# Supplementary material for: Comparative Proteomics at the Critical Node of Vigor Loss in Wheat Seeds Differing in Storability
Source: Front Plant Sci. 2021 Aug 30;12:707184. doi: 10.3389/fpls.2021.707184 (PMC8435634; doi:10.3389/fpls.2021.707184)
Supplement: Supplementary file 2 [file Table_1.XLSX]

## Sheet: All the identified proteins 
Addition file All identified proteins in this study.
Accessions	Description	MW [kDa]	calc. pI	Coverage(%)	Unique Peptides
A0A023JMN5	Nucleoredoxin OS=Triticum aestivum GN=NRX PE=2 SV=1	63.79	4.82	32.065	4
A0A024CKY0	LEA protein OS=Triticum aestivum GN=LEA5 PE=2 SV=1	16.93	6.62	95.9133	19
A0A077RAG2	Uncharacterized protein OS=Triticum aestivum GN=TRAES_3BF151800050CFD_c1 PE=3 SV=1	15.04	5.08	62.5267	4
A0A077RHE5	Uncharacterized protein OS=Triticum aestivum GN=TRAES_3BF040300030CFD_c1 PE=4 SV=1	90.17	7.12	28.23	3
A0A077RNX2	Uncharacterized protein OS=Triticum aestivum GN=TRAES_3BF061100040CFD_c1 PE=4 SV=1	38.8	5.69	37.025	3
A0A077RPZ7	Uncharacterized protein OS=Triticum aestivum GN=TRAES_3BF175400030CFD_c1 PE=3 SV=1	80.77	6.56	28.14	6
A0A077RT14	Uncharacterized protein OS=Triticum aestivum GN=TRAES_3BF060500360CFD_c1 PE=4 SV=1	56.31	5.4	29.56	5
A0A077RTP7	Uncharacterized protein OS=Triticum aestivum GN=TRAES_3BF022100040CFD_c1 PE=4 SV=1	32.69	9.5	36.6533	2
A0A077RU01	Uncharacterized protein OS=Triticum aestivum GN=TRAES_3BF111600200CFD_c1 PE=3 SV=1	60.29	6.12	50.96	2
A0A077RVB3	Uncharacterized protein OS=Triticum aestivum GN=TRAES_3BF003200130CFD_c1 PE=4 SV=1	40.56	6.01	51.5	4
A0A077RVD7	Uncharacterized protein OS=Triticum aestivum GN=TRAES_3BF062500090CFD_c1 PE=4 SV=1	15.42	8.82	69.6533	8
A0A077RWS5	S-adenosylmethionine synthase OS=Triticum aestivum GN=TRAES_3BF093000020CFD_c1 PE=3 SV=1	42.85	5.61	53.81	10
A0A077RX20	Uncharacterized protein OS=Triticum aestivum GN=TRAES_3BF173900050CFD_c1 PE=4 SV=1	142.61	5.91	27.89	18
A0A077RX33	Uncharacterized protein OS=Triticum aestivum GN=TRAES_3BF028200050CFD_c1 PE=4 SV=1	33.07	5.24	35.45	5
A0A077RXJ4	Uncharacterized protein OS=Triticum aestivum GN=TRAES_3BF151200030CFD_c1 PE=4 SV=1	7.27	5.24	51.3667	2
A0A077RXS4	Uncharacterized protein OS=Triticum aestivum GN=TRAES_3BF045700010CFD_c1 PE=3 SV=1	48.25	4.82	65.4367	22
A0A077RY78	Uncharacterized protein OS=Triticum aestivum GN=TRAES_3BF142600080CFD_c1 PE=3 SV=1	46.36	5.96	52.1267	1
A0A077RYD6	Eukaryotic translation initiation factor 3 subunit L OS=Triticum aestivum GN=TRAES_3BF049800050CFD_c1 PE=3 SV=1	60.95	6.2	25.48	5
A0A077RZ13	Uncharacterized protein OS=Triticum aestivum GN=TRAES_3BF077600090CFD_c1 PE=3 SV=1	21.94	5.95	64.0767	8
A0A077S002	Uncharacterized protein OS=Triticum aestivum GN=TRAES_3BF184200020CFD_c1 PE=3 SV=1	81.07	7.56	35.03	7
A0A077S0B2	Uncharacterized protein OS=Triticum aestivum GN=TRAES_3BF092700010CFD_c1 PE=4 SV=1	54.61	4.9	21.26	2
A0A077S148	Uncharacterized protein OS=Triticum aestivum GN=TRAES_3BF042100040CFD_c1 PE=4 SV=1	44.52	8.76	25.06	4
A0A077S1E6	Pyruvate kinase OS=Triticum aestivum GN=TRAES_3BF028500040CFD_c1 PE=3 SV=1	63.01	5.97	32.58	4
A0A077S1R3	Uncharacterized protein OS=Triticum aestivum GN=TRAES_3BF083200070CFD_c1 PE=4 SV=1	43.92	5.8	28.1867	3
A0A077S237	Uncharacterized protein OS=Triticum aestivum GN=TRAES_3BF026500160CFD_c1 PE=4 SV=1	22.77	4.65	62.4967	2
A0A077S2C4	Uncharacterized protein OS=Triticum aestivum GN=TRAES_3BF110000020CFD_c1 PE=4 SV=1	20.35	6.44	44.6833	3
A0A077S3V2	Aspartate aminotransferase OS=Triticum aestivum GN=TRAES_3BF023000050CFD_c1 PE=4 SV=1	49.52	8.28	62.8467	3
A0A077S6B3	Uncharacterized protein OS=Triticum aestivum GN=TRAES_3BF078000040CFD_c1 PE=4 SV=1	34.74	5.8	60.5767	2
A0A080YUM7	Uncharacterized protein OS=Triticum aestivum GN=TRAES_3BF153400060CFD_c1 PE=3 SV=1	148.62	8.14	19.505	4
A0A096UMZ0	Uncharacterized protein OS=Triticum aestivum PE=4 SV=1	28.11	10.06	76.64	2
A0A096UQD1	Uncharacterized protein OS=Triticum aestivum PE=4 SV=1	10.27	4.97	59.8533	6
A0A096UT67	Uncharacterized protein OS=Triticum aestivum PE=4 SV=1	67.2	7.19	53.065	1
A0A096UT91	Uncharacterized protein OS=Triticum aestivum PE=4 SV=1	73.06	9.11	81.15	3
A0A0C4BFF4	Signal recognition particle subunit SRP72 OS=Triticum aestivum PE=3 SV=1	28.31	10.02	30.8667	3
A0A0C4BIR4	Uncharacterized protein OS=Triticum aestivum PE=4 SV=1	39.62	5.17	35.3033	6
A0A0C4BIR6	Uncharacterized protein OS=Triticum aestivum PE=4 SV=1	24.73	10.45	85.2333	15
A0A0C4BJE5	Serine hydroxymethyltransferase OS=Triticum aestivum PE=3 SV=1	56.12	8.18	27.19	8
A0A0C4BJJ3	Uncharacterized protein OS=Triticum aestivum PE=3 SV=1	17.48	6.33	73.6733	9
A0A0C4BJJ6	Uncharacterized protein OS=Triticum aestivum PE=4 SV=1	18.65	10.42	85.1633	3
A0A0C4BJP9	Peptidyl-prolyl cis-trans isomerase OS=Triticum aestivum PE=3 SV=1	18.78	6.41	65.36	9
A0A0C4BK41	Uncharacterized protein OS=Triticum aestivum PE=3 SV=1	47.64	5.81	74.3333	21
A0A0C4BK99	Uncharacterized protein OS=Triticum aestivum PE=4 SV=1	12.68	10.53	72.62	4
A0A0C4BKB7	Glycine cleavage system H protein OS=Triticum aestivum PE=3 SV=1	17.05	4.69	37.13	4
A0A0C4BKI1	Uncharacterized protein OS=Triticum aestivum PE=4 SV=1	12.72	10.63	67.8567	6
A0A0C4BKL3	Uncharacterized protein OS=Triticum aestivum PE=3 SV=1	44.76	7.03	69.1667	14
A0A0D3MT28	SGT1 OS=Triticum aestivum GN=SGT1 PE=2 SV=1	41.35	4.97	36.51	9
A0A0F7GA49	WSI18 protein OS=Triticum aestivum PE=2 SV=1	22.76	6.64	85.555	3
A0A0G2YAJ8	Superoxide dismutase [Cu-Zn] OS=Triticum aestivum GN=SOD2 PE=2 SV=1	16.69	6.39	34.455	1
A0A0H2UIB6	Uncharacterized protein OS=Triticum aestivum PE=3 SV=1	38.47	6.49	27.31	3
A0A0H4MAT1	Dehydrin OS=Triticum aestivum GN=Wdhn1 PE=2 SV=1	13.93	8.81	92.23	5
A0A0K1YXN8	Non-specific serine/threonine protein kinase OS=Triticum aestivum PE=2 SV=1	56.96	8.77	26.8	6
A0A1D5RP45	ATP synthase subunit beta OS=Triticum aestivum PE=3 SV=1	65.753	7.44	74.14	38
A0A1D5RPW7	Uncharacterized protein OS=Triticum aestivum PE=4 SV=1	55.44	8.41	50.13	2
A0A1D5RPY0	Uncharacterized protein OS=Triticum aestivum PE=4 SV=1	36.14	6.02	29.97	4
A0A1D5RQ61	Uncharacterized protein OS=Triticum aestivum PE=4 SV=1	91.31	7.68	33.78	11
A0A1D5RQA4	Uncharacterized protein OS=Triticum aestivum PE=4 SV=1	58.67	6.06	29.49	9
A0A1D5RQS5	Uncharacterized protein OS=Triticum aestivum PE=4 SV=1	44.12	8.91	21.745	1
A0A1D5RR92	Uncharacterized protein OS=Triticum aestivum PE=4 SV=1	50.02	9.44	25.5133	3
A0A1D5RS63	Uncharacterized protein OS=Triticum aestivum PE=4 SV=1	14.75	5.04	43.0433	7
A0A1D5RSF5	Uncharacterized protein OS=Triticum aestivum PE=4 SV=1	41.19	7.02	55.6367	2
A0A1D5RTE9	Uncharacterized protein OS=Triticum aestivum PE=4 SV=1	32.82	9.61	36.9067	6
A0A1D5RTP0	Proline iminopeptidase OS=Triticum aestivum PE=3 SV=1	44.21	8.6	32.905	5
A0A1D5RU35	Coatomer subunit delta OS=Triticum aestivum PE=3 SV=1	57.46	5.75	34.195	12
A0A1D5RUI5	Uncharacterized protein OS=Triticum aestivum PE=3 SV=1	48.14	8.43	36.01	2
A0A1D5RUQ6	Methionine aminopeptidase OS=Triticum aestivum PE=3 SV=1	44.19	7.49	30.1	5
A0A1D5RV12	Uncharacterized protein OS=Triticum aestivum PE=4 SV=1	18.2	7.69	92.55	16
A0A1D5RVE0	Uncharacterized protein OS=Triticum aestivum PE=4 SV=1	64.16	7.33	89.8367	39
A0A1D5RVV9	Uncharacterized protein OS=Triticum aestivum PE=4 SV=1	49.66	5.97	28.0167	5
A0A1D5RWD1	Uncharacterized protein OS=Triticum aestivum PE=4 SV=1	18.69	5.62	73.7	2
A0A1D5RWH8	Peptidylprolyl isomerase OS=Triticum aestivum PE=4 SV=1	19.97	6.77	43.815	2
A0A1D5RXB3	Uncharacterized protein OS=Triticum aestivum PE=4 SV=1	17.6	9.85	40.12	4
A0A1D5RY74	Malate dehydrogenase OS=Triticum aestivum PE=3 SV=1	35.53	8.57	64.6167	22
A0A1D5RYA6	Uncharacterized protein OS=Triticum aestivum PE=4 SV=1	88.48	5.16	14.555	1
A0A1D5RYA9	Uncharacterized protein OS=Triticum aestivum PE=4 SV=1	17.76	4.84	87.2733	3
A0A1D5RYQ8	Uncharacterized protein OS=Triticum aestivum PE=3 SV=1	71.04	5.13	84.72	2
A0A1D5RYR3	Uncharacterized protein OS=Triticum aestivum PE=4 SV=1	46.39	8.69	37.5	6
A0A1D5RZA3	Tubulin beta chain OS=Triticum aestivum PE=3 SV=1	54.58	4.77	60.9233	6
A0A1D5RZB3	Uncharacterized protein OS=Triticum aestivum PE=4 SV=1	81.18	5.55	29.03	7
A0A1D5RZK8	Nascent polypeptide-associated complex subunit beta OS=Triticum aestivum PE=3 SV=1	17.93	6.62	53.0933	5
A0A1D5RZV1	Uncharacterized protein OS=Triticum aestivum PE=3 SV=1	66.53	8.71	31.31	6
A0A1D5S0U9	Uncharacterized protein OS=Triticum aestivum PE=3 SV=1	26.21	8.42	16.23	1
A0A1D5S1Y4	Uncharacterized protein OS=Triticum aestivum PE=3 SV=1	73.63	7.09	34.815	10
A0A1D5S2V1	Uncharacterized protein OS=Triticum aestivum PE=4 SV=1	38.21	6.2	32.315	2
A0A1D5S2V8	Uncharacterized protein OS=Triticum aestivum PE=4 SV=1	74.62	4.99	26.21	4
A0A1D5S2X8	Uncharacterized protein OS=Triticum aestivum PE=4 SV=1	19.21	10.65	42.8567	4
A0A1D5S4D6	Uncharacterized protein OS=Triticum aestivum PE=4 SV=1	50.8	6.57	30.725	3
A0A1D5S4G8	Golgi apparatus membrane protein TVP23 OS=Triticum aestivum PE=3 SV=1	41.04	9.07	23.7667	2
A0A1D5S5X1	Uncharacterized protein OS=Triticum aestivum PE=4 SV=1	47.93	5.41	48.33	13
A0A1D5S6G3	DNA ligase OS=Triticum aestivum PE=3 SV=1	97.77	9.29	25.505	2
A0A1D5S6T7	Uncharacterized protein OS=Triticum aestivum PE=4 SV=1	44.35	10.3	31.975	2
A0A1D5S8C4	Uncharacterized protein OS=Triticum aestivum PE=4 SV=1	129.89	6.43	20.7733	3
A0A1D5S8D5	Uncharacterized protein OS=Triticum aestivum PE=4 SV=1	45.21	5.58	35.5867	5
A0A1D5S8X1	Phosphotransferase OS=Triticum aestivum PE=3 SV=1	54.77	6.1	39.1833	7
A0A1D5S929	Uncharacterized protein OS=Triticum aestivum PE=4 SV=1	16.26	9.86	33.115	1
A0A1D5S9K3	Uncharacterized protein OS=Triticum aestivum PE=3 SV=1	22.03	11.33	62.625	11
A0A1D5SA34	Uncharacterized protein OS=Triticum aestivum PE=3 SV=1	101.04	5.89	81.515	3
A0A1D5SA40	Uncharacterized protein OS=Triticum aestivum PE=4 SV=1	20.4	6.12	81.1667	11
A0A1D5SA67	Uncharacterized protein OS=Triticum aestivum PE=3 SV=1	41.05	4.33	45.825	6
A0A1D5SAE3	60S ribosomal protein L18a OS=Triticum aestivum PE=3 SV=1	21.25	10.35	79.2133	1
A0A1D5SAW0	Uncharacterized protein OS=Triticum aestivum PE=4 SV=1	17.13	8.81	18.2367	1
A0A1D5SB48	Uncharacterized protein OS=Triticum aestivum PE=4 SV=1	18.15	8.63	92.7	5
A0A1D5SBN3	Uncharacterized protein OS=Triticum aestivum PE=4 SV=1	35.22	6.36	30.38	3
A0A1D5SC83	Uncharacterized protein OS=Triticum aestivum PE=4 SV=1	22.27	4.28	60.735	1
A0A1D5SC94	Uncharacterized protein OS=Triticum aestivum PE=3 SV=1	41.04	5.39	30.4033	4
A0A1D5SCB3	Uncharacterized protein OS=Triticum aestivum PE=4 SV=1	19.93	4.7	67.8333	10
A0A1D5SCU2	Uncharacterized protein OS=Triticum aestivum PE=4 SV=1	17.48	10.08	42.1133	1
A0A1D5SCW4	6-phosphogluconate dehydrogenase, decarboxylating OS=Triticum aestivum PE=3 SV=1	53.92	5.64	46.5067	10
A0A1D5SD46	Uncharacterized protein OS=Triticum aestivum PE=4 SV=1	22.55	11.41	52.2167	7
A0A1D5SDG2	Uncharacterized protein OS=Triticum aestivum PE=4 SV=1	40.27	6.33	27.145	3
A0A1D5SDI4	Uncharacterized protein OS=Triticum aestivum PE=3 SV=1	61.06	5.45	80.5433	41
A0A1D5SDQ3	Uncharacterized protein OS=Triticum aestivum PE=4 SV=1	19.51	9.65	43.2933	4
A0A1D5SDU8	Uncharacterized protein OS=Triticum aestivum PE=4 SV=1	103.119	6.77	18.665	3
A0A1D5SE12	Uncharacterized protein OS=Triticum aestivum PE=4 SV=1	121.91	5.18	28.12	6
A0A1D5SEA5	Eukaryotic translation initiation factor 3 subunit D OS=Triticum aestivum PE=3 SV=1	65.73	5.47	36.1067	14
A0A1D5SEL0	Uncharacterized protein OS=Triticum aestivum PE=3 SV=1	44.68	9.07	32.87	2
A0A1D5SES2	Uncharacterized protein OS=Triticum aestivum PE=4 SV=1	106.29	8.06	35.57	11
A0A1D5SF46	Uncharacterized protein OS=Triticum aestivum PE=4 SV=1	26.46	7.94	73.0267	10
A0A1D5SF61	Uncharacterized protein OS=Triticum aestivum PE=3 SV=1	75.22	5.17	29.025	6
A0A1D5SFS5	Uncharacterized protein OS=Triticum aestivum PE=4 SV=1	60.12	5.06	58.6167	8
A0A1D5SFV9	Histone H4 OS=Triticum aestivum PE=3 SV=1	34.48	10.08	42.405	25
A0A1D5SFZ4	Uncharacterized protein OS=Triticum aestivum PE=4 SV=1	34.29	9.37	47.2733	3
A0A1D5SG34	Uncharacterized protein OS=Triticum aestivum PE=3 SV=1	61.61	6.53	51.4033	17
A0A1D5SG47	Uncharacterized protein OS=Triticum aestivum PE=4 SV=1	23.67	7.64	43.925	4
A0A1D5SG52	Uncharacterized protein OS=Triticum aestivum PE=4 SV=1	62.22	9.59	28.92	2
A0A1D5SGD1	CTP synthase OS=Triticum aestivum PE=3 SV=1	65.99	6.22	24.88	1
A0A1D5SGD9	Uncharacterized protein OS=Triticum aestivum PE=4 SV=1	12.12	9	80.6367	4
A0A1D5SGL2	Uncharacterized protein OS=Triticum aestivum PE=3 SV=1	21.78	6.21	34.15	3
A0A1D5SGZ4	Uncharacterized protein OS=Triticum aestivum PE=4 SV=1	20.75	5.73	78.08	8
A0A1D5SHH1	Uncharacterized protein OS=Triticum aestivum PE=4 SV=1	7.62	9.74	43.9367	2
A0A1D5SHI2	Uncharacterized protein OS=Triticum aestivum PE=4 SV=1	38.54	4.83	40.22	10
A0A1D5SHP0	Uncharacterized protein OS=Triticum aestivum PE=4 SV=1	62.74	5.3	26.2	2
A0A1D5SHU1	Acyl carrier protein OS=Triticum aestivum PE=3 SV=1	13.83	5.36	46.875	2
A0A1D5SJ26	Uncharacterized protein OS=Triticum aestivum PE=4 SV=1	52.82	6.13	52.0033	14
A0A1D5SJ34	Uncharacterized protein OS=Triticum aestivum PE=4 SV=1	94.81	5.82	28.73	7
A0A1D5SL30	Uncharacterized protein OS=Triticum aestivum PE=3 SV=1	13.923	10.42	60.6533	5
A0A1D5SLI4	40S ribosomal protein S4 OS=Triticum aestivum PE=3 SV=1	29.95	10.16	86.0367	37
A0A1D5SLT3	Uncharacterized protein OS=Triticum aestivum PE=4 SV=1	34.18	8.91	26.875	1
A0A1D5SNU7	Uncharacterized protein OS=Triticum aestivum PE=3 SV=1	63.46	5.77	42.31	16
A0A1D5SNX0	Uncharacterized protein OS=Triticum aestivum PE=4 SV=1	30.32	4.9	26.015	1
A0A1D5SPQ0	Uncharacterized protein OS=Triticum aestivum PE=4 SV=1	132.95	8.88	24.3167	5
A0A1D5SPW0	Uncharacterized protein OS=Triticum aestivum PE=4 SV=1	47.21	6.29	26.86	5
A0A1D5SQ20	Serine hydroxymethyltransferase OS=Triticum aestivum PE=3 SV=1	58.02	7.65	43.59	11
A0A1D5SQG2	Uncharacterized protein OS=Triticum aestivum PE=4 SV=1	61.61	6.05	35.5767	10
A0A1D5SQI2	Nucleoside diphosphate kinase OS=Triticum aestivum PE=3 SV=1	35.8	9.36	56.75	10
A0A1D5SRE1	Amidophosphoribosyltransferase OS=Triticum aestivum PE=3 SV=1	58.64	6.66	35.045	8
A0A1D5SS39	Uncharacterized protein OS=Triticum aestivum PE=4 SV=1	120.07	6.36	35.36	16
A0A1D5SS97	Uncharacterized protein OS=Triticum aestivum PE=4 SV=1	67.38	6.39	60.64	25
A0A1D5SSB0	Uncharacterized protein OS=Triticum aestivum PE=4 SV=1	45.01	5.36	38.77	8
A0A1D5SSC8	Uncharacterized protein OS=Triticum aestivum PE=4 SV=1	30.62	9.3	70.2533	14
A0A1D5SSD8	Poly [ADP-ribose] polymerase OS=Triticum aestivum PE=4 SV=1	92	5.22	57.6867	32
A0A1D5SSL1	Uncharacterized protein OS=Triticum aestivum PE=4 SV=1	20.6	6.66	25.23	2
A0A1D5SSL4	Uncharacterized protein OS=Triticum aestivum PE=4 SV=1	49	9.22	21.2967	2
A0A1D5SSX5	Uncharacterized protein OS=Triticum aestivum PE=4 SV=1	21.49	10.14	64.6867	4
A0A1D5SSX9	Uncharacterized protein OS=Triticum aestivum PE=4 SV=1	56.08	5.98	23.965	4
A0A1D5ST11	Uncharacterized protein OS=Triticum aestivum PE=4 SV=1	61.33	4.86	66.8867	31
A0A1D5ST26	Uncharacterized protein OS=Triticum aestivum PE=4 SV=1	59.95	6.63	20.835	4
A0A1D5ST74	Uncharacterized protein OS=Triticum aestivum PE=4 SV=1	20.81	5.14	38.235	5
A0A1D5ST87	Uncharacterized protein OS=Triticum aestivum PE=4 SV=1	17.5	10.08	42.1133	7
A0A1D5STK8	Glycosyltransferase OS=Triticum aestivum PE=3 SV=1	50.61	5.18	38.1767	7
A0A1D5STX4	Uncharacterized protein OS=Triticum aestivum PE=4 SV=1	15.82	5.26	55.7867	7
A0A1D5SU11	Uncharacterized protein OS=Triticum aestivum PE=4 SV=1	9.97	5.25	91.1367	5
A0A1D5SU31	Uncharacterized protein OS=Triticum aestivum PE=4 SV=1	31.99	7.7	30.7	5
A0A1D5SU51	Uncharacterized protein OS=Triticum aestivum PE=4 SV=1	67.01	8.15	93.3433	24
A0A1D5SU52	Uncharacterized protein OS=Triticum aestivum PE=4 SV=1	16.77	5.47	82.57	9
A0A1D5SUK0	Uncharacterized protein OS=Triticum aestivum PE=3 SV=1	44.36	6.63	28.32	4
A0A1D5SUT4	Uncharacterized protein OS=Triticum aestivum PE=4 SV=1	44.21	10.61	86.26	1
A0A1D5SUT9	Uncharacterized protein OS=Triticum aestivum PE=3 SV=1	44.97	9.15	35.0167	6
A0A1D5SVB9	Uncharacterized protein OS=Triticum aestivum PE=3 SV=1	66.79	5.32	26.98	4
A0A1D5SVI7	Uncharacterized protein OS=Triticum aestivum PE=4 SV=1	50.13	6.22	29.0867	5
A0A1D5SVQ0	Uncharacterized protein OS=Triticum aestivum PE=4 SV=1	24.39	9.45	64.74	16
A0A1D5SVU0	Uncharacterized protein OS=Triticum aestivum PE=4 SV=1	18.39	7.78	86.8867	6
A0A1D5SVY5	Uncharacterized protein OS=Triticum aestivum PE=4 SV=1	198.849	6.99	14.87	5
A0A1D5SWQ8	Uncharacterized protein OS=Triticum aestivum PE=3 SV=1	52.15	7.63	47.0167	1
A0A1D5SWS3	Uncharacterized protein OS=Triticum aestivum PE=3 SV=1	31.92	9.03	29.68	3
A0A1D5SX20	Uncharacterized protein OS=Triticum aestivum PE=3 SV=1	30.24	9.42	29.3467	4
A0A1D5SXD3	Uncharacterized protein OS=Triticum aestivum PE=4 SV=1	22.71	9	97.73	10
A0A1D5SXJ7	Reticulon-like protein OS=Triticum aestivum PE=4 SV=1	27.71	9.04	39.515	4
A0A1D5SY62	Uncharacterized protein OS=Triticum aestivum PE=4 SV=1	43.57	7.05	43.4467	2
A0A1D5SY76	Uncharacterized protein OS=Triticum aestivum PE=4 SV=1	92.57	5.14	23.68	10
A0A1D5SYC3	Phosphotransferase OS=Triticum aestivum PE=3 SV=1	55.22	6.26	43.19	5
A0A1D5SYT6	Thioredoxin OS=Triticum aestivum PE=3 SV=1	13.45	5.12	51.06	3
A0A1D5SZ44	Uncharacterized protein OS=Triticum aestivum PE=4 SV=1	21.97	8.89	79.4367	4
A0A1D5SZ91	Uncharacterized protein OS=Triticum aestivum PE=3 SV=1	31.68	4.9	27.51	5
A0A1D5SZA9	Cyanate hydratase OS=Triticum aestivum GN=CYN PE=3 SV=1	18.55	5.1	55.29	7
A0A1D5SZG3	Uncharacterized protein OS=Triticum aestivum PE=3 SV=1	60.63	6.66	37.74	9
A0A1D5T044	Uncharacterized protein OS=Triticum aestivum PE=4 SV=1	22.79	4.97	49.765	8
A0A1D5T065	Uncharacterized protein OS=Triticum aestivum PE=4 SV=1	43.25	4.69	28.19	2
A0A1D5T095	Uncharacterized protein OS=Triticum aestivum PE=4 SV=1	14.03	8.47	25.195	1
A0A1D5T0X1	Uncharacterized protein OS=Triticum aestivum PE=4 SV=1	56.55	4.83	40.4	10
A0A1D5T0Y8	Non-specific lipid-transfer protein OS=Triticum aestivum PE=3 SV=1	43.71	10.5	33.17	4
A0A1D5T1I6	Uncharacterized protein OS=Triticum aestivum PE=4 SV=1	29.97	9.36	51.67	4
A0A1D5T1K1	Uncharacterized protein OS=Triticum aestivum PE=4 SV=1	174.55	8.75	24.81	6
A0A1D5T1Y8	Uncharacterized protein OS=Triticum aestivum PE=4 SV=1	37.02	6.42	34.46	3
A0A1D5T2N4	Uncharacterized protein OS=Triticum aestivum PE=3 SV=1	114.15	5.39	24.905	2
A0A1D5T2S6	Uncharacterized protein OS=Triticum aestivum PE=3 SV=1	35.44	9.48	62.88	16
A0A1D5T3B7	Uncharacterized protein OS=Triticum aestivum PE=4 SV=1	30.31	4.84	39.525	7
A0A1D5T3R6	Uncharacterized protein OS=Triticum aestivum PE=4 SV=1	17.77	6.06	46.7867	6
A0A1D5T471	Uncharacterized protein OS=Triticum aestivum PE=4 SV=1	48.77	6.3	34.78	3
A0A1D5T4Q8	Uncharacterized protein OS=Triticum aestivum PE=4 SV=1	56.1	5.89	39.1	8
A0A1D5T5P0	Uncharacterized protein OS=Triticum aestivum PE=4 SV=1	40.16	6.17	53.9467	8
A0A1D5T660	Uncharacterized protein OS=Triticum aestivum PE=4 SV=1	114.308	8.32	19.8467	9
A0A1D5T6F6	Uncharacterized protein OS=Triticum aestivum PE=3 SV=1	21.72	5.44	70.15	13
A0A1D5T6W9	Dihydroorotate dehydrogenase (quinone), mitochondrial OS=Triticum aestivum PE=3 SV=1	48.99	9.38	35.16	6
A0A1D5T7I0	Uncharacterized protein OS=Triticum aestivum PE=3 SV=1	38.97	8.9	75.69	4
A0A1D5T8E9	Non-specific lipid-transfer protein OS=Triticum aestivum PE=3 SV=1	21.11	10.04	27.805	2
A0A1D5T8F4	Uncharacterized protein OS=Triticum aestivum PE=4 SV=1	93.06	5.83	18.445	1
A0A1D5T8H3	Aminomethyltransferase OS=Triticum aestivum PE=3 SV=1	44.24	8.67	37.6833	6
A0A1D5T8I8	Uncharacterized protein OS=Triticum aestivum PE=4 SV=1	10.71	9.41	60.7033	6
A0A1D5T977	Uncharacterized protein OS=Triticum aestivum PE=4 SV=1	41.36	5.37	40.155	10
A0A1D5T9D0	Uncharacterized protein OS=Triticum aestivum PE=4 SV=1	31.635	6.04	24.065	1
A0A1D5T9N5	Uncharacterized protein OS=Triticum aestivum PE=4 SV=1	122.88	4.84	17.4633	4
A0A1D5T9N8	Uncharacterized protein OS=Triticum aestivum PE=4 SV=1	37.27	5.78	37.135	7
A0A1D5TAD1	Uncharacterized protein OS=Triticum aestivum PE=3 SV=1	137.03	5.06	24.87	4
A0A1D5TBU1	Adenosylhomocysteinase OS=Triticum aestivum PE=3 SV=1	53.23	5.64	59.31	5
A0A1D5TCD3	Uncharacterized protein OS=Triticum aestivum PE=4 SV=1	52.14	5.87	27.305	4
A0A1D5TCN3	Cytochrome b-c1 complex subunit Rieske, mitochondrial OS=Triticum aestivum PE=4 SV=1	29.09	9.06	40.635	5
A0A1D5TCR3	Uncharacterized protein OS=Triticum aestivum PE=4 SV=1	56.17	8.78	24.7167	5
A0A1D5TCU5	Uncharacterized protein OS=Triticum aestivum PE=4 SV=1	23.29	5.06	38.99	5
A0A1D5TCZ0	Uncharacterized protein OS=Triticum aestivum PE=4 SV=1	33.66	5.8	38.8	2
A0A1D5TD11	Uncharacterized protein OS=Triticum aestivum PE=4 SV=1	239.87	6.59	22.65	4
A0A1D5TDE0	Uncharacterized protein OS=Triticum aestivum PE=4 SV=1	39.99	5.81	31.735	5
A0A1D5TG03	Uncharacterized protein OS=Triticum aestivum PE=3 SV=1	43.14	9.37	52.735	4
A0A1D5TG13	Uncharacterized protein OS=Triticum aestivum PE=4 SV=1	60.56	9.19	69.605	3
A0A1D5TGX0	Uncharacterized protein OS=Triticum aestivum PE=3 SV=1	47.85	5.72	30.11	6
A0A1D5TH00	Uncharacterized protein OS=Triticum aestivum PE=4 SV=1	29	9.13	65.5767	3
A0A1D5THS1	Uncharacterized protein OS=Triticum aestivum PE=4 SV=1	13.85	11.48	59.3867	2
A0A1D5TID8	Uncharacterized protein OS=Triticum aestivum PE=4 SV=1	44.89	7.17	48.2833	3
A0A1D5TJK0	Uncharacterized protein OS=Triticum aestivum PE=4 SV=1	64.31	7.08	23.5633	2
A0A1D5TK37	Uncharacterized protein OS=Triticum aestivum PE=4 SV=1	96.387	4.43	22.17	5
A0A1D5TK48	Uncharacterized protein OS=Triticum aestivum PE=4 SV=1	41.53	6.43	52.3667	10
A0A1D5TKE5	Uncharacterized protein OS=Triticum aestivum PE=3 SV=1	23.39	4.51	60.8567	1
A0A1D5TKL7	Uncharacterized protein OS=Triticum aestivum PE=3 SV=1	64.03	5.47	25.915	1
A0A1D5TL88	Glycosyltransferase OS=Triticum aestivum PE=3 SV=1	51	9	33.115	2
A0A1D5TLG4	Uncharacterized protein OS=Triticum aestivum PE=4 SV=1	76.83	6.02	49.72	17
A0A1D5TM78	Uncharacterized protein OS=Triticum aestivum PE=4 SV=1	57.53	6.52	27.75	2
A0A1D5TMP2	Uncharacterized protein OS=Triticum aestivum PE=4 SV=1	39.41	5.15	43.5967	3
A0A1D5TNM9	Elongation factor 1-alpha OS=Triticum aestivum PE=3 SV=1	49.12	9.2	82.77	9
A0A1D5TNS1	Uncharacterized protein OS=Triticum aestivum PE=4 SV=1	27.56	7.1	37.1467	6
A0A1D5TPB6	Ribosomal protein L19 OS=Triticum aestivum PE=3 SV=1	24.26	11.44	61.5633	1
A0A1D5TPD6	Uncharacterized protein OS=Triticum aestivum PE=4 SV=1	121.71	4.92	24.5633	14
A0A1D5TQ58	Uncharacterized protein OS=Triticum aestivum PE=3 SV=1	32.16	10.02	36.28	1
A0A1D5TQ86	Glycerol-3-phosphate dehydrogenase OS=Triticum aestivum PE=3 SV=1	68.28	8.35	26.8867	2
A0A1D5TR41	Uncharacterized protein OS=Triticum aestivum PE=4 SV=1	33.5	6.47	59.89	18
A0A1D5TTP6	Peroxidase OS=Triticum aestivum PE=3 SV=1	34.19	5.56	59.25	1
A0A1D5TTZ1	Uncharacterized protein OS=Triticum aestivum PE=4 SV=1	75.55	5.25	19.97	3
A0A1D5TW43	Uncharacterized protein OS=Triticum aestivum PE=4 SV=1	45.41	8.61	20.36	2
A0A1D5TWQ5	Pyruvate kinase OS=Triticum aestivum PE=3 SV=1	55.4	8.34	61.61	22
A0A1D5TZ33	Protein-L-isoaspartate O-methyltransferase OS=Triticum aestivum PE=3 SV=1	24.69	4.97	59.1333	8
A0A1D5U0A3	Uncharacterized protein OS=Triticum aestivum PE=4 SV=1	14.84	5.16	51.1633	4
A0A1D5U0Y2	Uncharacterized protein OS=Triticum aestivum PE=4 SV=1	57.17	5.77	54.67	2
A0A1D5U305	Superoxide dismutase OS=Triticum aestivum PE=3 SV=1	24.6	7.14	82.6667	3
A0A1D5U4G8	Carboxypeptidase OS=Triticum aestivum PE=3 SV=1	55.06	5.58	34.845	4
A0A1D5U6X8	Uncharacterized protein OS=Triticum aestivum PE=4 SV=1	41.27	5.65	21.875	3
A0A1D5U7G3	Uncharacterized protein OS=Triticum aestivum PE=3 SV=1	49.6	5.91	59.17	22
A0A1D5U7Y5	Uncharacterized protein OS=Triticum aestivum PE=4 SV=1	47.05	6.29	25.175	2
A0A1D5U8D4	Uncharacterized protein OS=Triticum aestivum PE=4 SV=1	33.44	6.47	60.6567	4
A0A1D5U8F8	Dirigent protein OS=Triticum aestivum PE=3 SV=1	33.65	7.68	36.7833	3
A0A1D5U8V3	Ribosomal protein L19 OS=Triticum aestivum PE=3 SV=1	23.99	11.44	58.74	1
A0A1D5UAL3	Uncharacterized protein OS=Triticum aestivum PE=4 SV=1	54.35	7.07	21.085	4
A0A1D5UBB0	Uncharacterized protein OS=Triticum aestivum PE=4 SV=1	114.77	6.42	41.56	2
A0A1D5UBE7	Uncharacterized protein OS=Triticum aestivum PE=4 SV=1	183.77	7.23	17.29	2
A0A1D5UBI3	Uncharacterized protein OS=Triticum aestivum PE=3 SV=1	23.32	4.5	60.8567	2
A0A1D5UEU4	Uncharacterized protein OS=Triticum aestivum PE=4 SV=1	31.29	4.84	31.52	4
A0A1D5UF35	Histone H3 OS=Triticum aestivum PE=3 SV=1	15.29	11.29	78.1867	2
A0A1D5UG29	Uncharacterized protein OS=Triticum aestivum PE=4 SV=1	57.15	6.22	53.08	13
A0A1D5UGR3	6,7-dimethyl-8-ribityllumazine synthase OS=Triticum aestivum PE=3 SV=1	22.43	9.4	42.955	3
A0A1D5UGY3	Uncharacterized protein OS=Triticum aestivum PE=3 SV=1	50.53	9.06	30.96	3
A0A1D5UH99	Uncharacterized protein OS=Triticum aestivum PE=4 SV=1	26.17	8.78	67.5167	11
A0A1D5UHC9	3-isopropylmalate dehydrogenase OS=Triticum aestivum PE=3 SV=1	41.89	5.85	39.32	4
A0A1D5UIJ5	Uncharacterized protein OS=Triticum aestivum PE=3 SV=1	54.6	5.77	46.2467	12
A0A1D5UIT9	Uncharacterized protein OS=Triticum aestivum PE=4 SV=1	54.96	4.9	34.66	6
A0A1D5UIU1	Uncharacterized protein OS=Triticum aestivum PE=4 SV=1	47.39	5.62	32.3167	2
A0A1D5UIV5	Uncharacterized protein OS=Triticum aestivum PE=4 SV=1	51.6	5.1	43	10
A0A1D5UJR2	Uncharacterized protein OS=Triticum aestivum PE=4 SV=1	73.27	5.03	24.7133	2
A0A1D5UK04	Uncharacterized protein OS=Triticum aestivum PE=4 SV=1	46.85	5.42	36.54	9
A0A1D5UKX4	Adenosylhomocysteinase OS=Triticum aestivum PE=3 SV=1	53.26	5.62	60.21	4
A0A1D5UKZ4	40S ribosomal protein S8 OS=Triticum aestivum PE=3 SV=1	25.26	10.45	68.665	24
A0A1D5ULL6	Uncharacterized protein OS=Triticum aestivum PE=3 SV=1	23.6	9.37	44.3933	4
A0A1D5ULR8	Uncharacterized protein OS=Triticum aestivum PE=3 SV=1	27.57	9.05	38.115	2
A0A1D5UMV3	Glycosyltransferase OS=Triticum aestivum PE=3 SV=1	50.89	5.48	28.4633	10
A0A1D5UMY9	Uncharacterized protein OS=Triticum aestivum PE=4 SV=1	82.28	5.89	34.45	11
A0A1D5UNM9	Uncharacterized protein OS=Triticum aestivum PE=3 SV=1	38.12	7.03	37.215	6
A0A1D5UP90	ATP-dependent 6-phosphofructokinase OS=Triticum aestivum GN=PFK PE=3 SV=1	50.73	6.15	47.23	3
A0A1D5UPW5	Serine hydroxymethyltransferase OS=Triticum aestivum PE=3 SV=1	51.46	6.8	54.28	16
A0A1D5UQX8	Uncharacterized protein OS=Triticum aestivum PE=4 SV=1	15.46	10.15	87.1633	2
A0A1D5UQZ5	Uncharacterized protein OS=Triticum aestivum PE=3 SV=1	16.88	10.23	75.66	15
A0A1D5URB0	Uncharacterized protein OS=Triticum aestivum PE=4 SV=1	33.71	5.78	41.1567	4
A0A1D5US46	Uncharacterized protein OS=Triticum aestivum PE=3 SV=1	24.14	9.43	37.9567	3
A0A1D5UTZ7	Uncharacterized protein OS=Triticum aestivum PE=4 SV=1	30.86	8.81	32.5	4
A0A1D5UU04	Peroxidase OS=Triticum aestivum PE=3 SV=1	32.65	6.49	33.04	6
A0A1D5UU64	Uncharacterized protein OS=Triticum aestivum PE=4 SV=1	33.19	9.16	42.8567	4
A0A1D5UUN4	Small ubiquitin-related modifier OS=Triticum aestivum PE=3 SV=1	11.15	5.11	92.74	7
A0A1D5UUP9	Uncharacterized protein OS=Triticum aestivum PE=3 SV=1	10.93	7.97	91	11
A0A1D5UV36	Uncharacterized protein OS=Triticum aestivum PE=4 SV=1	121.1	5.42	28.39	6
A0A1D5UV66	Uncharacterized protein OS=Triticum aestivum PE=3 SV=1	61.37	5.12	50.26	10
A0A1D5UV98	Pyruvate kinase OS=Triticum aestivum PE=3 SV=1	62.04	5.58	34.5633	7
A0A1D5UVJ6	Uncharacterized protein OS=Triticum aestivum PE=4 SV=1	29.5	9.97	46.6433	3
A0A1D5UVN1	Uncharacterized protein OS=Triticum aestivum PE=4 SV=1	37.87	9.53	40.15	6
A0A1D5UWB9	Uncharacterized protein OS=Triticum aestivum PE=4 SV=1	33.73	9.25	40.5367	5
A0A1D5UWL5	Uncharacterized protein OS=Triticum aestivum PE=4 SV=1	105.48	6.24	37.8167	4
A0A1D5UWN7	Phospho-2-dehydro-3-deoxyheptonate aldolase OS=Triticum aestivum PE=3 SV=1	58.68	8.44	44.67	9
A0A1D5UXT7	Cysteine proteinase inhibitor OS=Triticum aestivum PE=3 SV=1	11.31	9.8	79.4	7
A0A1D5UYY8	Uncharacterized protein OS=Triticum aestivum PE=4 SV=1	35.5	7.16	42.8867	8
A0A1D5UZ50	Uncharacterized protein OS=Triticum aestivum PE=4 SV=1	25.92	5.74	54	8
A0A1D5V0W9	Uncharacterized protein OS=Triticum aestivum PE=4 SV=1	36.6	4.97	43.87	8
A0A1D5V177	Uncharacterized protein OS=Triticum aestivum PE=3 SV=1	46.2	5.74	46.99	9
A0A1D5V1S7	Uncharacterized protein OS=Triticum aestivum PE=4 SV=1	122.84	4.77	23.8633	14
A0A1D5V2W7	Dihydrolipoamide acetyltransferase component of pyruvate dehydrogenase complex OS=Triticum aestivum PE=3 SV=1	55.19	8.17	28.74	1
A0A1D5V328	Uncharacterized protein OS=Triticum aestivum PE=4 SV=1	18.08	4.39	45.68	4
A0A1D5V3G5	Uncharacterized protein OS=Triticum aestivum PE=3 SV=1	16.02	10.67	67.5867	3
A0A1D5V3K8	Uncharacterized protein OS=Triticum aestivum PE=4 SV=1	24.28	4.48	21.23	1
A0A1D5V3T8	Uncharacterized protein OS=Triticum aestivum PE=4 SV=1	22.62	4.91	47.3867	6
A0A1D5V5F4	Ribokinase OS=Triticum aestivum PE=3 SV=1	36.99	4.79	36.75	6
A0A1D5V616	Uncharacterized protein OS=Triticum aestivum PE=4 SV=1	13.81	9.34	56.965	3
A0A1D5V696	Glycine cleavage system P protein OS=Triticum aestivum PE=3 SV=1	111.07	6.37	22.32	5
A0A1D5V7E9	Uncharacterized protein OS=Triticum aestivum PE=4 SV=1	112.62	6.69	22.485	4
A0A1D5V7I2	Uncharacterized protein OS=Triticum aestivum PE=3 SV=1	30.36	10.18	88.37	4
A0A1D5V831	S-formylglutathione hydrolase OS=Triticum aestivum PE=3 SV=1	31.65	6.13	46.8967	9
A0A1D5V8J2	Uncharacterized protein OS=Triticum aestivum PE=4 SV=1	42.75	9.33	41.285	7
A0A1D5V9E2	Signal recognition particle subunit SRP72 OS=Triticum aestivum PE=3 SV=1	72.99	9.15	27.87	5
A0A1D5V9Q5	Uncharacterized protein OS=Triticum aestivum PE=4 SV=1	16.93	7.88	74.18	6
A0A1D5V9V2	Uncharacterized protein OS=Triticum aestivum PE=4 SV=1	27.97	5.91	65.4667	2
A0A1D5V9V3	Peroxidase OS=Triticum aestivum PE=3 SV=1	36.21	8.3	28.875	1
A0A1D5VA51	Uncharacterized protein OS=Triticum aestivum PE=4 SV=1	18.77	6.81	49.49	4
A0A1D5VAF2	Cysteine proteinase inhibitor OS=Triticum aestivum PE=3 SV=1	13.87	6.86	44.705	3
A0A1D5VBJ8	Uncharacterized protein OS=Triticum aestivum PE=4 SV=1	38.75	9.04	40.8633	5
A0A1D5VBU9	Peroxidase OS=Triticum aestivum PE=3 SV=1	37.24	5.89	67.3	7
A0A1D5VC03	Uncharacterized protein OS=Triticum aestivum PE=4 SV=1	34.24	6.26	44.855	8
A0A1D5VC55	Uncharacterized protein OS=Triticum aestivum PE=4 SV=1	44.3	8.58	45.2267	9
A0A1D5VDP5	Uncharacterized protein OS=Triticum aestivum PE=4 SV=1	26.43	9.46	34.1433	2
A0A1D5VFP5	Uncharacterized protein OS=Triticum aestivum PE=4 SV=1	27.84	6.9	74.06	4
A0A1D5VGQ8	NADH-cytochrome b5 reductase OS=Triticum aestivum PE=3 SV=1	33.84	8.59	61.3967	11
A0A1D5VHV8	Uncharacterized protein OS=Triticum aestivum PE=4 SV=1	65.06	5.92	24.21	4
A0A1D5VI26	Uncharacterized protein OS=Triticum aestivum PE=3 SV=1	32.62	9.65	30.61	2
A0A1D5VIP9	Uncharacterized protein OS=Triticum aestivum PE=4 SV=1	20.67	9.67	59.33	7
A0A1D5VJH3	Uncharacterized protein OS=Triticum aestivum PE=4 SV=1	17.43	8.38	48.425	3
A0A1D5VK82	Uncharacterized protein OS=Triticum aestivum PE=3 SV=1	43.03	8.41	40.075	6
A0A1D5VLG8	Uncharacterized protein OS=Triticum aestivum PE=4 SV=1	42.15	5.06	80.81	15
A0A1D5VMP1	Uncharacterized protein OS=Triticum aestivum PE=4 SV=1	27.79	4.61	26.22	1
A0A1D5VQM0	Uncharacterized protein OS=Triticum aestivum PE=4 SV=1	27.97	6.31	70.2667	2
A0A1D5VQX7	Uncharacterized protein OS=Triticum aestivum PE=4 SV=1	112.37	5.45	26.88	9
A0A1D5VSD0	Uncharacterized protein OS=Triticum aestivum PE=4 SV=1	45.95	5.92	39.4167	8
A0A1D5VTL0	Uncharacterized protein OS=Triticum aestivum PE=4 SV=1	24.29	5.36	47.4367	3
A0A1D5VUS9	Uncharacterized protein OS=Triticum aestivum PE=4 SV=1	21.01	8.22	29.1867	1
A0A1D5VWU2	Uncharacterized protein OS=Triticum aestivum PE=4 SV=1	38.35	5.5	27.61	3
A0A1D5VZ33	ATP synthase subunit beta OS=Triticum aestivum PE=3 SV=1	58.95	5.85	72.2933	5
A0A1D5VZC0	Glutamate decarboxylase OS=Triticum aestivum PE=3 SV=1	54.37	5.54	57.245	3
A0A1D5W093	Uncharacterized protein OS=Triticum aestivum PE=4 SV=1	41.91	9.87	39.555	3
A0A1D5W280	Uncharacterized protein OS=Triticum aestivum PE=4 SV=1	16.6	9.99	34.135	1
A0A1D5W2P3	Uncharacterized protein OS=Triticum aestivum PE=4 SV=1	58.54	8.48	50.6	2
A0A1D5W5U9	Uncharacterized protein OS=Triticum aestivum PE=4 SV=1	45.15	6.23	40.59	6
A0A1D5W7H9	Uncharacterized protein OS=Triticum aestivum PE=3 SV=1	43.71	9.57	44.9533	11
A0A1D5W7I4	Ribosomal protein OS=Triticum aestivum PE=3 SV=1	24.63	9.85	48.4567	5
A0A1D5W7J4	Uncharacterized protein OS=Triticum aestivum PE=4 SV=1	65.51	8.9	42.24	13
A0A1D5W7M9	Uncharacterized protein OS=Triticum aestivum PE=4 SV=1	22.5	5.15	69.46	10
A0A1D5W815	Uncharacterized protein OS=Triticum aestivum PE=3 SV=1	16.95	5.83	77.815	1
A0A1D5W8C8	Isocitrate dehydrogenase [NADP] OS=Triticum aestivum PE=3 SV=1	50.6	8.03	53.99	15
A0A1D5W940	Uncharacterized protein OS=Triticum aestivum PE=4 SV=1	20.37	7.77	47.515	6
A0A1D5W9E8	Uncharacterized protein OS=Triticum aestivum PE=3 SV=1	22.06	9.51	47.275	5
A0A1D5WCE0	Uncharacterized protein OS=Triticum aestivum PE=4 SV=1	24.25	8.89	37.27	2
A0A1D5WD36	Uncharacterized protein OS=Triticum aestivum PE=4 SV=1	28.59	5.51	36.97	3
A0A1D5WDA8	Peroxidase OS=Triticum aestivum PE=3 SV=1	36.83	6.12	69.8867	22
A0A1D5WDH8	Ubiquitin-fold modifier 1 OS=Triticum aestivum PE=3 SV=1	10.3	9.22	90.5	7
A0A1D5WDY0	Uncharacterized protein OS=Triticum aestivum PE=3 SV=1	50.71	9.1	39.67	7
A0A1D5WDZ4	Uncharacterized protein OS=Triticum aestivum PE=4 SV=1	38.68	8.9	40.4067	2
A0A1D5WEQ2	Uncharacterized protein OS=Triticum aestivum PE=4 SV=1	27.79	7.26	90.3233	2
A0A1D5WFS0	Uncharacterized protein OS=Triticum aestivum PE=4 SV=1	38.98	7.08	25.89	2
A0A1D5WFS9	Uncharacterized protein OS=Triticum aestivum PE=3 SV=1	22.24	6.63	49.4567	1
A0A1D5WH86	Uncharacterized protein OS=Triticum aestivum PE=3 SV=1	32.53	11.55	37.035	5
A0A1D5WHE8	Uncharacterized protein OS=Triticum aestivum PE=4 SV=1	103.4	6.03	36.605	12
A0A1D5WHL7	Uncharacterized protein OS=Triticum aestivum PE=4 SV=1	70.22	6.93	26.4367	3
A0A1D5WHU6	Uncharacterized protein OS=Triticum aestivum PE=4 SV=1	27.96	6.31	73.2	17
A0A1D5WI60	Uncharacterized protein OS=Triticum aestivum PE=4 SV=1	90.28	5.79	31.0333	15
A0A1D5WIK6	Uncharacterized protein OS=Triticum aestivum PE=4 SV=1	40.38	6.16	60.105	16
A0A1D5WIS4	Fructose-bisphosphate aldolase OS=Triticum aestivum PE=3 SV=1	38.78	6.85	82.96	3
A0A1D5WJB3	Uncharacterized protein OS=Triticum aestivum PE=4 SV=1	54.03	5.35	40.7533	13
A0A1D5WJJ5	Uncharacterized protein OS=Triticum aestivum PE=4 SV=1	17.2	7.76	78.79	7
A0A1D5WJQ3	Uncharacterized protein OS=Triticum aestivum PE=4 SV=1	54.57	9.29	26.88	4
A0A1D5WKE9	Uncharacterized protein OS=Triticum aestivum PE=3 SV=1	51.1	6.09	40.5	6
A0A1D5WL54	Uncharacterized protein OS=Triticum aestivum PE=4 SV=1	17.33	5.17	73.0433	1
A0A1D5WL88	Uncharacterized protein OS=Triticum aestivum PE=3 SV=1	62.33	9.54	46.7267	14
A0A1D5WL93	Uncharacterized protein OS=Triticum aestivum PE=4 SV=1	73.22	5.23	29.71	3
A0A1D5WLD7	Uncharacterized protein OS=Triticum aestivum PE=3 SV=1	50.5	6.58	60.6067	2
A0A1D5WLS6	Uncharacterized protein OS=Triticum aestivum PE=4 SV=1	64.37	8.4	38.0167	8
A0A1D5WM54	Signal recognition particle subunit SRP72 OS=Triticum aestivum PE=3 SV=1	73.18	9.04	28.285	1
A0A1D5WN85	Uncharacterized protein OS=Triticum aestivum PE=4 SV=1	58.98	6.85	27.58	1
A0A1D5WNM7	Uncharacterized protein OS=Triticum aestivum PE=4 SV=1	19.29	4.78	28.53	1
A0A1D5WPC4	Uncharacterized protein OS=Triticum aestivum PE=4 SV=1	44.03	8.45	47.045	7
A0A1D5WPN4	Uncharacterized protein OS=Triticum aestivum PE=4 SV=1	27.89	5.24	38.6967	7
A0A1D5WR39	Uncharacterized protein OS=Triticum aestivum PE=3 SV=1	54.63	8.22	42.94	8
A0A1D5WS60	Uncharacterized protein OS=Triticum aestivum PE=4 SV=1	66.01	6.05	29.7267	9
A0A1D5WSR8	Uncharacterized protein OS=Triticum aestivum PE=4 SV=1	28.12	9.2	26.46	1
A0A1D5WT17	Uncharacterized protein OS=Triticum aestivum PE=4 SV=1	26.32	5.2	28.73	3
A0A1D5WTC9	RuvB-like helicase OS=Triticum aestivum PE=3 SV=1	49.73	5.66	38.1667	8
A0A1D5WU85	Cysteine synthase OS=Triticum aestivum PE=3 SV=1	41.22	6.08	32.145	4
A0A1D5WVH9	Uncharacterized protein OS=Triticum aestivum PE=4 SV=1	43.2	5.42	88.5367	40
A0A1D5WW05	Pyruvate kinase OS=Triticum aestivum PE=3 SV=1	55.54	7.02	37.13	4
A0A1D5WW07	Uncharacterized protein OS=Triticum aestivum PE=4 SV=1	12.02	5.11	78.635	1
A0A1D5WWW9	Translation machinery-associated protein 22 OS=Triticum aestivum PE=3 SV=1	21.34	8.17	33.9967	2
A0A1D5WX80	Peroxidase OS=Triticum aestivum PE=3 SV=1	33.46	8.14	45.8967	14
A0A1D5WYC0	Uncharacterized protein OS=Triticum aestivum PE=4 SV=1	70.28	6.88	60.99	3
A0A1D5WYE6	Uncharacterized protein OS=Triticum aestivum PE=4 SV=1	20.74	4.62	30.3767	4
A0A1D5WYN7	Uncharacterized protein OS=Triticum aestivum PE=3 SV=1	57.98	5.33	72.96	30
A0A1D5X2B9	Uncharacterized protein OS=Triticum aestivum PE=4 SV=1	43.32	10.68	37.815	4
A0A1D5X2E0	Protein transport protein Sec61 subunit beta OS=Triticum aestivum PE=3 SV=1	11.03	11.93	48.05	4
A0A1D5X2F1	Aminopeptidase OS=Triticum aestivum PE=3 SV=1	101.01	5.07	30.71	10
A0A1D5X2M5	Uncharacterized protein OS=Triticum aestivum PE=3 SV=1	41.06	5.74	57.475	14
A0A1D5X5C9	Uncharacterized protein OS=Triticum aestivum PE=4 SV=1	55.57	5.39	20.48	2
A0A1D5X6C4	Uncharacterized protein OS=Triticum aestivum PE=4 SV=1	24.64	5.25	41.485	3
A0A1D5X8C8	REVERSED Uncharacterized protein OS=Triticum aestivum PE=3 SV=1	41.56	9.1	21.2	1
A0A1D5X8I7	Pyruvate kinase OS=Triticum aestivum PE=3 SV=1	57.85	5.92	29.53	5
A0A1D5X9I3	Methylthioribose-1-phosphate isomerase OS=Triticum aestivum PE=3 SV=1	38.68	5.85	50.3167	2
A0A1D5XAR2	Uncharacterized protein OS=Triticum aestivum PE=4 SV=1	76.94	5.79	72.6733	13
A0A1D5XCP2	Uncharacterized protein OS=Triticum aestivum PE=4 SV=1	15.4	6.29	94.6833	3
A0A1D5XD15	Uncharacterized protein OS=Triticum aestivum PE=3 SV=1	79.04	7.39	36.36	17
A0A1D5XDH4	Uncharacterized protein OS=Triticum aestivum PE=4 SV=1	37.78	7.65	26.38	3
A0A1D5XF01	Uncharacterized protein OS=Triticum aestivum PE=4 SV=1	37.34	6.5	89.1733	19
A0A1D5XGV8	Uncharacterized protein OS=Triticum aestivum PE=4 SV=1	21.08	11.5	67.0267	2
A0A1D5XI63	Uncharacterized protein OS=Triticum aestivum PE=4 SV=1	38.66	6.27	97.5033	57
A0A1D5XIA7	Uncharacterized protein OS=Triticum aestivum PE=4 SV=1	77.66	5.48	30.15	9
A0A1D5XIA9	Phosphoserine aminotransferase OS=Triticum aestivum PE=3 SV=1	44.28	8.79	50.7533	10
A0A1D5XKP4	Uncharacterized protein OS=Triticum aestivum PE=4 SV=1	38.56	6.7	90.0833	53
A0A1D5XLU8	Uncharacterized protein OS=Triticum aestivum PE=3 SV=1	71.29	5.13	73.0167	4
A0A1D5XMQ1	Mitochondrial fission 1 protein OS=Triticum aestivum PE=3 SV=1	18.67	6.1	36.39	2
A0A1D5XMY4	Uncharacterized protein OS=Triticum aestivum PE=3 SV=1	62.66	5.62	52.3567	6
A0A1D5XNJ5	Uncharacterized protein OS=Triticum aestivum PE=4 SV=1	56.12	5.78	69.1933	17
A0A1D5XQ60	Dirigent protein OS=Triticum aestivum PE=3 SV=1	35.25	8.87	17.575	2
A0A1D5XQZ6	Aldehyde dehydrogenase OS=Triticum aestivum PE=3 SV=1	52.07	8.09	33.575	2
A0A1D5XRP2	Uncharacterized protein OS=Triticum aestivum PE=4 SV=1	14.96	5.47	91.01	9
A0A1D5XS09	Uncharacterized protein OS=Triticum aestivum PE=4 SV=1	68.91	7.17	90.18	49
A0A1D5XSM1	Uncharacterized protein OS=Triticum aestivum PE=3 SV=1	75.02	5.79	36.79	7
A0A1D5XU32	Uncharacterized protein OS=Triticum aestivum PE=4 SV=1	45.32	5.05	27.635	6
A0A1D5XV71	Adenylyl cyclase-associated protein OS=Triticum aestivum PE=3 SV=1	51	6.42	36.77	4
A0A1D5XVG2	Uncharacterized protein OS=Triticum aestivum PE=3 SV=1	84.39	5.97	59.46	1
A0A1D5XVM7	Uncharacterized protein OS=Triticum aestivum PE=4 SV=1	51.34	6.08	30.69	7
A0A1D5XVS8	Uncharacterized protein OS=Triticum aestivum PE=4 SV=1	77.09	5.4	72.1567	58
A0A1D5XW38	Uncharacterized protein OS=Triticum aestivum PE=4 SV=1	41.79	6.73	41.9567	7
A0A1D5XWV5	Uncharacterized protein OS=Triticum aestivum PE=4 SV=1	30.5	5.23	76.405	2
A0A1D5XXA6	40S ribosomal protein S3a OS=Triticum aestivum PE=3 SV=1	30.02	9.79	83.65	2
A0A1D5XXY4	Uncharacterized protein OS=Triticum aestivum PE=4 SV=1	50.27	7.23	36.9967	9
A0A1D5XY08	Uncharacterized protein OS=Triticum aestivum PE=4 SV=1	37.46	6.44	89.58	19
A0A1D5Y0A9	Uncharacterized protein OS=Triticum aestivum PE=4 SV=1	21.41	5.83	48.6667	7
A0A1D5Y5R8	Uncharacterized protein OS=Triticum aestivum PE=4 SV=1	16.11	5.47	94.88	11
A0A1D5Y8D8	Uncharacterized protein OS=Triticum aestivum PE=3 SV=1	80.08	6.24	56.07	22
A0A1D5Y8U4	Uncharacterized protein OS=Triticum aestivum PE=4 SV=1	12.93	10.05	38.305	2
A0A1D5Y8V5	Uncharacterized protein OS=Triticum aestivum PE=4 SV=1	63.81	8.89	25.345	1
A0A1D5YB80	Uncharacterized protein OS=Triticum aestivum PE=3 SV=1	72.75	5.78	53.3633	9
A0A1D5YDD8	Uncharacterized protein OS=Triticum aestivum PE=4 SV=1	38.29	4.84	26.9	6
A0A1D5YEH0	Uncharacterized protein OS=Triticum aestivum PE=4 SV=1	56.24	7	90.5333	158
A0A1D5YF04	Uncharacterized protein OS=Triticum aestivum PE=4 SV=1	13.39	5.45	63.115	5
A0A1D5YFG3	Uncharacterized protein OS=Triticum aestivum PE=4 SV=1	26.1	5.5	74.7167	30
A0A1D5YGG9	Uncharacterized protein OS=Triticum aestivum PE=4 SV=1	44.2	10.67	85.9767	40
A0A1D5YGL3	40S ribosomal protein S26 OS=Triticum aestivum PE=3 SV=1	15.28	11.04	54.9167	6
A0A1D5YGS5	Uncharacterized protein OS=Triticum aestivum PE=4 SV=1	31.27	9.6	36.1667	7
A0A1D5YGW1	Uncharacterized protein OS=Triticum aestivum PE=4 SV=1	27.03	5.06	95.99	26
A0A1D5YH13	Uncharacterized protein OS=Triticum aestivum PE=3 SV=1	40.4	6.68	64.26	13
A0A1D5YI42	Uncharacterized protein OS=Triticum aestivum PE=3 SV=1	108.62	6.66	46.7833	16
A0A1D5YIA9	Uncharacterized protein OS=Triticum aestivum PE=4 SV=1	25.01	6.35	74.1	13
A0A1D5YJB1	Uncharacterized protein OS=Triticum aestivum PE=4 SV=1	116.12	5.88	24.5033	2
A0A1D5YJT9	Uncharacterized protein OS=Triticum aestivum PE=4 SV=1	67.19	7.69	52.4633	16
A0A1D5YK59	Uncharacterized protein OS=Triticum aestivum PE=4 SV=1	86.07	6.1	25.7667	4
A0A1D5YLF6	Uncharacterized protein OS=Triticum aestivum PE=4 SV=1	51.35	4.45	53.545	3
A0A1D5YLT8	Aconitate hydratase OS=Triticum aestivum PE=3 SV=1	106.93	6.63	54.84	29
A0A1D5YMQ6	Uncharacterized protein OS=Triticum aestivum PE=4 SV=1	57.76	4.94	26.8633	6
A0A1D5YMU3	Pyruvate dehydrogenase E1 component subunit beta OS=Triticum aestivum PE=4 SV=1	40.27	5.27	51.33	12
A0A1D5YN81	Polyadenylate-binding protein OS=Triticum aestivum PE=3 SV=1	70.77	6.98	56.0167	23
A0A1D5YN83	Annexin OS=Triticum aestivum PE=3 SV=1	43.13	9.34	26.2167	3
A0A1D5YNL8	Nascent polypeptide-associated complex subunit beta OS=Triticum aestivum PE=3 SV=1	19.32	5.64	60.45	9
A0A1D5YNP5	Uncharacterized protein OS=Triticum aestivum PE=4 SV=1	14.51	11.06	60.2467	3
A0A1D5YPK4	Uncharacterized protein OS=Triticum aestivum PE=3 SV=1	29.62	10.8	61.0333	5
A0A1D5YQA8	Uncharacterized protein OS=Triticum aestivum PE=4 SV=1	19.46	10.35	74.6033	11
A0A1D5YQP0	Uncharacterized protein OS=Triticum aestivum PE=4 SV=1	12.84	5.44	75.62	4
A0A1D5YRP1	Uncharacterized protein OS=Triticum aestivum PE=4 SV=1	66.78	6.36	24.175	1
A0A1D5YRP7	Citrate synthase OS=Triticum aestivum PE=3 SV=1	55	9.08	36.78	6
A0A1D5YS56	Uncharacterized protein OS=Triticum aestivum PE=3 SV=1	131.15	5.74	21.715	4
A0A1D5YSI2	Transmembrane 9 superfamily member OS=Triticum aestivum PE=3 SV=1	64.92	8.39	23.195	1
A0A1D5YSK2	Uncharacterized protein OS=Triticum aestivum PE=4 SV=1	17.58	8.17	54.27	7
A0A1D5YTS9	Uncharacterized protein OS=Triticum aestivum PE=4 SV=1	55.41	4.8	31.635	6
A0A1D5YUR5	Uncharacterized protein OS=Triticum aestivum PE=4 SV=1	81.32	6.24	33.335	6
A0A1D5YUU5	Uncharacterized protein OS=Triticum aestivum PE=3 SV=1	16.66	6.42	76.715	6
A0A1D5YUZ8	Uncharacterized protein OS=Triticum aestivum PE=4 SV=1	63.32	6.66	18.37	3
A0A1D5YV35	Uncharacterized protein OS=Triticum aestivum PE=3 SV=1	45.77	6.49	28.18	1
A0A1D5YVJ9	Malate dehydrogenase OS=Triticum aestivum PE=3 SV=1	37.33	7.56	51.955	9
A0A1D5YW17	Uncharacterized protein OS=Triticum aestivum PE=4 SV=1	22.35	5.31	92.5733	15
A0A1D5YWP0	Uncharacterized protein OS=Triticum aestivum PE=4 SV=1	18.89	7.9	24.55	2
A0A1D5YXF3	Elongation factor Tu OS=Triticum aestivum PE=3 SV=1	48.26	5.99	64.4533	13
A0A1D5YY58	Proteasome subunit alpha type OS=Triticum aestivum PE=3 SV=1	27.29	8.37	57.16	10
A0A1D5YYZ5	Uncharacterized protein OS=Triticum aestivum PE=4 SV=1	17.17	8.44	59.5867	7
A0A1D5YZN0	Uncharacterized protein OS=Triticum aestivum PE=3 SV=1	29.94	10.18	90.6333	4
A0A1D5Z095	Uncharacterized protein OS=Triticum aestivum PE=4 SV=1	145.5	5.55	29.795	13
A0A1D5Z0M9	Pyruvate dehydrogenase E1 component subunit beta OS=Triticum aestivum PE=4 SV=1	42.13	6.14	28.37	2
A0A1D5Z194	Uncharacterized protein OS=Triticum aestivum PE=4 SV=1	106.95	9.23	25.3067	8
A0A1D5Z1D2	Uncharacterized protein OS=Triticum aestivum PE=4 SV=1	67.38	6.11	33.17	7
A0A1D5Z1Q1	Uncharacterized protein OS=Triticum aestivum PE=4 SV=1	36.93	6.28	36.1033	3
A0A1D5Z340	Uncharacterized protein OS=Triticum aestivum PE=4 SV=1	29.41	10.35	74.52	22
A0A1D5Z3J1	Uncharacterized protein OS=Triticum aestivum PE=3 SV=1	75.17	9.25	39.3333	13
A0A1D5Z480	Uncharacterized protein OS=Triticum aestivum PE=4 SV=1	34.28	6.04	29.645	2
A0A1D5Z500	Uncharacterized protein OS=Triticum aestivum PE=4 SV=1	27.1	5.15	93.61	1
A0A1D5Z5Z9	Uncharacterized protein OS=Triticum aestivum PE=4 SV=1	121.68	5.5	23.98	8
A0A1D5Z6T2	Uncharacterized protein OS=Triticum aestivum PE=3 SV=1	67.25	6.28	59.17	21
A0A1D5Z8Q9	Uncharacterized protein OS=Triticum aestivum PE=4 SV=1	15.5	9.88	33.09	1
A0A1D5Z9A2	Uncharacterized protein OS=Triticum aestivum PE=4 SV=1	44.51	4.8	16.665	2
A0A1D5Z9B7	Uncharacterized protein OS=Triticum aestivum PE=3 SV=1	41.07	9.3	30.39	2
A0A1D5Z9W3	Uncharacterized protein OS=Triticum aestivum PE=4 SV=1	93.94	5.85	68.68	2
A0A1D5Z9Y1	Uncharacterized protein OS=Triticum aestivum PE=4 SV=1	38.98	6.43	21.795	1
A0A1D5ZAD4	Uncharacterized protein OS=Triticum aestivum PE=4 SV=1	13.51	4.95	78.125	4
A0A1D5ZAG3	Uncharacterized protein OS=Triticum aestivum PE=4 SV=1	36.64	5.68	31.0967	4
A0A1D5ZB22	Uncharacterized protein OS=Triticum aestivum PE=4 SV=1	42.98	8.74	36.725	8
A0A1D5ZB55	Uncharacterized protein OS=Triticum aestivum PE=3 SV=1	28.1	10.64	67.39	9
A0A1D5ZBF2	Alpha-mannosidase OS=Triticum aestivum PE=3 SV=1	113.81	5.73	31.63	9
A0A1D5ZBP2	Dihydrolipoamide acetyltransferase component of pyruvate dehydrogenase complex OS=Triticum aestivum PE=3 SV=1	48.86	8.96	45.7533	2
A0A1D5ZD36	Uncharacterized protein OS=Triticum aestivum PE=4 SV=1	15.3	7.6	19.0467	2
A0A1D5ZEQ0	Sulfurtransferase OS=Triticum aestivum PE=4 SV=1	42.48	6.32	48.62	13
A0A1D5ZHK9	Plasma membrane ATPase OS=Triticum aestivum PE=3 SV=1	109.16	6.61	39.09	12
A0A1D5ZI60	Probable bifunctional methylthioribulose-1-phosphate dehydratase/enolase-phosphatase E1 OS=Triticum aestivum PE=3 SV=1	58.23	5.92	24.8267	5
A0A1D5ZIP3	Uncharacterized protein OS=Triticum aestivum PE=3 SV=1	15.35	9.52	62.2767	3
A0A1D5ZJI7	Chalcone-flavonone isomerase family protein OS=Triticum aestivum PE=3 SV=1	23.69	4.73	37.79	3
A0A1D5ZKL4	Uncharacterized protein OS=Triticum aestivum PE=4 SV=1	62.03	6.13	27.69	2
A0A1D5ZKN8	Uncharacterized protein OS=Triticum aestivum PE=3 SV=1	39.68	4.7	22.0967	4
A0A1D5ZKP6	Uncharacterized protein OS=Triticum aestivum PE=4 SV=1	41.67	6.52	54.35	10
A0A1D5ZLM0	Peptidylprolyl isomerase OS=Triticum aestivum PE=4 SV=1	16.06	5.7	45.395	4
A0A1D5ZLT8	Uncharacterized protein OS=Triticum aestivum PE=3 SV=1	16.08	5.65	72.95	10
A0A1D5ZMJ2	Uncharacterized protein OS=Triticum aestivum PE=3 SV=1	52.08	6.02	31.78	7
A0A1D5ZMN6	Uncharacterized protein OS=Triticum aestivum PE=4 SV=1	39.38	6.42	23.41	1
A0A1D5ZN32	Uncharacterized protein OS=Triticum aestivum PE=4 SV=1	28.96	10.1	50.91	8
A0A1D5ZNY3	Uncharacterized protein OS=Triticum aestivum PE=4 SV=1	28.96	8.73	63.27	15
A0A1D5ZPQ1	Mitochondrial Rho GTPase OS=Triticum aestivum PE=3 SV=1	71.34	5.65	40.24	13
A0A1D5ZQZ7	Uncharacterized protein OS=Triticum aestivum PE=3 SV=1	43.34	9.27	49.4433	12
A0A1D5ZRE6	Uncharacterized protein OS=Triticum aestivum PE=3 SV=1	61.76	5.3	63.18	25
A0A1D5ZRI4	Uncharacterized protein OS=Triticum aestivum PE=4 SV=1	33.86	8.81	40.68	5
A0A1D5ZRX3	Uncharacterized protein OS=Triticum aestivum PE=4 SV=1	27.37	6	66.7967	12
A0A1D5ZSR8	Uncharacterized protein OS=Triticum aestivum PE=4 SV=1	44.19	10.61	85.3133	1
A0A1D5ZSS6	Uncharacterized protein OS=Triticum aestivum PE=4 SV=1	37.43	5.43	24.9733	3
A0A1D5ZSV9	Uncharacterized protein OS=Triticum aestivum PE=4 SV=1	25.29	9.38	42.355	3
A0A1D5ZTQ9	Uncharacterized protein OS=Triticum aestivum PE=4 SV=1	26.45	5.71	45.37	5
A0A1D5ZTS6	Uncharacterized protein OS=Triticum aestivum PE=4 SV=1	34.87	9.1	42.725	6
A0A1D5ZU26	Uncharacterized protein OS=Triticum aestivum PE=4 SV=1	19.46	10.31	76.1467	1
A0A1D5ZUF5	Inosine-5'-monophosphate dehydrogenase OS=Triticum aestivum PE=3 SV=1	52.13	5.71	41.1133	14
A0A1D5ZUF9	Obg-like ATPase 1 OS=Triticum aestivum PE=3 SV=1	47.24	6.08	29.745	2
A0A1D5ZV02	Uncharacterized protein OS=Triticum aestivum PE=4 SV=1	29.5	7.89	40.88	5
A0A1D5ZV65	Signal peptidase I OS=Triticum aestivum PE=3 SV=1	20.11	6.2	31.945	2
A0A1D5ZVH3	Prefoldin subunit 4 OS=Triticum aestivum PE=3 SV=1	14.42	4.42	54.365	5
A0A1D5ZVH4	Lipoxygenase OS=Triticum aestivum PE=3 SV=1	96.56	6.17	50.81	26
A0A1D5ZW21	Uncharacterized protein OS=Triticum aestivum PE=3 SV=1	48.96	5.22	27.1633	4
A0A1D5ZW75	Uncharacterized protein OS=Triticum aestivum PE=4 SV=1	31.69	9.24	36.7533	3
A0A1D5ZWK7	Uncharacterized protein OS=Triticum aestivum PE=4 SV=1	145.59	5.78	26.97	1
A0A1D5ZWQ6	Glutamate dehydrogenase OS=Triticum aestivum PE=3 SV=1	48.99	8.12	42.69	11
A0A1D5ZWT3	Uncharacterized protein OS=Triticum aestivum PE=4 SV=1	14.59	7.11	70.89	3
A0A1D5ZXD4	Uncharacterized protein OS=Triticum aestivum PE=4 SV=1	40.09	5.62	35.17	6
A0A1D5ZY86	Uncharacterized protein OS=Triticum aestivum PE=4 SV=1	36.21	4.9	64.26	13
A0A1D5ZYH0	Uncharacterized protein OS=Triticum aestivum PE=3 SV=1	88.36	4.94	35.4667	6
A0A1D5ZYI0	Uncharacterized protein OS=Triticum aestivum PE=4 SV=1	27.03	5.04	95.99	7
A0A1D5ZZ07	Oleosin OS=Triticum aestivum PE=3 SV=1	16.9	7.1	55.99	4
A0A1D5ZZ49	Uncharacterized protein OS=Triticum aestivum PE=4 SV=1	49.68	4.51	50.29	18
A0A1D5ZZT8	Uncharacterized protein OS=Triticum aestivum PE=4 SV=1	55.1	6.68	90.31	77
A0A1D6A036	Uncharacterized protein OS=Triticum aestivum PE=3 SV=1	26.3	6.54	65.1467	12
A0A1D6A0Q3	Uncharacterized protein OS=Triticum aestivum PE=3 SV=1	67.54	5.75	23.87	4
A0A1D6A0U2	Uncharacterized protein OS=Triticum aestivum PE=3 SV=1	25.29	8.35	30.8	3
A0A1D6A149	Uncharacterized protein OS=Triticum aestivum PE=4 SV=1	22.87	5.2	91.67	1
A0A1D6A174	Uncharacterized protein OS=Triticum aestivum PE=4 SV=1	62.45	9.59	40.4333	5
A0A1D6A1L4	Uncharacterized protein OS=Triticum aestivum PE=4 SV=1	88.07	5	27.7067	3
A0A1D6A2D0	Uncharacterized protein OS=Triticum aestivum PE=4 SV=1	71.01	5.57	19.145	3
A0A1D6A2L5	Uncharacterized protein OS=Triticum aestivum PE=4 SV=1	16.96	5.41	63.795	2
A0A1D6A2S3	Uncharacterized protein OS=Triticum aestivum PE=3 SV=1	48.06	5.39	82.1367	5
A0A1D6A3W9	Prefoldin subunit 3 OS=Triticum aestivum PE=3 SV=1	21.7	5.09	57.4367	7
A0A1D6A501	Uncharacterized protein OS=Triticum aestivum PE=4 SV=1	32.93	5.19	20.255	1
A0A1D6A5G6	U1 small nuclear ribonucleoprotein C OS=Triticum aestivum PE=3 SV=1	22.96	9.12	17.37	1
A0A1D6A5H6	Uncharacterized protein OS=Triticum aestivum PE=4 SV=1	50.94	10.07	46.265	10
A0A1D6A5S1	Uncharacterized protein OS=Triticum aestivum PE=4 SV=1	27.61	8.37	49.22	3
A0A1D6A6B1	Uncharacterized protein OS=Triticum aestivum PE=4 SV=1	66.07	6.86	34	5
A0A1D6A7Z4	Uncharacterized protein OS=Triticum aestivum PE=4 SV=1	39.92	8.1	41.15	8
A0A1D6A982	Uncharacterized protein OS=Triticum aestivum PE=3 SV=1	37.53	8.98	32.09	3
A0A1D6A9K1	Uncharacterized protein OS=Triticum aestivum PE=4 SV=1	42.32	8.79	44.4167	11
A0A1D6AA24	Uncharacterized protein OS=Triticum aestivum PE=4 SV=1	34.14	5.8	52.19	1
A0A1D6AA92	Uncharacterized protein OS=Triticum aestivum PE=4 SV=1	75.14	6.67	37.385	3
A0A1D6AAQ1	Elongation factor Tu OS=Triticum aestivum PE=3 SV=1	50.47	5.88	43.5433	8
A0A1D6ABK8	Thioredoxin reductase OS=Triticum aestivum PE=3 SV=1	34.86	5.83	35.7433	4
A0A1D6ABL5	Histone H2A OS=Triticum aestivum PE=3 SV=1	14.37	10.67	49.0467	1
A0A1D6AC03	Uncharacterized protein OS=Triticum aestivum PE=4 SV=1	37.24	5.01	55.23	2
A0A1D6AFM7	Uncharacterized protein OS=Triticum aestivum PE=4 SV=1	27.01	7.75	74.79	4
A0A1D6AGS8	Uncharacterized protein OS=Triticum aestivum PE=4 SV=1	69.32	6.64	33.1	2
A0A1D6AHC4	Uncharacterized protein OS=Triticum aestivum PE=4 SV=1	18.71	4.63	19.885	1
A0A1D6AI79	Uncharacterized protein OS=Triticum aestivum PE=4 SV=1	37.08	5.13	73.3533	2
A0A1D6AIH4	Uncharacterized protein OS=Triticum aestivum PE=4 SV=1	55.16	6.49	45.1	5
A0A1D6AJ93	Uncharacterized protein OS=Triticum aestivum PE=4 SV=1	23.64	7.76	27.7	4
A0A1D6AJT8	Uncharacterized protein OS=Triticum aestivum PE=3 SV=1	57.5	4.64	45.17	11
A0A1D6AK13	Uncharacterized protein OS=Triticum aestivum PE=3 SV=1	47.9	8.41	69.4933	3
A0A1D6AK65	Uncharacterized protein OS=Triticum aestivum PE=4 SV=1	37.19	5.08	58.55	2
A0A1D6AKZ2	ATP-dependent Clp protease proteolytic subunit OS=Triticum aestivum PE=3 SV=1	32.2	6.25	35.835	5
A0A1D6AL13	Uncharacterized protein OS=Triticum aestivum PE=4 SV=1	64.98	5.83	68.5633	28
A0A1D6ALC6	60S ribosomal protein L6 OS=Triticum aestivum PE=3 SV=1	27.75	9.96	68.145	3
A0A1D6APP5	Uncharacterized protein OS=Triticum aestivum PE=4 SV=1	39.45	5.05	30.09	5
A0A1D6AQ51	Pyruvate dehydrogenase E1 component subunit alpha OS=Triticum aestivum PE=4 SV=1	42.57	8.07	26.68	2
A0A1D6AQF5	Uncharacterized protein OS=Triticum aestivum PE=4 SV=1	44.68	9.38	59.42	15
A0A1D6AQI4	40S ribosomal protein S24 OS=Triticum aestivum PE=3 SV=1	15.7	10.71	74.9367	2
A0A1D6AQV8	Aconitate hydratase OS=Triticum aestivum PE=3 SV=1	106.31	6.36	55.51	34
A0A1D6ASH5	Uncharacterized protein OS=Triticum aestivum PE=4 SV=1	44.8	5.47	42.28	2
A0A1D6ASI9	Uncharacterized protein OS=Triticum aestivum PE=4 SV=1	75.28	6.36	35	10
A0A1D6ASL7	Uncharacterized protein OS=Triticum aestivum PE=4 SV=1	24.47	10.16	84.6267	2
A0A1D6ASM7	Uncharacterized protein OS=Triticum aestivum PE=4 SV=1	52.28	6.13	25.53	1
A0A1D6AUH4	Uncharacterized protein OS=Triticum aestivum PE=3 SV=1	63.11	5.92	43.17	4
A0A1D6AVB7	Uncharacterized protein OS=Triticum aestivum PE=4 SV=1	46.32	5.85	26.885	2
A0A1D6AXF6	Histone H2A OS=Triticum aestivum PE=3 SV=1	16.33	10.55	70.11	7
A0A1D6AZ97	Uncharacterized protein OS=Triticum aestivum PE=4 SV=1	20.35	7.66	43.6167	3
A0A1D6AZH3	Uncharacterized protein OS=Triticum aestivum PE=4 SV=1	36.93	9.98	47.18	3
A0A1D6AZR7	Uncharacterized protein OS=Triticum aestivum PE=4 SV=1	37.33	5.3	68.7	3
A0A1D6B0C9	Aminopeptidase OS=Triticum aestivum PE=3 SV=1	98.21	5.4	44.355	25
A0A1D6B0P4	Uncharacterized protein OS=Triticum aestivum PE=4 SV=1	27.15	7.72	76.33	9
A0A1D6B0T5	Uncharacterized protein OS=Triticum aestivum PE=4 SV=1	24.7	9.16	39.13	5
A0A1D6B0U6	Uncharacterized protein OS=Triticum aestivum PE=3 SV=1	43.55	7.1	31.56	2
A0A1D6B154	Uncharacterized protein OS=Triticum aestivum PE=4 SV=1	44.51	9.28	30.0333	5
A0A1D6B1Q1	Uncharacterized protein OS=Triticum aestivum PE=4 SV=1	46.84	5.57	33.1733	7
A0A1D6B1S3	Uncharacterized protein OS=Triticum aestivum PE=4 SV=1	10.28	8.28	53.965	5
A0A1D6B2M0	Succinate--CoA ligase [ADP-forming] subunit beta, mitochondrial OS=Triticum aestivum PE=3 SV=1	45.18	6.5	66.9033	26
A0A1D6B435	Uncharacterized protein OS=Triticum aestivum PE=4 SV=1	40.58	5.41	22.9933	3
A0A1D6B465	Uncharacterized protein OS=Triticum aestivum PE=4 SV=1	45.43	5.99	51.675	1
A0A1D6B498	Uncharacterized protein OS=Triticum aestivum PE=4 SV=1	44.55	5.36	33.945	2
A0A1D6B4R9	Uncharacterized protein OS=Triticum aestivum PE=3 SV=1	107.69	6.4	24.9933	2
A0A1D6B523	Uncharacterized protein OS=Triticum aestivum PE=4 SV=1	12.55	6.1	46.02	5
A0A1D6B538	Uncharacterized protein OS=Triticum aestivum PE=4 SV=1	32.95	5.46	30.75	5
A0A1D6B557	Uncharacterized protein OS=Triticum aestivum PE=3 SV=1	65.81	8.31	57.74	4
A0A1D6B610	Uncharacterized protein OS=Triticum aestivum PE=4 SV=1	69.84	5.09	23.975	1
A0A1D6B646	Deoxyhypusine hydroxylase OS=Triticum aestivum PE=3 SV=1	33.74	4.74	36.615	3
A0A1D6B657	Uncharacterized protein OS=Triticum aestivum PE=3 SV=1	46.17	6.15	47.7	6
A0A1D6B7A5	Uncharacterized protein OS=Triticum aestivum PE=3 SV=1	51.94	10.01	30.275	3
A0A1D6B7P8	Aconitate hydratase OS=Triticum aestivum PE=3 SV=1	106.15	6.34	58.1	2
A0A1D6BA48	Uncharacterized protein OS=Triticum aestivum PE=3 SV=1	35.41	9.83	45.23	9
A0A1D6BAP2	Alpha-amylase OS=Triticum aestivum PE=3 SV=1	50.79	5.89	28.215	4
A0A1D6BAP6	Uncharacterized protein OS=Triticum aestivum PE=3 SV=1	77.66	6.63	20.3	3
A0A1D6BBU1	Uncharacterized protein OS=Triticum aestivum PE=4 SV=1	86.72	4.81	20.3333	4
A0A1D6BCU8	Uncharacterized protein OS=Triticum aestivum PE=4 SV=1	63.93	6.11	24.96	2
A0A1D6BDD5	L-lactate dehydrogenase OS=Triticum aestivum PE=3 SV=1	38.01	6.56	36.4067	6
A0A1D6BE72	Uncharacterized protein OS=Triticum aestivum PE=3 SV=1	110	6.06	50.96	24
A0A1D6BF23	Uncharacterized protein OS=Triticum aestivum PE=3 SV=1	57.01	4.78	37.17	5
A0A1D6BF74	Uncharacterized protein OS=Triticum aestivum PE=4 SV=1	37.07	5.17	72.71	25
A0A1D6BFQ2	Uncharacterized protein OS=Triticum aestivum PE=4 SV=1	40.96	5.87	35.8567	5
A0A1D6BFR3	Terpene cyclase/mutase family member OS=Triticum aestivum PE=3 SV=1	86.09	5.91	20.325	2
A0A1D6BGI4	Protein arginine N-methyltransferase OS=Triticum aestivum PE=3 SV=1	73.18	5.32	18.585	3
A0A1D6BH63	Uncharacterized protein OS=Triticum aestivum PE=4 SV=1	29.91	4.81	28.9533	5
A0A1D6BI29	Succinate dehydrogenase [ubiquinone] iron-sulfur subunit, mitochondrial OS=Triticum aestivum PE=3 SV=1	30.98	8.72	28.7067	4
A0A1D6BIB2	Uncharacterized protein OS=Triticum aestivum PE=4 SV=1	10.81	5.88	81.3333	4
A0A1D6BIR9	Uncharacterized protein OS=Triticum aestivum PE=4 SV=1	28.31	4.18	66.1833	2
A0A1D6BJ18	Uncharacterized protein OS=Triticum aestivum PE=4 SV=1	40.18	7	48.9967	8
A0A1D6BJH8	Uncharacterized protein OS=Triticum aestivum PE=3 SV=1	36	5.45	52.89	8
A0A1D6BJQ0	Uncharacterized protein OS=Triticum aestivum PE=4 SV=1	46.19	6.92	54.4067	5
A0A1D6BLB8	Uncharacterized protein OS=Triticum aestivum PE=4 SV=1	14.6	7.74	55.06	4
A0A1D6BM14	Uncharacterized protein OS=Triticum aestivum PE=4 SV=1	24.11	5.53	38.275	1
A0A1D6BM90	Uncharacterized protein OS=Triticum aestivum PE=4 SV=1	71.08	4.69	26.31	6
A0A1D6BMG4	Uncharacterized protein OS=Triticum aestivum PE=4 SV=1	41.52	6.43	22.68	2
A0A1D6BMH1	Uncharacterized protein OS=Triticum aestivum PE=3 SV=1	9.67	4.5	33.72	3
A0A1D6BMV5	Uncharacterized protein OS=Triticum aestivum PE=4 SV=1	38.47	8.18	31.78	4
A0A1D6BMX1	Uncharacterized protein OS=Triticum aestivum PE=3 SV=1	44.22	9.42	46.2	7
A0A1D6BR45	40S ribosomal protein S24 OS=Triticum aestivum PE=3 SV=1	15.73	10.71	76.3967	1
A0A1D6BRU1	Uncharacterized protein OS=Triticum aestivum PE=4 SV=1	46.17	5.97	21.445	2
A0A1D6BRV9	Uncharacterized protein OS=Triticum aestivum PE=4 SV=1	78.93	5.28	40.1833	14
A0A1D6BRW2	Uncharacterized protein OS=Triticum aestivum PE=3 SV=1	41.08	8.21	49.66	14
A0A1D6BTF1	Uncharacterized protein OS=Triticum aestivum PE=4 SV=1	39.08	5.65	56.4267	1
A0A1D6BTS5	Uncharacterized protein OS=Triticum aestivum PE=4 SV=1	23.11	4.96	36.795	3
A0A1D6BU25	Profilin OS=Triticum aestivum PE=3 SV=1	14.18	4.93	51.6533	8
A0A1D6BUN0	Uncharacterized protein OS=Triticum aestivum PE=3 SV=1	30.96	9.27	31.7333	2
A0A1D6BUT5	Uncharacterized protein OS=Triticum aestivum PE=4 SV=1	37.69	7.24	38.425	2
A0A1D6BV20	Proteasome subunit beta type OS=Triticum aestivum PE=3 SV=1	29.85	5.7	42.5333	8
A0A1D6BVJ9	Uncharacterized protein OS=Triticum aestivum PE=4 SV=1	42.48	4.62	40.315	8
A0A1D6BWU7	Acetyltransferase component of pyruvate dehydrogenase complex OS=Triticum aestivum PE=3 SV=1	58.29	7.16	41.9633	1
A0A1D6BX26	Uncharacterized protein OS=Triticum aestivum PE=4 SV=1	46.09	4.64	31.725	1
A0A1D6BX53	6-phosphogluconate dehydrogenase, decarboxylating OS=Triticum aestivum PE=3 SV=1	58.66	8.69	51.4733	18
A0A1D6BX83	Uncharacterized protein OS=Triticum aestivum PE=4 SV=1	55.36	4.76	35.59	7
A0A1D6BXX6	Uncharacterized protein OS=Triticum aestivum PE=4 SV=1	26.58	5.4	57.4767	11
A0A1D6BYA9	Uncharacterized protein OS=Triticum aestivum PE=4 SV=1	82.06	6.71	49.3933	2
A0A1D6BYC2	Uncharacterized protein OS=Triticum aestivum PE=3 SV=1	42.6	5.56	29.92	5
A0A1D6BZ55	Uncharacterized protein OS=Triticum aestivum PE=4 SV=1	61.36	9.14	28.215	2
A0A1D6BZQ5	Uncharacterized protein OS=Triticum aestivum PE=4 SV=1	50.31	9.3	60.9967	22
A0A1D6C057	Uncharacterized protein OS=Triticum aestivum PE=4 SV=1	148.48	5.73	32.25	11
A0A1D6C0U4	Uncharacterized protein OS=Triticum aestivum PE=4 SV=1	66.26	6.33	22.44	1
A0A1D6C1I3	Uncharacterized protein OS=Triticum aestivum PE=3 SV=1	47.39	9.12	29.27	3
A0A1D6C1S7	Elongation factor Ts, mitochondrial OS=Triticum aestivum GN=EFTS PE=3 SV=1	41.31	8.49	38.815	5
A0A1D6C2U1	Catalase OS=Triticum aestivum PE=3 SV=1	56.53	6.78	50.61	13
A0A1D6C2X5	Uncharacterized protein OS=Triticum aestivum PE=4 SV=1	147.56	6.37	19.645	4
A0A1D6C4L4	Uncharacterized protein OS=Triticum aestivum PE=4 SV=1	42.88	5.53	34.26	3
A0A1D6C4L5	Uncharacterized protein OS=Triticum aestivum PE=4 SV=1	34.96	8.39	57.3	1
A0A1D6C5F8	Uncharacterized protein OS=Triticum aestivum PE=4 SV=1	45.96	6.48	53.9433	16
A0A1D6C5W5	Uncharacterized protein OS=Triticum aestivum PE=4 SV=1	31.69	9.92	26.315	1
A0A1D6C663	Uncharacterized protein OS=Triticum aestivum PE=4 SV=1	114.2	9.35	34.045	8
A0A1D6C6I0	Uncharacterized protein OS=Triticum aestivum PE=4 SV=1	32.35	9.35	31.4	1
A0A1D6C6T6	Uncharacterized protein OS=Triticum aestivum PE=4 SV=1	39.08	5.65	57.265	15
A0A1D6C799	Uncharacterized protein OS=Triticum aestivum PE=4 SV=1	93.82	5.85	67.8933	57
A0A1D6C7B5	Uncharacterized protein OS=Triticum aestivum PE=3 SV=1	43.95	8.99	44.1733	10
A0A1D6C7M8	Uncharacterized protein OS=Triticum aestivum PE=3 SV=1	35.68	7.18	33.13	4
A0A1D6C7Q2	Uncharacterized protein OS=Triticum aestivum PE=4 SV=1	51.83	4.89	38.665	7
A0A1D6C8U9	Uncharacterized protein OS=Triticum aestivum PE=4 SV=1	39.17	8.53	47.7867	5
A0A1D6CA89	Uncharacterized protein OS=Triticum aestivum PE=4 SV=1	44.18	8.18	49.155	12
A0A1D6CB85	Uncharacterized protein OS=Triticum aestivum PE=4 SV=1	33.54	5.44	70.4	25
A0A1D6CBB9	Uncharacterized protein OS=Triticum aestivum PE=4 SV=1	34.92	5.41	48.97	9
A0A1D6CBE4	Reticulon-like protein OS=Triticum aestivum PE=4 SV=1	28.09	6.75	46.41	7
A0A1D6CBM9	60S ribosomal protein L13 OS=Triticum aestivum PE=3 SV=1	24.08	10.83	78.3667	2
A0A1D6CD47	Uncharacterized protein OS=Triticum aestivum PE=4 SV=1	16.82	5.57	56.0533	5
A0A1D6CEF3	Peptidyl-prolyl cis-trans isomerase OS=Triticum aestivum PE=3 SV=1	18.12	8.43	39.23	6
A0A1D6CF99	Uncharacterized protein OS=Triticum aestivum PE=4 SV=1	14.36	4.78	63.08	3
A0A1D6CFF1	Uncharacterized protein OS=Triticum aestivum PE=4 SV=1	43.28	6.62	32.825	4
A0A1D6CGE6	Uncharacterized protein OS=Triticum aestivum PE=4 SV=1	25.9	5.16	20.6767	1
A0A1D6CHE3	Peptidylprolyl isomerase OS=Triticum aestivum PE=4 SV=1	62.02	5.35	54.115	1
A0A1D6CHY5	Uncharacterized protein OS=Triticum aestivum PE=3 SV=1	40.01	5.16	49.22	11
A0A1D6CJD6	Uncharacterized protein OS=Triticum aestivum PE=4 SV=1	95.16	6.5	31.8267	6
A0A1D6CJL6	Uncharacterized protein OS=Triticum aestivum PE=3 SV=1	18.02	5.5	97.2567	22
A0A1D6CKD7	Serine/threonine-protein phosphatase 2A activator OS=Triticum aestivum PE=3 SV=1	42.46	6.73	16.67	1
A0A1D6CL58	Uncharacterized protein OS=Triticum aestivum PE=4 SV=1	138.84	5.39	17.18	4
A0A1D6CLA6	Uncharacterized protein OS=Triticum aestivum PE=4 SV=1	68.79	8.38	25.545	3
A0A1D6CLM4	Uncharacterized protein OS=Triticum aestivum PE=4 SV=1	42.43	6.84	28.09	1
A0A1D6CLX4	Uncharacterized protein OS=Triticum aestivum PE=3 SV=1	28.79	4.74	66.1567	5
A0A1D6CLY2	Uncharacterized protein OS=Triticum aestivum PE=4 SV=1	51.02	4.78	30.08	5
A0A1D6CMS8	Reticulon-like protein OS=Triticum aestivum PE=4 SV=1	28.19	7.12	48.7167	3
A0A1D6CN29	Uncharacterized protein OS=Triticum aestivum PE=4 SV=1	11.2	4.64	36.235	3
A0A1D6CQ74	Uncharacterized protein OS=Triticum aestivum PE=3 SV=1	13.37	6.84	75.9767	9
A0A1D6CR43	Uncharacterized protein OS=Triticum aestivum PE=4 SV=1	16.77	9.56	76.9233	7
A0A1D6CR95	Uncharacterized protein OS=Triticum aestivum PE=4 SV=1	77.73	8.86	23.0467	3
A0A1D6CRG9	Uncharacterized protein OS=Triticum aestivum PE=4 SV=1	35.02	6.05	42.5467	4
A0A1D6CSS2	Uncharacterized protein OS=Triticum aestivum PE=4 SV=1	23.68	9	84.2	17
A0A1D6CT03	Uncharacterized protein OS=Triticum aestivum PE=3 SV=1	96.08	5.12	49.76	27
A0A1D6CU62	Uncharacterized protein OS=Triticum aestivum PE=4 SV=1	103.54	9	30.865	2
A0A1D6CUR4	Uncharacterized protein OS=Triticum aestivum PE=4 SV=1	28.18	4.19	65.8167	20
A0A1D6CVU9	Annexin OS=Triticum aestivum PE=3 SV=1	35.24	6.81	68.05	13
A0A1D6CW20	Peroxidase OS=Triticum aestivum PE=3 SV=1	34.32	8.12	30.75	6
A0A1D6CWL0	Uncharacterized protein OS=Triticum aestivum PE=4 SV=1	40.61	5.71	47.005	6
A0A1D6CWR8	Uncharacterized protein OS=Triticum aestivum PE=3 SV=1	32.44	10.09	79.72	18
A0A1D6CWT5	Uncharacterized protein OS=Triticum aestivum PE=4 SV=1	13.93	11.49	49.2	1
A0A1D6CWT9	Uncharacterized protein OS=Triticum aestivum PE=3 SV=1	49.65	6.11	37.9967	11
A0A1D6CX50	Acyl-coenzyme A oxidase OS=Triticum aestivum PE=3 SV=1	73.97	6.71	27.8167	8
A0A1D6CXF2	Proteasome subunit alpha type OS=Triticum aestivum PE=3 SV=1	27.34	6.93	52.7433	3
A0A1D6CXJ0	Uncharacterized protein OS=Triticum aestivum PE=4 SV=1	29.17	9.86	67.55	18
A0A1D6CXJ6	Uncharacterized protein OS=Triticum aestivum PE=4 SV=1	82.04	6.71	50.8067	20
A0A1D6CXT2	Uncharacterized protein OS=Triticum aestivum PE=4 SV=1	27.72	4.65	26.425	2
A0A1D6CXT4	Proteasome subunit alpha type OS=Triticum aestivum PE=3 SV=1	26.93	6.32	33.7333	5
A0A1D6CY10	Uncharacterized protein OS=Triticum aestivum PE=4 SV=1	49.58	5.68	40.1633	9
A0A1D6CYP4	Uncharacterized protein OS=Triticum aestivum PE=4 SV=1	81.09	5.75	22.96	4
A0A1D6CYW4	Uncharacterized protein OS=Triticum aestivum PE=4 SV=1	22.24	4.64	30.4567	2
A0A1D6CZF3	Pyruvate dehydrogenase E1 component subunit alpha OS=Triticum aestivum PE=4 SV=1	43.42	8.07	48.3067	15
A0A1D6CZQ6	Uncharacterized protein OS=Triticum aestivum PE=4 SV=1	87.41	5.66	27.7133	7
A0A1D6D186	Acetyltransferase component of pyruvate dehydrogenase complex OS=Triticum aestivum PE=3 SV=1	58.32	6.85	42.33	12
A0A1D6D192	Proteasome subunit beta type OS=Triticum aestivum PE=3 SV=1	26.24	5.33	52.035	2
A0A1D6D1I3	Uncharacterized protein OS=Triticum aestivum PE=4 SV=1	44.46	5.73	47.1733	10
A0A1D6D226	Acyl-coenzyme A oxidase OS=Triticum aestivum PE=3 SV=1	77.52	8.86	22.925	2
A0A1D6D2L5	Uncharacterized protein OS=Triticum aestivum PE=4 SV=1	80.06	5.88	54.5	23
A0A1D6D3A9	Uncharacterized protein OS=Triticum aestivum PE=4 SV=1	46.26	4.64	29.2533	6
A0A1D6D4E7	Uncharacterized protein OS=Triticum aestivum PE=4 SV=1	47.83	7.09	40.81	11
A0A1D6D4L7	Uncharacterized protein OS=Triticum aestivum PE=3 SV=1	39.03	6.14	36.44	5
A0A1D6D4S4	Uncharacterized protein OS=Triticum aestivum PE=3 SV=1	49.7	6.23	21.69	1
A0A1D6D513	Uncharacterized protein OS=Triticum aestivum PE=3 SV=1	31.67	7.74	42.265	4
A0A1D6D5F3	Uncharacterized protein OS=Triticum aestivum PE=4 SV=1	56.62	7.29	24.905	3
A0A1D6D5M5	Uncharacterized protein OS=Triticum aestivum PE=4 SV=1	36.94	5.74	35.46	5
A0A1D6D5U3	Uncharacterized protein OS=Triticum aestivum PE=3 SV=1	59.26	6.4	58.925	26
A0A1D6D6Q7	Uncharacterized protein OS=Triticum aestivum PE=4 SV=1	23.68	7.19	21.1433	2
A0A1D6D758	Uncharacterized protein OS=Triticum aestivum PE=4 SV=1	25.72	9.77	35.13	4
A0A1D6D8L9	Pyruvate, phosphate dikinase OS=Triticum aestivum PE=3 SV=1	101.85	5.64	30.51	7
A0A1D6D9F1	Uncharacterized protein OS=Triticum aestivum PE=4 SV=1	26.47	5.02	44.5333	6
A0A1D6D9Q7	Uncharacterized protein OS=Triticum aestivum PE=4 SV=1	67.33	9.7	34.735	3
A0A1D6DAB1	Uncharacterized protein OS=Triticum aestivum PE=3 SV=1	59.28	5.87	55.5367	19
A0A1D6DAK0	Eukaryotic translation initiation factor 3 subunit B OS=Triticum aestivum PE=3 SV=1	83.22	5.05	42.44	27
A0A1D6DB06	Uncharacterized protein OS=Triticum aestivum PE=4 SV=1	235.2	6.2	19.3633	3
A0A1D6DB60	Uncharacterized protein OS=Triticum aestivum PE=3 SV=1	30.88	5.84	40.46	7
A0A1D6DBR1	Uncharacterized protein OS=Triticum aestivum PE=4 SV=1	54.38	6.14	27.9733	2
A0A1D6DD48	Uncharacterized protein OS=Triticum aestivum PE=3 SV=1	71.08	5.13	70.63	1
A0A1D6DDQ0	Sucrose synthase OS=Triticum aestivum PE=3 SV=1	92.3	6.26	33.4967	12
A0A1D6DDQ8	Uncharacterized protein OS=Triticum aestivum PE=4 SV=1	46.85	5.37	61.9667	3
A0A1D6DEM6	Uncharacterized protein OS=Triticum aestivum PE=4 SV=1	57.54	5.16	31.405	6
A0A1D6DFJ3	Uncharacterized protein OS=Triticum aestivum PE=4 SV=1	36.36	6.52	34.79	5
A0A1D6DFP1	Uncharacterized protein OS=Triticum aestivum PE=3 SV=1	28.85	10.03	44.3633	8
A0A1D6DFR7	Uncharacterized protein OS=Triticum aestivum PE=3 SV=1	89.06	7.1	32.635	7
A0A1D6DGS9	Uncharacterized protein OS=Triticum aestivum PE=4 SV=1	54.17	6.69	42.1967	12
A0A1D6DH15	Uncharacterized protein OS=Triticum aestivum PE=4 SV=1	57.12	8.29	33.905	5
A0A1D6DH38	Uncharacterized protein OS=Triticum aestivum PE=4 SV=1	73.08	6.22	16.9733	1
A0A1D6DHP2	Uncharacterized protein OS=Triticum aestivum PE=3 SV=1	39.97	7.14	53.215	1
A0A1D6DI21	Uncharacterized protein OS=Triticum aestivum PE=4 SV=1	50.26	5.39	45.01	14
A0A1D6DI68	Uncharacterized protein OS=Triticum aestivum PE=3 SV=1	63.61	5.92	33.215	8
A0A1D6DIS2	Uncharacterized protein OS=Triticum aestivum PE=4 SV=1	45.65	8.64	91.4667	18
A0A1D6DJG7	Coatomer subunit alpha OS=Triticum aestivum PE=4 SV=1	13.65	6.61	31.9367	4
A0A1D6DJM9	Uncharacterized protein OS=Triticum aestivum PE=4 SV=1	69.88	8.46	30.59	3
A0A1D6DK63	Uncharacterized protein OS=Triticum aestivum PE=4 SV=1	45.77	4.81	46.0233	16
A0A1D6DK86	40S ribosomal protein S24 OS=Triticum aestivum PE=3 SV=1	15.7	10.71	75.91	10
A0A1D6DKE3	Uncharacterized protein OS=Triticum aestivum PE=4 SV=1	112.79	5.65	35.31	10
A0A1D6DLM3	Uncharacterized protein OS=Triticum aestivum PE=4 SV=1	15.34	5.59	89.3767	18
A0A1D6DNF8	Uncharacterized protein OS=Triticum aestivum PE=4 SV=1	30.57	9.02	42.32	3
A0A1D6RCT7	Uncharacterized protein OS=Triticum aestivum PE=4 SV=1	34.67	5.6	66.72	13
A0A1D6RCW0	Uncharacterized protein OS=Triticum aestivum PE=4 SV=1	61.58	4.95	71.7067	14
A0A1D6RDL4	Methionine S-methyltransferase OS=Triticum aestivum PE=3 SV=1	119.85	5.41	21.37	7
A0A1D6RDT5	Uncharacterized protein OS=Triticum aestivum PE=4 SV=1	30.07	4.89	39.89	6
A0A1D6RE03	Uncharacterized protein OS=Triticum aestivum PE=4 SV=1	18.13	6.31	60.845	8
A0A1D6REH6	Uncharacterized protein OS=Triticum aestivum PE=4 SV=1	74.28	6.84	91.6333	82
A0A1D6REZ8	Uncharacterized protein OS=Triticum aestivum PE=4 SV=1	19.34	10.42	40.6467	2
A0A1D6RHK5	FK506-binding protein OS=Triticum aestivum PE=3 SV=1	51.75	6.11	27.6133	7
A0A1D6RJG0	Uncharacterized protein OS=Triticum aestivum PE=4 SV=1	39.15	6.02	31.1633	5
A0A1D6RKS0	Uncharacterized protein OS=Triticum aestivum PE=4 SV=1	13.51	7.69	84.2267	9
A0A1D6RLH8	Uncharacterized protein OS=Triticum aestivum PE=4 SV=1	36.07	5.5	38.53	3
A0A1D6RLN8	Uncharacterized protein OS=Triticum aestivum PE=3 SV=1	51.16	9.2	32.8667	6
A0A1D6RLR1	Uncharacterized protein OS=Triticum aestivum PE=4 SV=1	93.08	5.46	21.75	5
A0A1D6RPI7	Uncharacterized protein OS=Triticum aestivum PE=4 SV=1	57.54	7.01	34.1	7
A0A1D6RPZ0	Uncharacterized protein OS=Triticum aestivum PE=4 SV=1	37.88	5.25	47.9833	7
A0A1D6RQA5	Uncharacterized protein OS=Triticum aestivum PE=4 SV=1	51.29	5.82	25.055	4
A0A1D6RR56	Glutamate decarboxylase OS=Triticum aestivum PE=3 SV=1	54.17	5.38	57.69	22
A0A1D6RRC2	Uncharacterized protein OS=Triticum aestivum PE=3 SV=1	38.68	6.35	28.1833	2
A0A1D6RRD6	Uncharacterized protein OS=Triticum aestivum PE=3 SV=1	33.91	9.59	36.745	3
A0A1D6RS66	Uncharacterized protein OS=Triticum aestivum PE=4 SV=1	24.05	5.38	52.59	2
A0A1D6RSV2	Uncharacterized protein OS=Triticum aestivum PE=4 SV=1	50.32	5.92	40.5133	9
A0A1D6RSX0	Uncharacterized protein OS=Triticum aestivum PE=4 SV=1	132.74	6.14	19.625	2
A0A1D6RVF1	40S ribosomal protein S3a OS=Triticum aestivum PE=3 SV=1	29.96	9.79	83.65	3
A0A1D6RVM9	Uncharacterized protein OS=Triticum aestivum PE=4 SV=1	86.3	5.67	21.185	4
A0A1D6RW70	Uncharacterized protein OS=Triticum aestivum PE=3 SV=1	58.52	5.91	65.38	5
A0A1D6RWB2	Uncharacterized protein OS=Triticum aestivum PE=4 SV=1	24.33	5.87	55.0633	5
A0A1D6RWC3	Uncharacterized protein OS=Triticum aestivum PE=4 SV=1	27.11	4.72	92.4033	19
A0A1D6RXD5	Uncharacterized protein OS=Triticum aestivum PE=4 SV=1	48.14	8.73	92.6633	60
A0A1D6RYE2	Uncharacterized protein OS=Triticum aestivum PE=4 SV=1	286.59	6.93	27.6467	20
A0A1D6RZE7	Uncharacterized protein OS=Triticum aestivum PE=4 SV=1	34.3	6.4	44.0567	3
A0A1D6S0X9	Uncharacterized protein OS=Triticum aestivum PE=4 SV=1	15.27	5.74	90.845	3
A0A1D6S1I3	Uncharacterized protein OS=Triticum aestivum PE=4 SV=1	16.68	5.56	30.845	3
A0A1D6S1J5	Uncharacterized protein OS=Triticum aestivum PE=3 SV=1	48.79	5.72	21.9533	2
A0A1D6S1X0	Uncharacterized protein OS=Triticum aestivum PE=3 SV=1	46.77	8.93	21.855	2
A0A1D6S3H8	Uncharacterized protein OS=Triticum aestivum PE=4 SV=1	41.48	6.56	49.87	5
A0A1D6S3I4	Uncharacterized protein OS=Triticum aestivum PE=4 SV=1	75.31	5.89	29.6967	9
A0A1D6S3X6	Uncharacterized protein OS=Triticum aestivum PE=4 SV=1	25.64	7.12	32.555	3
A0A1D6S488	Uncharacterized protein OS=Triticum aestivum PE=3 SV=1	85.46	5.86	67.53	4
A0A1D6S4A3	Uncharacterized protein OS=Triticum aestivum PE=4 SV=1	22.3	9.44	50.69	6
A0A1D6S4Q2	Uncharacterized protein OS=Triticum aestivum PE=3 SV=1	8.39	9.24	33.765	1
A0A1D6S5W2	Uncharacterized protein OS=Triticum aestivum PE=3 SV=1	41.81	5.56	30.12	2
A0A1D6S697	Uncharacterized protein OS=Triticum aestivum PE=4 SV=1	36.13	5.28	36.6967	8
A0A1D6S7S5	Uncharacterized protein OS=Triticum aestivum PE=4 SV=1	36.29	5.85	42.605	3
A0A1D6S902	Uncharacterized protein OS=Triticum aestivum PE=4 SV=1	17.04	7.64	26.5433	1
A0A1D6S926	Uncharacterized protein OS=Triticum aestivum PE=4 SV=1	38.25	5.95	57.71	13
A0A1D6S950	Uncharacterized protein OS=Triticum aestivum PE=4 SV=1	148.86	6.27	27.82	11
A0A1D6S9A4	Uncharacterized protein OS=Triticum aestivum PE=4 SV=1	45.59	6.16	53.4933	17
A0A1D6S9I7	Uncharacterized protein OS=Triticum aestivum PE=4 SV=1	83.2	6.58	30.92	9
A0A1D6S9P2	Annexin OS=Triticum aestivum PE=3 SV=1	35.37	6.36	63.335	2
A0A1D6SA86	Uncharacterized protein OS=Triticum aestivum PE=3 SV=1	55.74	7.56	61.5333	26
A0A1D6SBG4	Uncharacterized protein OS=Triticum aestivum PE=4 SV=1	25.71	8.96	26.155	2
A0A1D6SCT2	Pyruvate dehydrogenase E1 component subunit beta OS=Triticum aestivum PE=4 SV=1	39.52	5.35	52.12	9
A0A1D6SDJ6	Uncharacterized protein OS=Triticum aestivum PE=4 SV=1	39.79	6.66	35.555	5
A0A1D6SDR0	Uncharacterized protein OS=Triticum aestivum PE=4 SV=1	28.06	4.19	71.03	4
A0A1D6SEM0	Uncharacterized protein OS=Triticum aestivum PE=4 SV=1	50.46	9.39	54.94	5
A0A1D6SEV8	Catalase OS=Triticum aestivum PE=3 SV=1	56.55	6.56	50.4067	1
A0A1D6SEW5	Uncharacterized protein OS=Triticum aestivum PE=4 SV=1	37.19	5.77	38.81	9
A0A1D6SFH0	Uncharacterized protein OS=Triticum aestivum PE=4 SV=1	35.29	5.61	39.8333	8
A3FKE5	Superoxide dismutase (Fragment) OS=Triticum aestivum GN=SOD PE=2 SV=1	19.32	7.32	91.38	1
A4K4Y1	Tubulin alpha chain OS=Triticum aestivum GN=TUBA-2A PE=2 SV=1	49.72	4.89	56.21	19
A4K4Y8	Tubulin alpha chain OS=Triticum aestivum GN=TUBA-4A PE=2 SV=1	49.79	4.81	52.66	2
A4ZCD1	GTP-binding protein OS=Triticum aestivum GN=GBP-1 PE=2 SV=1	58.91	5.49	48.685	15
A6Q0N8	Putative acyl transferase 3 OS=Triticum aestivum GN=acT3 PE=2 SV=1	47.99	5.73	33.9467	6
A7J2I2	Plasma membrane intrinsic protein OS=Triticum aestivum GN=AQP3 PE=2 SV=1	30.38	8.28	21.895	1
A7L5U6	PHD zinc finger protein OS=Triticum aestivum GN=ZF PE=2 SV=1	30.03	5.49	13.9703	2
A9EEM6	Triticain beta 2 OS=Triticum aestivum PE=2 SV=1	48.44	5.52	30.065	5
A9U8G4	Alcohol dehydrogenase ADH1A OS=Triticum aestivum PE=2 SV=1	41.02	6.15	71.5033	3
B2ZGL4	Plastid acetyl-CoA carboxylase OS=Triticum aestivum GN=Acc-1 PE=4 SV=1	254.92	5.8	30.635	19
B5A8A6	Glutaredoxin OS=Triticum aestivum PE=2 SV=1	11.77	7.69	89.0867	3
B7U6L5	Globulin 3B OS=Triticum aestivum GN=glo-3B PE=4 SV=1	56.93	7.36	78.3033	25
C0J025	Peptidyl-prolyl cis-trans isomerase OS=Triticum aestivum PE=3 SV=1	19.22	9.24	83.57	16
C0KTS8	Hypersensitive induced response protein 4 OS=Triticum aestivum GN=hir4 PE=2 SV=1	32.06	5.26	36.46	6
C1K737	Multiprotein bridging factor 1 OS=Triticum aestivum GN=MBF1 PE=2 SV=1	15.72	9.87	54.93	5
C3VNF1	Malate dehydrogenase OS=Triticum aestivum PE=2 SV=1	35.51	5.75	68.57	21
C3VQ52	Ascorbate peroxidase (Fragment) OS=Triticum aestivum GN=POD1 PE=2 SV=1	26.622	5.63	52.81	8
C7C4X1	Glyceraldehyde-3-phosphate dehydrogenase OS=Triticum aestivum GN=ga3pd PE=2 SV=1	36.53	6.67	86.35	54
D0PRB4	Peroxiredoxin OS=Triticum aestivum PE=2 SV=1	23.98	6.31	96.6367	6
D0PRB6	Dehydrin OS=Triticum aestivum PE=2 SV=1	21.83	6.25	49.53	3
D2KZ08	Aminotransferase OS=Triticum aestivum GN=TaSAG1 PE=2 SV=1	55.55	6.93	26.6133	4
D2KZ12	3-ketoacyl-CoA thiolase-like protein OS=Triticum aestivum GN=TaSAG8 PE=2 SV=1	47.93	8.22	71.75	24
D6PW70	BZiP-like trancription factor OS=Triticum aestivum GN=SF PE=2 SV=1	50.75	6.62	28.2367	5
D8L9B3	Protein disulfide isomerase family protein 4-1 OS=Triticum aestivum GN=pdil4-1 PE=2 SV=1	37.15	6.01	73.5667	24
D8L9G6	Alpha-1,4 glucan phosphorylase OS=Triticum aestivum GN=TAA_ctg0079b.00040.1 PE=3 SV=1	93.73	7.27	61.9767	39
D8L9L4	BolA-like protein domain containing protein,expressed OS=Triticum aestivum GN=TAA_ctg0464b.00090.1 PE=3 SV=1	10.07	5.51	40.72	1
D8L9L5	U6 snRNA-associated Sm-like protein, expressed OS=Triticum aestivum GN=TAA_ctg0464b.00100.1 PE=4 SV=1	11.25	4.76	42.35	2
D8L9U6	Eukaryotic translation initiation factor 3 subunit A OS=Triticum aestivum GN=TAA_ctg0954b.00420.1 PE=3 SV=1	117.15	9.36	48.78	20
D9ZLW0	Outer membrane channel protein OEP16-2 OS=Triticum aestivum GN=OEP16-2 PE=4 SV=1	17.96	6.7	85.5533	21
E6Y2L2	Salt tolerant correlative protein OS=Triticum aestivum PE=2 SV=1	8.41	4.96	91.46	2
F1DKC1	Catalase OS=Triticum aestivum GN=CAT3 PE=2 SV=1	56.88	6.6	49.795	10
F6IB54	Putative feruloyl transferase OS=Triticum aestivum GN=bahd3 PE=2 SV=1	45.22	4.99	23.38	2
F6LAX4	Protein phosphatase 2A structural subunit OS=Triticum aestivum PE=4 SV=1	65.5	4.95	34.2967	8
F8R897	Glycosyltransferase OS=Triticum aestivum GN=BX8 PE=2 SV=1	49.64	5.27	46.93	9
G5CEW6	Eukaryotic translation initiation factor 4G OS=Triticum aestivum PE=1 SV=1	162.23	6.12	27.49	13
G9BRR4	Heme oxygenase 1 OS=Triticum aestivum GN=HO1 PE=2 SV=1	31.64	5.88	42.59	5
H9CDF7	Hypersensitive induced reaction protein 1 OS=Triticum aestivum GN=hir1 PE=4 SV=1	30.74	5.57	41.58	7
H9NAV6	Superoxide dismutase [Cu-Zn] OS=Triticum aestivum PE=2 SV=1	15.09	5.7	81.7967	8
I3NM23	Lipoxygenase OS=Triticum aestivum GN=Lpx PE=3 SV=1	95.98	5.85	63.61	13
I3NM30	Putative non-cyanogenic beta-glucosidase OS=Triticum aestivum GN=4N5.4 PE=3 SV=1	54.28	9.03	23.18	3
I3NM41	Oleosin OS=Triticum aestivum GN=35D7.3 PE=3 SV=1	19.12	9.69	63.1933	26
I6QQ39	Globulin-3A OS=Triticum aestivum GN=Glo-3A PE=2 SV=1	63.58	7.76	94.5033	236
L0GDQ5	14-3-3 protein OS=Triticum aestivum GN=14R1 PE=2 SV=1	29.75	4.71	77.35	3
L0GED8	14-3-3 protein OS=Triticum aestivum GN=14R2 PE=2 SV=1	29.26	4.83	84.8033	28
N0E6R8	DEAD-box ATP-dependent RNA helicase, putative OS=Triticum aestivum GN=TAA_ctg0355a.00030 PE=4 SV=1	90.69	10.12	39.8033	7
O24400	Superoxide dismutase [Cu-Zn] OS=Triticum aestivum GN=SOD1.2 PE=2 SV=1	18.22	5.36	52.24	7
O64392	Wheatwin-1 OS=Triticum aestivum GN=PR4A PE=1 SV=1	13.67	6.97	35.8433	2
O64394	Thioredoxin H-type OS=Triticum aestivum PE=2 SV=3	13.39	5.12	49.61	7
P07747	Cytochrome b OS=Triticum aestivum GN=MT-CYB PE=2 SV=3	45.1	7.22	16.205	2
P12782	Phosphoglycerate kinase, chloroplastic OS=Triticum aestivum PE=2 SV=1	42.99	5.22	49.895	6
P12783	Phosphoglycerate kinase, cytosolic OS=Triticum aestivum PE=2 SV=1	42.12	5.64	81.4633	33
P16347	Endogenous alpha-amylase/subtilisin inhibitor OS=Triticum aestivum PE=1 SV=1	19.63	6.77	71.85	11
P20973	Ubiquitin-activating enzyme E1 1 OS=Triticum aestivum GN=UBA1 PE=1 SV=1	117.01	5.16	34.9833	20
Q00810	Cytochrome c oxidase subunit 2 (Fragment) OS=Triticum aestivum GN=COX2 PE=2 SV=1	27.55	4.65	23.8467	3
Q03387	Eukaryotic translation initiation factor isoform 4G-1 OS=Triticum aestivum PE=1 SV=2	86.3	8.2	56.47	25
Q03967	Group 3 late embryogenesis abundant protein (Fragment) OS=Triticum aestivum PE=2 SV=1	33.368	4.72	91.06	18
Q0GJJ2	11-beta-hydroxysteroid dehydrogenase-like protein OS=Triticum aestivum GN=HSD11BL PE=2 SV=1	38.54	6.09	54.63	3
Q0KIW2	Glycine-rich RNA-binding protein OS=Triticum aestivum GN=TaGRP2 PE=2 SV=1	16	6.28	77.61	3
Q0KIW3	High mobility globular protein OS=Triticum aestivum GN=HMGB1 PE=2 SV=1	17.21	6.48	60.2467	9
Q0PG36	Glucose-1-phosphate adenylyltransferase OS=Triticum aestivum GN=agpl PE=2 SV=1	57.81	6.12	55.3033	16
Q0Q0I7	Heat shock protein 90 OS=Triticum aestivum GN=HSP90-2 PE=1 SV=1	80.46	4.95	68.2367	54
Q1PBI3	Glucose-6-phosphate isomerase OS=Triticum aestivum GN=GPI PE=2 SV=1	62.26	6.98	55.555	22
Q1XHC6	Cysteine proteinase inhibitor OS=Triticum aestivum GN=TaMDC1 PE=2 SV=1	23.58	6.08	76.68	18
Q2QKB4	Splicing factor U2af large subunit B OS=Triticum aestivum GN=U2AF65B PE=2 SV=1	60.59	7.3	33.9467	7
Q2UXF7	Fructan 6-exohydrolase OS=Triticum aestivum GN=6-FEH PE=1 SV=1	63.12	6.46	25.14	2
Q2XP43	Vacuolar proton ATPase subunit E OS=Triticum aestivum PE=2 SV=1	26.18	6.38	44.64	9
Q332M9	Rps7 OS=Triticum aestivum GN=rps7 PE=4 SV=1	17.31	10.54	34.01	1
Q332R4	ATP synthase subunit alpha OS=Triticum aestivum GN=atp1 PE=3 SV=1	55.31	5.7	74.36	38
Q35980	30 kDa subunit of complex I NADH dehydrogenase OS=Triticum aestivum GN=nad9 PE=4 SV=1	33.62	9.57	41.8133	5
Q36813	NADH dehydrogenase OS=Triticum aestivum GN=nad7 PE=3 SV=1	44.28	6.57	25.2933	3
Q41518	Single-stranded nucleic acid binding protein OS=Triticum aestivum GN=whGRP-1 PE=2 SV=1	16.26	5.18	83.235	16
Q41579	Rab protein OS=Triticum aestivum GN=rab 15B PE=2 SV=1	23.23	9.22	60.6067	13
Q41590	Voltage dependent anion channel (VDAC) (Fragment) OS=Triticum aestivum GN=TAVDAC2 PE=2 SV=1	29.316	9.83	65.5667	4
Q43312	Protein H2A.7 OS=Triticum aestivum GN=H2A-4 PE=2 SV=3	13.8	10.23	55.7233	6
Q4W6G2	Xylanase inhibitor XIP-III OS=Triticum aestivum GN=Xip-III PE=4 SV=1	30.79	6.87	45.2433	5
Q53WS3	Em protein OS=Triticum aestivum GN=Em-B1 PE=4 SV=1	9.96	5.56	90.32	5
Q54AH7	Atp4 OS=Triticum aestivum GN=orf25 PE=4 SV=1	21.65	9.44	38.5467	5
Q5I5K7	Small GTP-binding protein OS=Triticum aestivum GN=rab2 PE=2 SV=1	22.96	6.9	42.14	5
Q5I7K2	Ribosomal protein S7 OS=Triticum aestivum PE=1 SV=1	22.26	9.79	88.3667	22
Q5I7L2	Ribosomal protein L11 OS=Triticum aestivum PE=1 SV=1	20.69	9.97	78.61	14
Q5I7L3	Ribosomal protein OS=Triticum aestivum PE=1 SV=1	24.56	9.99	57.7133	4
Q5NE31	Non-specific lipid-transfer protein OS=Triticum aestivum GN=ltp9.7 PE=2 SV=1	9.55	8.71	35.835	3
Q6KCK6	Putative calcium-dependent protein kinase OS=Triticum aestivum GN=cdpk1 PE=2 SV=1	58.41	5.79	36.23	5
Q6Q625	Protein ROOT HAIR DEFECTIVE 3 homolog OS=Triticum aestivum GN=wrsi2 PE=2 SV=2	90.08	5.45	34.8667	14
Q6V959	Ribosomal protein L3 OS=Triticum aestivum GN=RPL3 PE=2 SV=1	44.59	10.07	73.0067	23
Q6W8Q2	1-Cys peroxiredoxin PER1 OS=Triticum aestivum GN=PER1 PE=2 SV=1	23.97	6.08	96.0233	31
Q75QN8	Cold shock domain protein 3 OS=Triticum aestivum GN=WCSP3 PE=2 SV=1	21.54	5.73	72.5833	1
Q75QN9	Cold shock domain protein 2 OS=Triticum aestivum GN=WCSP2 PE=2 SV=1	19.23	5.63	72.44	5
Q7X9K1	Ribosomal Pr 117 (Fragment) OS=Triticum aestivum PE=1 SV=1	15.661	11.19	85.4867	15
Q7XYD5	Acidic ribosomal protein (Fragment) OS=Triticum aestivum PE=2 SV=1	14.451	4.85	71.2533	6
Q8GRI3	Glutathione transferase OS=Triticum aestivum GN=gstf6 PE=2 SV=1	24.8	5.91	44.9533	1
Q8GTB7	Glutathione transferase F1 OS=Triticum aestivum GN=gstf1 PE=2 SV=1	23.4	5.96	52.6733	6
Q8GTB8	Glutathione transferase F5 OS=Triticum aestivum GN=gstf5 PE=2 SV=1	23.44	5.78	51.875	1
Q8GVD3	Thioredoxin OS=Triticum aestivum PE=2 SV=1	12.69	5.29	58.4733	5
Q8LGN5	Glutathione-S-transferase 19E50 OS=Triticum aestivum PE=2 SV=1	24.92	5.99	55.4033	11
Q8LPA7	Cold shock protein-1 OS=Triticum aestivum GN=WCSP1 PE=2 SV=1	21.38	5.73	76.42	4
Q8LRU5	HMG-I/Y protein HMGa OS=Triticum aestivum GN=HMGa PE=4 SV=1	19.32	10.43	73.5467	4
Q8RW00	Glutathione transferase OS=Triticum aestivum GN=gstu3 PE=2 SV=1	26.41	5.01	56.38	5
Q8S4P7	Thaumatin-like protein OS=Triticum aestivum PE=2 SV=1	21.41	7.91	43.11	3
Q8W430	Sucrose:sucrose 1-fructosyltransferase OS=Triticum aestivum GN=1-SST PE=2 SV=1	72.61	5	21.825	1
Q93W25	Peptidyl-prolyl cis-trans isomerase OS=Triticum aestivum GN=CyP3 PE=1 SV=1	18.39	8.53	96.495	1
Q93XQ6	Peptidyl-prolyl cis-trans isomerase OS=Triticum aestivum GN=CyP2 PE=2 SV=1	18.38	8.52	94.35	25
Q93XQ7	Protein disulfide-isomerase OS=Triticum aestivum GN=PDI3 PE=2 SV=1	54.09	4.89	81.65	43
Q93YY0	68 kDa protein HP68 OS=Triticum aestivum PE=2 SV=1	68.13	8.03	38.08	8
Q944C6	GTP-binding nuclear protein OS=Triticum aestivum GN=Ran1-3 PE=2 SV=1	25.13	6.65	54.45	11
Q9AUJ7	Eukaryotic translation initiation factor 4B1 OS=Triticum aestivum GN=EIF4B PE=1 SV=1	56.83	8.48	53.3833	13
Q9FXQ9	TaWIN1 OS=Triticum aestivum GN=TaWIN1 PE=2 SV=1	29.39	4.75	62.03	10
Q9LKJ3	Alpha-glucan phosphorylase, H isozyme OS=Triticum aestivum PE=2 SV=1	93.61	7.27	60.035	4
Q9LRJ0	Glucose-6-phosphate 1-dehydrogenase OS=Triticum aestivum GN=g6pdh PE=2 SV=1	58.32	5.92	38.11	6
Q9SAU8	HSP70 OS=Triticum aestivum GN=TaHSP70d PE=2 SV=1	71.03	5.13	84.2567	31
Q9SPH4	Heat shock protein 101 OS=Triticum aestivum GN=HSP101c PE=2 SV=1	100.9	5.95	67.47	7
Q9XEI1	Heat shock protein 101 OS=Triticum aestivum GN=Hsp101b PE=2 SV=1	101.12	5.95	81.265	73
Q9XHL9	Histone H1 WH1B.1 OS=Triticum aestivum PE=2 SV=1	27.79	10.67	65.27	3
Q9ZR34	Amylogenin OS=Triticum aestivum GN=amy PE=2 SV=1	38.87	6.19	34.8667	3
Q9ZR70	Em protein OS=Triticum aestivum GN=Em-D1 PE=4 SV=1	10.02	5.57	88.53	6
Q9ZR95	Gamma-type tonoplast intrinsic protein OS=Triticum aestivum PE=2 SV=1	25.74	6.04	25.3333	2
Q9ZRG0	Heat shock protein 80 OS=Triticum aestivum PE=2 SV=1	80.38	4.99	64.93	11
Q9ZSR5	Heat shock protein HSP26 OS=Triticum aestivum GN=hsp26.6 PE=2 SV=1	26.61	7.86	82.29	6
Q9ZSR6	Heat shock protein HSP26 OS=Triticum aestivum GN=hsp26.6 PE=2 SV=1	26.5	9.36	75.4933	5
R9UNY9	Xylanase inhibitor protein OS=Triticum aestivum GN=xip PE=2 SV=1	30.29	8.27	55.48	15
R9W6A6	ER molecular chaperone OS=Triticum aestivum GN=BiP3 PE=2 SV=1	70.69	5.08	68.32	45
S4Z3F2	ATP synthase subunit alpha, chloroplastic OS=Triticum aestivum GN=atpA PE=3 SV=1	55.3	6.11	35.71	4
U5HTD8	Ribosomal protein S20 OS=Triticum aestivum GN=rps20 PE=2 SV=1	14.11	9.48	70.08	13
V9HXE8	Non-specific lipid-transfer protein OS=Triticum aestivum PE=2 SV=1	9.29	9.2	64.5167	1
W4ZLP9	Uncharacterized protein OS=Triticum aestivum PE=4 SV=1	24.03	4.67	59.01	7
W4ZM56	Uncharacterized protein OS=Triticum aestivum PE=4 SV=1	54.96	6.19	23.81	4
W4ZN68	Uncharacterized protein OS=Triticum aestivum PE=4 SV=1	23.2	8.81	96.28	61
W4ZNI1	Uncharacterized protein OS=Triticum aestivum PE=4 SV=1	49.03	8.08	25.38	5
W4ZNQ8	Uncharacterized protein OS=Triticum aestivum PE=3 SV=1	12.18	9.37	62.24	6
W4ZPG4	Uncharacterized protein OS=Triticum aestivum PE=4 SV=1	70.07	8.01	29.53	11
W4ZQ59	Uncharacterized protein OS=Triticum aestivum PE=3 SV=1	11.5	4.34	73.01	2
W4ZQH6	Uncharacterized protein OS=Triticum aestivum PE=3 SV=1	56.46	5.55	24.145	2
W4ZQL3	Uncharacterized protein OS=Triticum aestivum PE=4 SV=1	24.37	9.52	63.41	1
W4ZR59	Mitochondrial fission 1 protein OS=Triticum aestivum PE=3 SV=1	18	6.74	33.9433	4
W4ZRU3	Uncharacterized protein OS=Triticum aestivum PE=4 SV=1	12.35	9.61	58.9267	7
W4ZRX7	Uncharacterized protein OS=Triticum aestivum PE=4 SV=1	47.41	6.14	25.465	4
W4ZRX8	ATP-dependent 6-phosphofructokinase OS=Triticum aestivum GN=PFK PE=3 SV=1	62.24	6.61	36.82	5
W4ZRZ2	Uncharacterized protein OS=Triticum aestivum PE=4 SV=1	56.41	5.63	37.25	6
W4ZS35	Uncharacterized protein OS=Triticum aestivum PE=3 SV=1	68.55	7.71	39.575	14
W4ZS75	Uncharacterized protein OS=Triticum aestivum PE=4 SV=1	53.07	5.14	31.8333	6
W4ZSL6	Uncharacterized protein OS=Triticum aestivum PE=4 SV=1	23	6	72.0733	3
W4ZSP8	Uncharacterized protein OS=Triticum aestivum PE=4 SV=1	38.85	9.87	27.025	4
W4ZT07	Uncharacterized protein OS=Triticum aestivum PE=4 SV=1	40.22	6.77	34.2467	3
W4ZTI0	Uncharacterized protein OS=Triticum aestivum PE=4 SV=1	29.56	9.01	19.08	1
W4ZTY6	Uncharacterized protein OS=Triticum aestivum PE=3 SV=1	49.76	7.76	28.435	3
W4ZUD0	Guanosine nucleotide diphosphate dissociation inhibitor OS=Triticum aestivum PE=3 SV=1	49.82	5.53	50.9733	8
W4ZUK2	Uncharacterized protein OS=Triticum aestivum PE=4 SV=1	37.66	9.33	92.0267	6
W4ZUZ6	Dihydrolipoyl dehydrogenase OS=Triticum aestivum PE=3 SV=1	52.74	6.72	76.895	28
W4ZZC8	Uncharacterized protein OS=Triticum aestivum PE=4 SV=1	67.09	6.24	21.32	2
W5A0B7	NADH-cytochrome b5 reductase OS=Triticum aestivum PE=3 SV=1	30.97	8.23	35.485	3
W5A0E2	Uncharacterized protein OS=Triticum aestivum PE=4 SV=1	30.56	9.23	61.285	2
W5A0J9	Uncharacterized protein OS=Triticum aestivum PE=4 SV=1	61.8	8.85	60.06	3
W5A2K8	Uncharacterized protein OS=Triticum aestivum PE=3 SV=1	52.15	6.78	47.09	9
W5A4C6	Flap endonuclease 1 OS=Triticum aestivum GN=FEN1 PE=3 SV=1	42.74	8.67	24.3	3
W5A4Z8	Uncharacterized protein OS=Triticum aestivum PE=4 SV=1	16.88	5.57	84.75	3
W5A520	Uncharacterized protein OS=Triticum aestivum PE=4 SV=1	12.65	8.56	37.39	5
W5A578	Uncharacterized protein OS=Triticum aestivum PE=4 SV=1	15.88	5.37	50.1133	1
W5A5C9	Uncharacterized protein OS=Triticum aestivum PE=4 SV=1	43.43	7.59	66.75	2
W5A5S8	Uncharacterized protein OS=Triticum aestivum PE=4 SV=1	9.5	8.57	26.405	1
W5A6D0	Uncharacterized protein OS=Triticum aestivum PE=4 SV=1	35.94	6.65	93.4367	43
W5A7N8	Uncharacterized protein OS=Triticum aestivum PE=4 SV=1	40.34	7.88	25.6333	4
W5A838	Uncharacterized protein OS=Triticum aestivum PE=4 SV=1	22.14	9.79	64.7567	5
W5A850	FACT complex subunit SSRP1 OS=Triticum aestivum PE=3 SV=1	71.5	5.51	28.98	7
W5A888	Uncharacterized protein OS=Triticum aestivum PE=4 SV=1	62.09	8.37	25.625	2
W5A8V1	Uncharacterized protein OS=Triticum aestivum PE=4 SV=1	51.29	5.92	29.85	5
W5A977	Proteasome subunit beta type OS=Triticum aestivum PE=3 SV=1	29.14	6.14	40.32	9
W5A9C9	Uncharacterized protein OS=Triticum aestivum PE=4 SV=1	15.07	6.61	58.455	4
W5A9W9	Poly [ADP-ribose] polymerase OS=Triticum aestivum PE=4 SV=1	110.53	8.82	20.495	4
W5AC96	Carboxypeptidase OS=Triticum aestivum PE=3 SV=1	48.92	5.95	22.41	4
W5ACT1	Uncharacterized protein OS=Triticum aestivum PE=4 SV=1	16.58	10.32	79.25	5
W5ADS2	Uncharacterized protein OS=Triticum aestivum PE=4 SV=1	17.67	9.83	79.03	14
W5AFN1	Uncharacterized protein OS=Triticum aestivum PE=4 SV=1	43.33	7.14	68.525	21
W5AFS8	Uncharacterized protein OS=Triticum aestivum PE=4 SV=1	35.88	6.47	94.5833	8
W5AFW9	Uncharacterized protein OS=Triticum aestivum PE=3 SV=1	41.58	5.29	76.46	11
W5AGC1	Uncharacterized protein OS=Triticum aestivum PE=4 SV=1	52.28	8.03	22	2
W5AHM0	Signal peptidase I OS=Triticum aestivum PE=3 SV=1	20.04	6.98	32.5	3
W5AKH4	Uncharacterized protein OS=Triticum aestivum PE=4 SV=1	21.3	11.5	77.925	4
W5AMI8	Uncharacterized protein OS=Triticum aestivum PE=4 SV=1	37.5	9.13	89.24	3
W5AMP7	Uncharacterized protein OS=Triticum aestivum PE=4 SV=1	38	5.6	56.425	15
W5AMU3	Uncharacterized protein OS=Triticum aestivum PE=3 SV=1	30.8	7.77	66.78	11
W5AP21	Uncharacterized protein OS=Triticum aestivum PE=4 SV=1	16.78	5.08	37.2067	4
W5AP46	Uncharacterized protein OS=Triticum aestivum PE=1 SV=1	11.59	4.32	58.9967	6
W5APW5	Uncharacterized protein OS=Triticum aestivum PE=3 SV=1	33.48	5.64	33.605	1
W5AQ78	Caleosin OS=Triticum aestivum GN=Clo1 PE=2 SV=1	34.25	6.11	60.9067	21
W5AQ87	Uncharacterized protein OS=Triticum aestivum PE=4 SV=1	13.29	7.69	67.1833	3
W5ARH8	Uncharacterized protein OS=Triticum aestivum PE=3 SV=1	40.23	9.23	59.06	15
W5ASA4	Uncharacterized protein OS=Triticum aestivum PE=3 SV=1	17.39	10.28	81.1667	7
W5ASF3	Uncharacterized protein OS=Triticum aestivum PE=3 SV=1	17.73	9	77.71	1
W5ASY5	Uncharacterized protein OS=Triticum aestivum PE=4 SV=1	81.01	8.94	23.06	2
W5ATQ6	Uncharacterized protein OS=Triticum aestivum PE=4 SV=1	33.01	5.89	38.59	6
W5ATU2	Uncharacterized protein OS=Triticum aestivum PE=4 SV=1	46.23	8.5	30.425	3
W5AUD8	Uncharacterized protein OS=Triticum aestivum PE=4 SV=1	53.31	6.3	25.885	2
W5AUJ3	Uncharacterized protein OS=Triticum aestivum PE=4 SV=1	45.88	5.26	25.585	1
W5AUU7	Uncharacterized protein OS=Triticum aestivum PE=4 SV=1	33.69	4.92	29.7567	4
W5AVN7	Uncharacterized protein OS=Triticum aestivum PE=3 SV=1	23.6	9.24	45.605	1
W5AVN8	Uncharacterized protein OS=Triticum aestivum PE=4 SV=1	34.09	8.28	78.4367	11
W5AVS5	Uncharacterized protein OS=Triticum aestivum PE=4 SV=1	34.78	6.12	66.7733	12
W5AWB7	ATP synthase subunit d, mitochondrial OS=Triticum aestivum PE=3 SV=1	19.53	5.87	91.4167	15
W5AWT3	Uncharacterized protein OS=Triticum aestivum PE=4 SV=1	27.93	6.33	56.0733	7
W5AY74	Caleosin OS=Triticum aestivum GN=Clo2 PE=2 SV=1	27.69	6.31	56.24	9
W5AYF4	Uncharacterized protein OS=Triticum aestivum PE=3 SV=1	37.77	8.36	21.175	3
W5AZ11	Uncharacterized protein OS=Triticum aestivum PE=3 SV=1	17.35	5.88	30.59	2
W5AZH8	Uncharacterized protein OS=Triticum aestivum PE=4 SV=1	61.78	8.78	59.64	2
W5B016	Uncharacterized protein OS=Triticum aestivum PE=4 SV=1	22.95	7.67	47.9167	5
W5B0Q9	Xylose isomerase OS=Triticum aestivum PE=3 SV=1	53.67	5.36	68.2667	33
W5B375	Uncharacterized protein OS=Triticum aestivum PE=4 SV=1	14.52	5.3	48.37	4
W5B421	Lactoylglutathione lyase OS=Triticum aestivum PE=3 SV=1	25.78	8.75	72.3133	13
W5B650	Uncharacterized protein OS=Triticum aestivum PE=4 SV=1	49.14	5.37	29.515	5
W5B6C4	Peroxidase OS=Triticum aestivum PE=3 SV=1	32.77	9.13	32.8233	3
W5B6E9	Small nuclear ribonucleoprotein-associated protein OS=Triticum aestivum PE=3 SV=1	27.97	11.3	37.9867	6
W5B7G0	Membrane-anchored ubiquitin-fold protein OS=Triticum aestivum PE=4 SV=1	15.18	5.93	21.9867	1
W5B7G8	Uncharacterized protein OS=Triticum aestivum PE=4 SV=1	10.68	4.87	39.3333	3
W5B7N4	Eukaryotic translation initiation factor 3 subunit H OS=Triticum aestivum PE=3 SV=1	38.81	4.86	32.36	5
W5B8C0	Uncharacterized protein OS=Triticum aestivum PE=3 SV=1	65.88	5.16	24.2933	4
W5B8D6	Caleosin OS=Triticum aestivum GN=Clo1-B PE=2 SV=1	34.17	6.27	58.89	9
W5B8X6	Uncharacterized protein OS=Triticum aestivum PE=4 SV=1	33	5.98	40.995	1
W5B8Z5	Uncharacterized protein OS=Triticum aestivum PE=3 SV=1	40.34	9.26	55.1633	4
W5B9U8	Uncharacterized protein OS=Triticum aestivum PE=4 SV=1	19.07	8.97	51.79	4
W5B9Z5	Uncharacterized protein OS=Triticum aestivum PE=4 SV=1	28.1	10.06	81.56	5
W5BAB0	Uncharacterized protein OS=Triticum aestivum PE=3 SV=1	18.36	10.39	32.355	2
W5BAB5	Uncharacterized protein OS=Triticum aestivum PE=4 SV=1	29.14	9.81	37.59	4
W5BAR8	Uncharacterized protein OS=Triticum aestivum PE=3 SV=1	27.48	7.07	37.99	3
W5BBE4	Uncharacterized protein OS=Triticum aestivum PE=3 SV=1	25.44	9.64	53.57	1
W5BBK0	Uncharacterized protein OS=Triticum aestivum PE=4 SV=1	47.63	5.65	42.37	12
W5BBP4	Uncharacterized protein OS=Triticum aestivum PE=4 SV=1	41.37	7.55	26.845	2
W5BD24	Uncharacterized protein OS=Triticum aestivum PE=4 SV=1	33.97	8.28	80.21	30
W5BDH3	Uncharacterized protein OS=Triticum aestivum PE=4 SV=1	16.36	5.83	48.63	1
W5BE38	Oleosin OS=Triticum aestivum PE=3 SV=1	16.3	9.21	31.0433	4
W5BE59	Uncharacterized protein OS=Triticum aestivum PE=4 SV=1	31.64	9.38	39.415	3
W5BEK6	Uncharacterized protein OS=Triticum aestivum PE=4 SV=1	33.97	5.48	29.5467	5
W5BF69	Uncharacterized protein OS=Triticum aestivum PE=4 SV=1	69.01	6.12	34.65	7
W5BFA5	Uncharacterized protein OS=Triticum aestivum PE=4 SV=1	38.89	6.19	36.3033	5
W5BFB7	Uncharacterized protein OS=Triticum aestivum PE=3 SV=1	17.8	10.56	88.0467	18
W5BGG8	Uncharacterized protein OS=Triticum aestivum PE=4 SV=1	19.46	11	34.375	1
W5BH09	Uncharacterized protein OS=Triticum aestivum PE=4 SV=1	61.11	8.78	69.34	13
W5BH20	Anamorsin homolog OS=Triticum aestivum PE=3 SV=1	37.96	7.94	35	2
W5BH26	Uncharacterized protein OS=Triticum aestivum PE=3 SV=1	34.48	9.28	68.11	4
W5BH99	GrpE protein homolog OS=Triticum aestivum PE=3 SV=1	31.34	5.76	33.1	1
W5BHA3	Uncharacterized protein OS=Triticum aestivum PE=3 SV=1	32.35	5.15	28.695	3
W5BIY9	Uncharacterized protein OS=Triticum aestivum PE=3 SV=1	48.68	5.8	34.795	6
W5BJX9	Eukaryotic translation initiation factor 3 subunit M OS=Triticum aestivum PE=3 SV=1	45.56	5.19	33.295	4
W5BKZ9	60S ribosome subunit biogenesis protein NIP7 homolog OS=Triticum aestivum PE=3 SV=1	20.83	9.51	51.4167	5
W5BL76	Uncharacterized protein OS=Triticum aestivum PE=4 SV=1	105.76	6.3	37.78	17
W5BLE0	Uncharacterized protein OS=Triticum aestivum PE=4 SV=1	60.14	8.83	50.185	21
W5BMQ3	Uncharacterized protein OS=Triticum aestivum PE=4 SV=1	49.78	6.18	43.01	6
W5BMW7	Uncharacterized protein OS=Triticum aestivum PE=3 SV=1	24.55	4.52	54.865	9
W5BNA4	Uncharacterized protein OS=Triticum aestivum PE=4 SV=1	23.19	5.19	31.3933	3
W5BNJ7	Uncharacterized protein OS=Triticum aestivum PE=4 SV=1	14.48	9.57	86.9267	1
W5BNK6	Uncharacterized protein OS=Triticum aestivum PE=4 SV=1	38.55	10.71	51.4467	10
W5BNQ4	Uncharacterized protein OS=Triticum aestivum PE=4 SV=1	48.17	7.53	25.175	2
W5BNV2	Uncharacterized protein OS=Triticum aestivum PE=4 SV=1	71.27	5.59	26.2467	4
W5BNZ6	Uncharacterized protein OS=Triticum aestivum PE=3 SV=1	15.99	10.67	67.5867	9
W5BP58	Uncharacterized protein OS=Triticum aestivum PE=4 SV=1	38.9	8.19	35.6067	2
W5BPN4	Uncharacterized protein OS=Triticum aestivum PE=4 SV=1	61.14	5.72	40.88	11
W5BPU1	40S ribosomal protein SA OS=Triticum aestivum PE=3 SV=1	32.9	4.85	58.885	2
W5BQ35	Uncharacterized protein OS=Triticum aestivum PE=4 SV=1	29.61	6.8	59.4867	13
W5BQB2	Uncharacterized protein OS=Triticum aestivum PE=4 SV=1	94.61	5.99	23.455	2
W5BRL1	Uncharacterized protein OS=Triticum aestivum PE=4 SV=1	27.82	9.9	35.77	4
W5BRT4	Uncharacterized protein OS=Triticum aestivum PE=4 SV=1	16.36	5.83	48.63	4
W5BRT7	Uncharacterized protein OS=Triticum aestivum PE=4 SV=1	64.38	7.71	22.8	2
W5BSX7	Uncharacterized protein OS=Triticum aestivum PE=4 SV=1	20.43	9.79	90.25	7
W5BUF4	Caleosin OS=Triticum aestivum GN=Clo1 PE=2 SV=1	34.31	6.27	58.36	3
W5BV16	Uncharacterized protein OS=Triticum aestivum PE=4 SV=1	36.71	6.46	29.44	1
W5BVQ6	Uncharacterized protein OS=Triticum aestivum PE=4 SV=1	13.02	7.83	71.07	9
W5BX27	V-type proton ATPase subunit G OS=Triticum aestivum PE=3 SV=1	12.38	8.06	62.7267	3
W5BXY6	Uncharacterized protein OS=Triticum aestivum PE=4 SV=1	33	5.03	33.4467	2
W5BZB3	Uncharacterized protein OS=Triticum aestivum PE=4 SV=1	36.54	9.57	25.475	3
W5BZM2	Uncharacterized protein OS=Triticum aestivum PE=4 SV=1	12.41	8.79	30.91	2
W5C235	Uncharacterized protein OS=Triticum aestivum PE=4 SV=1	44.52	8.55	29.4333	5
W5C3H4	Proteasome subunit alpha type OS=Triticum aestivum GN=TRAES_3BF048900190CFD_c1 PE=3 SV=1	25.83	5.36	70.5	15
W5C4B7	Succinate--CoA ligase [ADP-forming] subunit alpha, mitochondrial OS=Triticum aestivum PE=3 SV=1	34.33	8.41	54.695	14
W5C4Q7	Uncharacterized protein OS=Triticum aestivum PE=4 SV=1	23.88	11.33	58.295	4
W5C4T7	Uncharacterized protein OS=Triticum aestivum PE=4 SV=1	31.9	9.13	47.1	3
W5C5K4	Uncharacterized protein OS=Triticum aestivum PE=3 SV=1	25.5	9.7	69.13	3
W5C5U5	Uncharacterized protein OS=Triticum aestivum PE=4 SV=1	22.68	10.19	64.1	5
W5C618	Lon protease homolog, mitochondrial OS=Triticum aestivum PE=3 SV=1	107.37	5.47	36.66	14
W5C698	Uncharacterized protein OS=Triticum aestivum PE=4 SV=1	46.68	5.19	21.16	3
W5C753	Aldose 1-epimerase OS=Triticum aestivum PE=3 SV=1	36.42	5.26	24.33	8
W5C7G6	Eukaryotic translation initiation factor 6 OS=Triticum aestivum GN=EIF6 PE=3 SV=1	26.5	4.72	50.4767	6
W5C8D1	Uncharacterized protein OS=Triticum aestivum PE=3 SV=1	23.33	4.5	60.8567	11
W5C8N6	40S ribosomal protein S6 OS=Triticum aestivum PE=3 SV=1	28.46	10.67	82.4	26
W5C8P4	Uncharacterized protein OS=Triticum aestivum PE=3 SV=1	22.13	6.18	47.585	5
W5C8R8	Uncharacterized protein OS=Triticum aestivum PE=3 SV=1	16.9	10.37	45.7	1
W5C909	Uncharacterized protein OS=Triticum aestivum PE=3 SV=1	31.62	8.06	37.8	6
W5CAI0	Uncharacterized protein OS=Triticum aestivum PE=4 SV=1	48.29	5.46	43.77	6
W5CDW4	Uncharacterized protein OS=Triticum aestivum PE=4 SV=1	18.4	10.65	60.0833	10
W5CDW8	Uncharacterized protein OS=Triticum aestivum PE=3 SV=1	27.3	5.34	44.335	3
W5CFQ7	Uncharacterized protein OS=Triticum aestivum PE=4 SV=1	29.8	9.51	33.0833	4
W5CL83	Uncharacterized protein OS=Triticum aestivum PE=4 SV=1	12.58	5.27	70.4667	9
W5CP58	Uncharacterized protein OS=Triticum aestivum GN=TRAES_3BF100600080CFD_c1 PE=3 SV=1	123.02	6.16	31.7467	18
W5CQ97	Cysteine proteinase inhibitor OS=Triticum aestivum GN=TRAES_3BF090800010CFD_c1 PE=3 SV=1	23.21	6.07	75.72	3
W5CQP6	Uncharacterized protein OS=Triticum aestivum GN=TRAES_3BF160500030CFD_c1 PE=4 SV=1	93.81	7.97	52.3033	23
W5CRM8	Uncharacterized protein OS=Triticum aestivum GN=TRAES_3BF152900030CFD_c1 PE=4 SV=1	17.12	6.73	74.29	2
W5CRU6	Uncharacterized protein OS=Triticum aestivum GN=TRAES_3BF021900080CFD_c1 PE=4 SV=1	29.91	6.79	51.635	8
W5CT58	Uncharacterized protein OS=Triticum aestivum GN=TRAES_3BF046100030CFD_c1 PE=4 SV=1	14.9	9.17	57.0733	5
W5CTF5	Uncharacterized protein OS=Triticum aestivum GN=TRAES_3BF080700020CFD_c1 PE=4 SV=1	36.32	11.33	49.535	4
W5CTN8	Uncharacterized protein OS=Triticum aestivum GN=TRAES_3BF068700080CFD_c1 PE=4 SV=1	45.08	5.54	32.18	6
W5CUW2	Uncharacterized protein OS=Triticum aestivum GN=TRAES_3BF042200050CFD_c1 PE=4 SV=1	16.27	4.78	53.64	5
W5CV98	Uncharacterized protein OS=Triticum aestivum GN=TRAES_3BF057900020CFD_c1 PE=4 SV=1	37.71	8.91	36.67	3
W5CWZ2	Uncharacterized protein OS=Triticum aestivum GN=TRAES_3BF105300040CFD_c1 PE=4 SV=1	22.71	5.3	57.8	5
W5CYM2	NADH-cytochrome b5 reductase OS=Triticum aestivum GN=TRAES_3BF012100020CFD_c1 PE=3 SV=1	31.03	8.51	30.465	2
W5CYT3	Reticulon-like protein OS=Triticum aestivum GN=TRAES_3BF133900020CFD_c1 PE=4 SV=1	28.13	8.7	32.805	2
W5D0E3	Fructose-bisphosphate aldolase OS=Triticum aestivum GN=TRAES_3BF107400010CFD_c1 PE=3 SV=1	38.9	6.85	83.24	7
W5D1K7	Uncharacterized protein OS=Triticum aestivum GN=TRAES_3BF110600030CFD_c1 PE=4 SV=1	34.09	4.91	29.0367	4
W5D2A6	Uncharacterized protein OS=Triticum aestivum GN=TRAES_3BF099900020CFD_c1 PE=4 SV=1	40.75	5.1	24.505	3
W5D2J1	Importin subunit alpha OS=Triticum aestivum GN=TRAES_3BF077900050CFD_c1 PE=3 SV=1	57.32	5.06	46.945	14
W5D4D9	Uncharacterized protein OS=Triticum aestivum GN=TRAES_3BF063600070CFD_c1 PE=3 SV=1	23.38	5.65	69.17	9
W5D4F5	Uncharacterized protein OS=Triticum aestivum GN=TRAES_3BF007900030CFD_c1 PE=4 SV=1	36.16	5.97	66.2633	24
W5D4P6	Uncharacterized protein OS=Triticum aestivum GN=TRAES_3BF019300240CFD_c1 PE=4 SV=1	16.48	5.1	31.665	3
W5D4Q6	Phospholipase D OS=Triticum aestivum GN=TRAES_3BF048200040CFD_c1 PE=3 SV=1	92.05	5.3	50.9	29
W5D5P8	Coatomer subunit beta OS=Triticum aestivum GN=TRAES_3BF058300010CFD_c1 PE=4 SV=1	105.39	5.5	24.16	4
W5D5Z6	Uncharacterized protein OS=Triticum aestivum GN=TRAES_3BF082500040CFD_c1 PE=3 SV=1	22.3	6.87	55.4567	8
W5D791	Uncharacterized protein OS=Triticum aestivum GN=TRAES_3BF042100190CFD_c1 PE=3 SV=1	127.57	5.82	43.5133	27
W5D7B8	60S ribosomal protein L18a OS=Triticum aestivum PE=3 SV=1	21.34	10.41	79.2167	5
W5DAV1	Uncharacterized protein OS=Triticum aestivum PE=3 SV=1	57.42	6.14	49.1067	6
W5DB86	Uncharacterized protein OS=Triticum aestivum PE=4 SV=1	93.8	5.85	53.025	4
W5DEV0	Peptidylprolyl isomerase OS=Triticum aestivum PE=4 SV=1	16.51	8.4	20.195	2
W5DIU6	Uncharacterized protein OS=Triticum aestivum PE=3 SV=1	26.83	5.38	71.0133	4
W5DMS5	Uncharacterized protein OS=Triticum aestivum PE=4 SV=1	44.23	8.36	28.42	4
W5DNS9	Uncharacterized protein OS=Triticum aestivum PE=4 SV=1	15.14	5.49	76.595	3
W5DPT0	Uncharacterized protein OS=Triticum aestivum PE=4 SV=1	22.79	6.13	38.53	5
W5DQ12	Proteasome subunit beta type OS=Triticum aestivum PE=3 SV=1	23.37	5.81	62.205	1
W5DQV1	Uncharacterized protein OS=Triticum aestivum PE=4 SV=1	48.41	8.57	52.06	8
W5DR64	Uncharacterized protein OS=Triticum aestivum PE=4 SV=1	34.54	9.11	35.9067	4
W5DS33	Uncharacterized protein OS=Triticum aestivum PE=3 SV=1	16.82	10.58	82.9933	14
W5DS49	Uncharacterized protein OS=Triticum aestivum PE=4 SV=1	28.03	6.34	35.7167	4
W5DUD5	Uncharacterized protein OS=Triticum aestivum PE=4 SV=1	28.35	5.91	25.99	3
W5DVC9	Uncharacterized protein OS=Triticum aestivum PE=3 SV=1	32.33	9.58	45.7233	8
W5DVG9	Uncharacterized protein OS=Triticum aestivum PE=4 SV=1	35.41	6.2	22.46	1
W5DWB5	Uncharacterized protein OS=Triticum aestivum PE=4 SV=1	22.62	4.22	37.98	1
W5DWF2	Uncharacterized protein OS=Triticum aestivum PE=3 SV=1	17.26	6.17	62.3633	5
W5DWL5	Uncharacterized protein OS=Triticum aestivum PE=4 SV=1	33	6	22.11	3
W5DX46	Uncharacterized protein OS=Triticum aestivum PE=4 SV=1	63.41	7.57	23.315	3
W5DXJ4	Uncharacterized protein OS=Triticum aestivum PE=4 SV=1	35.22	6.61	19.525	2
W5DXQ2	Arginine biosynthesis bifunctional protein ArgJ, chloroplastic OS=Triticum aestivum PE=3 SV=1	47.84	6.1	23.97	4
W5DY84	Uncharacterized protein OS=Triticum aestivum PE=4 SV=1	42.97	6.77	26	3
W5DZ32	Uncharacterized protein OS=Triticum aestivum PE=4 SV=1	13.94	4.68	61.57	5
W5DZ58	Coatomer subunit gamma OS=Triticum aestivum PE=3 SV=1	99.68	5.08	28.46	6
W5DZ64	Acyl carrier protein OS=Triticum aestivum PE=3 SV=1	14.59	5.62	43.0333	2
W5DZG7	Uncharacterized protein OS=Triticum aestivum PE=3 SV=1	28.61	5.43	47.48	8
W5DZS4	Uncharacterized protein OS=Triticum aestivum PE=4 SV=1	38.97	7.1	52.5867	12
W5DZW0	Uncharacterized protein OS=Triticum aestivum PE=4 SV=1	37.58	8.18	44.54	7
W5E0G4	Uncharacterized protein OS=Triticum aestivum PE=4 SV=1	55.47	6.18	68.8933	51
W5E0M1	Uncharacterized protein OS=Triticum aestivum PE=4 SV=1	19.55	4.67	63.1967	2
W5E0U1	Uncharacterized protein OS=Triticum aestivum PE=4 SV=1	49.68	5.73	48.56	4
W5E174	Uncharacterized protein OS=Triticum aestivum PE=4 SV=1	56.1	5.44	26.08	3
W5E225	Uncharacterized protein OS=Triticum aestivum PE=4 SV=1	18.07	6.51	73.1433	10
W5E3I4	Uncharacterized protein OS=Triticum aestivum PE=3 SV=1	61.19	5.52	76.04	1
W5E3X2	Ubiquitin-fold modifier-conjugating enzyme 1 OS=Triticum aestivum PE=3 SV=1	20.35	7.69	33.15	1
W5E5E8	Uncharacterized protein OS=Triticum aestivum PE=3 SV=1	41.05	5.85	56.83	2
W5E6W1	Uncharacterized protein OS=Triticum aestivum PE=3 SV=1	15.06	10.48	90	4
W5E789	Uncharacterized protein OS=Triticum aestivum PE=3 SV=1	62.29	6.05	29.31	4
W5E825	Uncharacterized protein OS=Triticum aestivum PE=3 SV=1	72.51	5.47	66.99	3
W5E8H6	Histone H2B OS=Triticum aestivum PE=3 SV=1	16.31	10.08	80.9867	4
W5E9J6	Proteasome subunit beta type OS=Triticum aestivum PE=3 SV=1	23.22	5.57	59.625	10
W5EAP3	Ribosomal protein OS=Triticum aestivum PE=3 SV=1	24.33	9.94	64.0433	15
W5EAT3	Peptidyl-prolyl cis-trans isomerase OS=Triticum aestivum PE=3 SV=1	18.79	7.66	59.5933	2
W5EB84	Uncharacterized protein OS=Triticum aestivum PE=4 SV=1	108.65	6.49	54.45	41
W5EBF3	Uncharacterized protein OS=Triticum aestivum PE=3 SV=1	33.13	9.61	60.8033	12
W5EBN5	Uncharacterized protein OS=Triticum aestivum PE=3 SV=1	83.87	8.92	28.875	4
W5EC46	Non-specific lipid-transfer protein OS=Triticum aestivum PE=3 SV=1	12.23	9.35	64.92	2
W5EC60	Uncharacterized protein OS=Triticum aestivum PE=4 SV=1	38.77	9.73	37.925	6
W5ECL2	Uncharacterized protein OS=Triticum aestivum PE=3 SV=1	28.19	11.08	86.3333	29
W5ECR9	Uncharacterized protein OS=Triticum aestivum PE=4 SV=1	31.82	5.73	19.86	3
W5EE00	Uncharacterized protein OS=Triticum aestivum PE=3 SV=1	41.82	5.3	65.6933	3
W5EE35	Uncharacterized protein OS=Triticum aestivum PE=4 SV=1	39.88	5.2	19.6033	3
W5EF42	Uncharacterized protein OS=Triticum aestivum PE=4 SV=1	55.35	6.49	67.6533	10
W5EGF1	Uncharacterized protein OS=Triticum aestivum PE=4 SV=1	42.25	4.36	35.66	8
W5EGU8	Uncharacterized protein OS=Triticum aestivum PE=4 SV=1	38.26	5.32	46.165	3
W5EHI0	Uncharacterized protein OS=Triticum aestivum PE=4 SV=1	16.1	9.65	62.0033	6
W5EI90	Uncharacterized protein OS=Triticum aestivum PE=4 SV=1	38.67	6.27	96.9267	3
W5EIA3	Uncharacterized protein OS=Triticum aestivum PE=3 SV=1	51.72	8.02	33.715	3
W5EJA6	ATP-dependent Clp protease proteolytic subunit OS=Triticum aestivum PE=3 SV=1	30.17	8.76	30.675	1
W5EJK0	Uncharacterized protein OS=Triticum aestivum PE=3 SV=1	27.49	5.93	52.5333	2
W5EJM2	Uncharacterized protein OS=Triticum aestivum PE=4 SV=1	8.85	4.84	67.4267	5
W5EKI0	Beta-amylase OS=Triticum aestivum PE=3 SV=1	61.11	5	28.455	2
W5EKJ6	Uncharacterized protein OS=Triticum aestivum PE=3 SV=1	53.23	7.26	38.965	9
W5EM06	Uncharacterized protein OS=Triticum aestivum PE=3 SV=1	50.06	8.07	50.325	13
W5EM63	Uncharacterized protein OS=Triticum aestivum PE=4 SV=1	15.28	5.9	96.62	7
W5EMA7	Proteasome subunit alpha type OS=Triticum aestivum PE=3 SV=1	27.44	6.33	64.6367	14
W5EMC7	Uncharacterized protein OS=Triticum aestivum PE=4 SV=1	18.1	6.51	61.7133	3
W5EMS9	Eukaryotic translation initiation factor 3 subunit K OS=Triticum aestivum PE=3 SV=1	25.89	5.07	38.3467	6
W5EN64	Uncharacterized protein OS=Triticum aestivum PE=4 SV=1	24.79	8.9	39.2067	7
W5ENN5	Proteasome subunit beta OS=Triticum aestivum PE=3 SV=1	27.02	6.6	66.05	10
W5ENQ3	Uncharacterized protein OS=Triticum aestivum PE=4 SV=1	14.57	9.16	30.5367	1
W5EP39	Uncharacterized protein OS=Triticum aestivum PE=4 SV=1	59.74	9.61	29.66	3
W5EPF3	Uncharacterized protein OS=Triticum aestivum PE=4 SV=1	27.2	9.34	33.06	3
W5EQ81	Uncharacterized protein OS=Triticum aestivum PE=4 SV=1	22.4	9.14	78.8633	13
W5EQN4	Uncharacterized protein OS=Triticum aestivum PE=3 SV=1	54.03	7.6	21.505	3
W5ER56	Uncharacterized protein OS=Triticum aestivum PE=4 SV=1	47.87	8.62	41.4	5
W5ER88	Uncharacterized protein OS=Triticum aestivum PE=3 SV=1	42.62	5.89	57.3933	17
W5ERE6	Uncharacterized protein OS=Triticum aestivum PE=3 SV=1	67.64	8.38	32.0767	11
W5ERI9	Non-specific lipid-transfer protein OS=Triticum aestivum PE=3 SV=1	12.11	9.35	64.5167	9
W5ERM8	Proteasome subunit beta type OS=Triticum aestivum PE=3 SV=1	23.2	5.81	58.61	5
W5ERP5	Peroxidase OS=Triticum aestivum PE=3 SV=1	31.83	8.62	26.485	3
W5ERW2	Uncharacterized protein OS=Triticum aestivum PE=3 SV=1	41.22	9.04	52.5567	11
W5EST8	Uncharacterized protein OS=Triticum aestivum PE=4 SV=1	70.62	6.69	94.6833	110
W5ET99	Uncharacterized protein OS=Triticum aestivum PE=4 SV=1	35.38	6.4	32.5633	4
W5ETN6	Uncharacterized protein OS=Triticum aestivum PE=4 SV=1	24.44	10.28	62.98	3
W5ETW5	UDP-glucose 6-dehydrogenase OS=Triticum aestivum PE=3 SV=1	52.86	5.83	47.57	7
W5F732	Uncharacterized protein OS=Triticum aestivum PE=4 SV=1	37.72	8.28	26.505	3
W5F7H1	Uncharacterized protein OS=Triticum aestivum PE=4 SV=1	55.73	8.6	42.36	8
W5F7M9	GrpE protein homolog OS=Triticum aestivum PE=3 SV=1	32.87	5.21	49.835	10
W5F7Q9	Uncharacterized protein OS=Triticum aestivum PE=4 SV=1	14.47	6.65	65.27	8
W5F823	Uncharacterized protein OS=Triticum aestivum PE=4 SV=1	26.08	5.68	71.0467	4
W5F826	Proteasome subunit beta type OS=Triticum aestivum PE=3 SV=1	24.33	6.31	63.35	11
W5F8D1	Uncharacterized protein OS=Triticum aestivum PE=3 SV=1	51.05	6.65	39.745	7
W5F8V5	Eukaryotic translation initiation factor 3 subunit E OS=Triticum aestivum PE=3 SV=1	50.77	5.44	32.6533	7
W5F9R6	Uncharacterized protein OS=Triticum aestivum PE=4 SV=1	89.37	9.22	23.45	4
W5F9T2	Histone H2B OS=Triticum aestivum PE=3 SV=1	16.49	10	78.29	1
W5F9T8	Uncharacterized protein OS=Triticum aestivum PE=3 SV=1	37.05	5.85	36.7967	6
W5FA12	Uncharacterized protein OS=Triticum aestivum PE=4 SV=1	20.69	8.84	38.565	2
W5FAU6	ATPase ASNA1 homolog OS=Triticum aestivum PE=3 SV=1	40.64	4.87	29.2	3
W5FAY5	Actin OS=Triticum aestivum PE=2 SV=1	41.66	5.31	72.0567	3
W5FB83	Uncharacterized protein OS=Triticum aestivum PE=3 SV=1	26.04	6.76	60.16	4
W5FCI5	Uncharacterized protein OS=Triticum aestivum PE=3 SV=1	110.19	5.56	48.41	31
W5FDJ5	Uncharacterized protein OS=Triticum aestivum PE=4 SV=1	33.25	5.78	15.08	1
W5FDJ9	Uncharacterized protein OS=Triticum aestivum PE=4 SV=1	14.15	5.85	43.86	3
W5FDW8	UDP-glucose 6-dehydrogenase OS=Triticum aestivum PE=3 SV=1	52.59	5.84	46.455	5
W5FE16	Uncharacterized protein OS=Triticum aestivum PE=3 SV=1	20.44	6.09	60.495	1
W5FEK7	Uncharacterized protein OS=Triticum aestivum PE=4 SV=1	21.19	8.56	30.5	2
W5FEQ2	Uncharacterized protein OS=Triticum aestivum PE=4 SV=1	31.9	9.72	82.93	15
W5FER4	Uncharacterized protein OS=Triticum aestivum PE=3 SV=1	23.9	7.16	31.925	2
W5FES4	Uncharacterized protein OS=Triticum aestivum PE=4 SV=1	50.91	4.44	44.49	5
W5FET6	Uncharacterized protein OS=Triticum aestivum PE=3 SV=1	23.54	10.39	85.435	14
W5FET9	Acyl carrier protein OS=Triticum aestivum PE=3 SV=1	15.14	5.13	41.32	2
W5FEV1	Uncharacterized protein OS=Triticum aestivum PE=4 SV=1	28.26	10.02	80.33	29
W5FEX7	Ribosomal protein L15 OS=Triticum aestivum PE=3 SV=1	24.43	11.79	71.08	11
W5FEY4	Uncharacterized protein OS=Triticum aestivum PE=4 SV=1	35.74	5.14	30.4633	2
W5FEZ3	40S ribosomal protein S12 OS=Triticum aestivum PE=3 SV=1	15.34	5.47	53.47	5
W5FGF6	Uncharacterized protein OS=Triticum aestivum PE=3 SV=1	36.28	6.37	33.5333	5
W5FGS0	Uncharacterized protein OS=Triticum aestivum PE=4 SV=1	37.84	5.65	45.19	2
W5FGW3	Uncharacterized protein OS=Triticum aestivum PE=4 SV=1	15.58	10.59	75.6867	11
W5FI94	Ferritin OS=Triticum aestivum PE=3 SV=1	28.1	5.66	61.475	8
W5FI97	Uncharacterized protein OS=Triticum aestivum PE=4 SV=1	78.6	7	38.025	12
W5FIN1	Uncharacterized protein OS=Triticum aestivum PE=4 SV=1	25.91	7.49	28.6733	4
W5FIP7	Uncharacterized protein OS=Triticum aestivum PE=4 SV=1	44.23	10.61	85.15	1
W5FIX9	Uncharacterized protein OS=Triticum aestivum PE=4 SV=1	12.06	6.55	37.97	3
W5FKG6	Uncharacterized protein OS=Triticum aestivum PE=4 SV=1	12.53	5.67	77.6833	4
W5FLF3	Uncharacterized protein OS=Triticum aestivum PE=4 SV=1	23.13	5.17	68.3033	8
W5FM70	Uncharacterized protein OS=Triticum aestivum PE=4 SV=1	55.44	4.79	31.535	8
W5FMB1	Uncharacterized protein OS=Triticum aestivum PE=4 SV=1	34.26	5.56	24.05	3
W5FMJ1	Uncharacterized protein OS=Triticum aestivum PE=4 SV=1	17.62	7.68	54.27	1
W5FNH7	Uncharacterized protein OS=Triticum aestivum PE=4 SV=1	32.97	9.27	34.0867	9
W5FNX7	Uncharacterized protein OS=Triticum aestivum PE=3 SV=1	10.9	6.57	63.0833	5
W5FP47	Uncharacterized protein OS=Triticum aestivum PE=4 SV=1	22.89	5.31	89.3333	8
W5FPA7	Uncharacterized protein OS=Triticum aestivum PE=3 SV=1	22.49	10.37	68.89	18
W5FPD7	Malate dehydrogenase OS=Triticum aestivum PE=3 SV=1	37.26	8.44	52.6067	1
W5FPI3	DNA helicase OS=Triticum aestivum PE=3 SV=1	80.97	5.72	27.415	7
W5FPN2	Uncharacterized protein OS=Triticum aestivum PE=3 SV=1	48.09	5.49	89.39	36
W5FQ15	Uncharacterized protein OS=Triticum aestivum PE=4 SV=1	39.71	8.41	33.53	2
W5FQA8	Uncharacterized protein OS=Triticum aestivum PE=4 SV=1	31.91	5.02	51.11	9
W5FQD8	Uncharacterized protein OS=Triticum aestivum PE=4 SV=1	34.77	9.57	41.375	4
W5FQE2	Uncharacterized protein OS=Triticum aestivum PE=4 SV=1	26.17	5.51	74.15	1
W5FQI8	Uncharacterized protein OS=Triticum aestivum PE=3 SV=1	14.52	7.11	69.23	1
W5FRI9	Uncharacterized protein OS=Triticum aestivum PE=4 SV=1	25.19	4.76	37.96	4
W5FRQ1	Uncharacterized protein OS=Triticum aestivum PE=4 SV=1	87.23	5.63	18.935	3
W5FRU3	Uncharacterized protein OS=Triticum aestivum PE=3 SV=1	15.89	4.78	63.95	3
W5FSD0	Uncharacterized protein OS=Triticum aestivum PE=3 SV=1	34.66	4.83	38.39	3
W5FSJ5	Uncharacterized protein OS=Triticum aestivum PE=4 SV=1	39.7	6.51	18.395	1
W5FSZ2	Uncharacterized protein OS=Triticum aestivum PE=4 SV=1	28.87	6.87	35.46	2
W5FT97	RNA helicase OS=Triticum aestivum PE=3 SV=1	65.49	8.96	31.125	6
W5FTF6	Uncharacterized protein OS=Triticum aestivum PE=3 SV=1	16.67	6.51	72.2967	4
W5FTZ8	Uncharacterized protein OS=Triticum aestivum PE=3 SV=1	40.66	6.19	34.6933	3
W5FU79	Uncharacterized protein OS=Triticum aestivum PE=4 SV=1	19.3	6.33	72.76	8
W5FUL8	Uncharacterized protein OS=Triticum aestivum PE=4 SV=1	42.04	5.65	37.4633	7
W5FUM2	Uncharacterized protein OS=Triticum aestivum PE=3 SV=1	43.39	6.22	23.2067	5
W5FV41	Uncharacterized protein OS=Triticum aestivum PE=3 SV=1	46.84	5.65	41.7267	11
W5FV43	Uncharacterized protein OS=Triticum aestivum PE=4 SV=1	7.38	4.54	25.3533	1
W5FVU1	Eukaryotic translation initiation factor 3 subunit C OS=Triticum aestivum PE=3 SV=1	104.92	5.46	30.2467	14
W5FW99	Uncharacterized protein OS=Triticum aestivum PE=4 SV=1	45.7	6.02	25.79	2
W5FWF5	Uncharacterized protein OS=Triticum aestivum PE=4 SV=1	17.07	9.89	92.9033	20
W5FWG8	Uncharacterized protein OS=Triticum aestivum PE=4 SV=1	47.35	8.86	44.43	9
W5FWJ8	Uncharacterized protein OS=Triticum aestivum PE=3 SV=1	58.3	8.97	28.275	7
W5FWT6	Aldehyde dehydrogenase 7B1 OS=Triticum aestivum GN=ALDH7B1 PE=2 SV=1	54.36	6.05	42.04	13
W5FY62	Glucose-6-phosphate isomerase OS=Triticum aestivum PE=3 SV=1	67.06	5.63	42.73	13
W5FY87	Uncharacterized protein OS=Triticum aestivum PE=4 SV=1	37.27	6.66	29.825	2
W5FYH5	Uncharacterized protein OS=Triticum aestivum PE=3 SV=1	60.74	5.94	46.9967	15
W5FYY4	Uncharacterized protein OS=Triticum aestivum PE=4 SV=1	72.37	5.15	21.805	3
W5FYY5	Uncharacterized protein OS=Triticum aestivum PE=3 SV=1	38.64	5.9	55.5867	18
W5FYY9	Delta8-sphingolipid desaturase 2 OS=Triticum aestivum PE=4 SV=1	52.6	8.6	19.3	1
W5FZ49	Uncharacterized protein OS=Triticum aestivum PE=4 SV=1	39.17	8.98	53.03	11
W5FZ59	Uncharacterized protein OS=Triticum aestivum PE=3 SV=1	17.68	10.74	79.8233	3
W5FZJ8	Uncharacterized protein OS=Triticum aestivum PE=3 SV=1	46.33	6.12	31.9867	3
W5FZU2	Uncharacterized protein OS=Triticum aestivum PE=3 SV=1	58.06	6.46	32.59	6
W5G0I9	Uncharacterized protein OS=Triticum aestivum PE=4 SV=1	34.72	5.08	19.81	2
W5G100	Pyruvate kinase OS=Triticum aestivum PE=3 SV=1	57.42	6.34	58.4467	22
W5G105	Uncharacterized protein OS=Triticum aestivum PE=3 SV=1	34.48	9.35	69.3133	21
W5G1A0	Uncharacterized protein OS=Triticum aestivum PE=4 SV=1	19.61	10.1	38.58	4
W5G1M8	Uncharacterized protein OS=Triticum aestivum PE=4 SV=1	52.88	8.86	28.83	5
W5G1S5	Uncharacterized protein OS=Triticum aestivum PE=4 SV=1	17.85	7.07	86.3233	2
W5G2C7	Uncharacterized protein OS=Triticum aestivum PE=4 SV=1	52.87	5.6	44.635	6
W5G2H3	Tubulin-specific chaperone A OS=Triticum aestivum PE=3 SV=1	12.79	4.87	57.0167	6
W5G319	Uncharacterized protein OS=Triticum aestivum PE=4 SV=1	130.5	7.16	21.97	3
W5G396	Nucleoside diphosphate kinase OS=Triticum aestivum PE=3 SV=1	23.89	9.51	50	3
W5G3X9	Uncharacterized protein OS=Triticum aestivum PE=3 SV=1	14.06	9.55	66.4033	2
W5G400	Histone H2B OS=Triticum aestivum PE=3 SV=1	17.15	10.08	84.59	2
W5G5H3	Glyceraldehyde-3-phosphate dehydrogenase OS=Triticum aestivum PE=3 SV=1	36.59	7.05	90.31	28
W5G5Q1	Uncharacterized protein OS=Triticum aestivum PE=3 SV=1	10.71	6.19	69.9367	4
W5G6L7	Uncharacterized protein OS=Triticum aestivum PE=3 SV=1	54.29	5.46	25.2	5
W5G718	Uncharacterized protein OS=Triticum aestivum PE=3 SV=1	53.03	5.93	46.27	1
W5G736	Uncharacterized protein OS=Triticum aestivum PE=4 SV=1	31.86	5.46	46.1067	7
W5G798	Uncharacterized protein OS=Triticum aestivum PE=4 SV=1	20.01	5.82	26.39	2
W5G7B1	Uncharacterized protein OS=Triticum aestivum PE=3 SV=1	22.83	8.51	33.33	4
W5G7L0	Uncharacterized protein OS=Triticum aestivum PE=3 SV=1	20.82	5.95	58.24	7
W5G7P2	Uncharacterized protein OS=Triticum aestivum PE=3 SV=1	25.57	9.56	70.255	12
W5G7S4	Uncharacterized protein OS=Triticum aestivum PE=4 SV=1	31.14	8.81	37.5	3
W5G7V4	Uncharacterized protein OS=Triticum aestivum PE=3 SV=1	40.26	7.73	42.315	5
W5G933	Uncharacterized protein OS=Triticum aestivum PE=4 SV=1	15.39	6.45	70.7433	4
W5G990	Uncharacterized protein OS=Triticum aestivum PE=4 SV=1	14.12	9.9	78.05	5
W5G9P1	Uncharacterized protein OS=Triticum aestivum PE=3 SV=1	47.05	6.66	24.55	2
W5GA68	Pyrophosphate--fructose 6-phosphate 1-phosphotransferase subunit alpha OS=Triticum aestivum GN=PFP-ALPHA PE=3 SV=1	67.14	6.76	44.485	14
W5GBB3	Eukaryotic translation initiation factor 3 subunit G OS=Triticum aestivum PE=3 SV=1	31.46	6.55	60.7833	12
W5GBQ7	Uncharacterized protein OS=Triticum aestivum PE=4 SV=1	70.96	8.96	25.95	3
W5GBW4	S-adenosylmethionine synthase OS=Triticum aestivum PE=3 SV=1	43.25	5.48	46.715	4
W5GCA3	Eukaryotic translation initiation factor 3 subunit F OS=Triticum aestivum PE=3 SV=1	31.82	5.09	52.395	12
W5GCF7	Uncharacterized protein OS=Triticum aestivum PE=4 SV=1	97.77	5.07	40.5567	22
W5GCI4	Uncharacterized protein OS=Triticum aestivum PE=4 SV=1	49.03	6.28	32.3967	5
W5GCZ4	Uncharacterized protein OS=Triticum aestivum PE=4 SV=1	33.12	7.67	31.1167	2
W5GDJ5	Uncharacterized protein OS=Triticum aestivum PE=4 SV=1	46.8	5.48	33.02	1
W5GDU9	Uncharacterized protein OS=Triticum aestivum PE=4 SV=1	142.09	5.91	25.1167	9
W5GE07	Uncharacterized protein OS=Triticum aestivum PE=4 SV=1	19.52	8.65	39.01	3
W5GE58	Aspartate aminotransferase OS=Triticum aestivum PE=4 SV=1	47.33	6.51	49.06	10
W5GFD9	Uncharacterized protein OS=Triticum aestivum PE=4 SV=1	10.16	8.79	47.1267	4
W5GG30	Uncharacterized protein OS=Triticum aestivum PE=3 SV=1	60.03	6.16	67.865	24
W5GGF8	60S ribosomal protein L13 OS=Triticum aestivum PE=3 SV=1	24.13	10.91	77.7233	13
W5GGU9	Uncharacterized protein OS=Triticum aestivum PE=3 SV=1	52.44	6.61	27.48	2
W5GGV4	Uncharacterized protein OS=Triticum aestivum PE=4 SV=1	44.85	5.11	39.2767	8
W5GHC3	Uncharacterized protein OS=Triticum aestivum PE=4 SV=1	46.55	5.17	56.9267	15
W5GJK4	Uncharacterized protein OS=Triticum aestivum PE=3 SV=1	42.84	9.69	51.07	22
W5GM22	Uncharacterized protein OS=Triticum aestivum PE=4 SV=1	130.69	5.35	24.1567	5
W5GNC5	Uncharacterized protein OS=Triticum aestivum PE=3 SV=1	84.84	5.63	23.8633	2
W5GQQ5	Uncharacterized protein OS=Triticum aestivum PE=4 SV=1	27.54	5.22	29.135	4
W5GUD5	Uncharacterized protein OS=Triticum aestivum PE=4 SV=1	36.82	9.23	58.505	14
W5GUY3	Uncharacterized protein OS=Triticum aestivum PE=4 SV=1	48.73	5.25	45.59	5
W5GVD2	Uncharacterized protein OS=Triticum aestivum PE=3 SV=1	28.82	4.26	29.0833	4
W5GVJ0	Uncharacterized protein OS=Triticum aestivum PE=3 SV=1	9.24	6.54	38.3133	2
W5GVP7	Uncharacterized protein OS=Triticum aestivum PE=3 SV=1	17.62	9	79.09	2
W5GVR2	Uncharacterized protein OS=Triticum aestivum PE=4 SV=1	24.47	10.09	87.06	26
W5GW19	Uncharacterized protein OS=Triticum aestivum PE=4 SV=1	22.47	10.43	40.5367	2
W5GW81	Salt-induced YSK2 dehydrin 3 OS=Triticum aestivum GN=DHN3 PE=2 SV=1	23.02	9.05	44.805	7
W5GWK2	Uncharacterized protein OS=Triticum aestivum PE=4 SV=1	14.56	7.62	34.33	1
W5GXC4	Uncharacterized protein OS=Triticum aestivum PE=4 SV=1	29.3	5.78	30.7967	1
W5GXF1	Uncharacterized protein OS=Triticum aestivum PE=3 SV=1	48.57	6.87	20.1533	2
W5GY00	Uncharacterized protein OS=Triticum aestivum PE=3 SV=1	40.55	5.17	27.95	4
W5GY76	Uncharacterized protein OS=Triticum aestivum PE=4 SV=1	86.96	4.98	32.02	9
W5GYF2	Uncharacterized protein OS=Triticum aestivum PE=3 SV=1	41.41	9.81	52.54	1
W5GYP9	Uncharacterized protein OS=Triticum aestivum PE=4 SV=1	18.27	4.65	45.3967	3
W5H0R7	Uncharacterized protein OS=Triticum aestivum PE=3 SV=1	20.86	5.68	57.51	1
W5H102	Uncharacterized protein OS=Triticum aestivum PE=4 SV=1	31.79	5.61	47.62	4
W5H151	S-(hydroxymethyl)glutathione dehydrogenase OS=Triticum aestivum PE=3 SV=1	40.66	6.37	55.5567	18
W5H1E3	Uncharacterized protein OS=Triticum aestivum PE=4 SV=1	27.07	7.72	74.79	19
W5H1Q1	Citrate synthase OS=Triticum aestivum PE=3 SV=1	52.56	7.2	59.5333	17
W5H323	Uncharacterized protein OS=Triticum aestivum PE=4 SV=1	39.73	4.49	16.485	2
W5H3N4	Proteasome subunit alpha type OS=Triticum aestivum PE=3 SV=1	31.31	5.25	55.6733	12
W5H5H3	Histone H2B OS=Triticum aestivum PE=3 SV=1	15.53	10.21	84.14	3
W5H631	60S ribosomal protein L27 OS=Triticum aestivum PE=3 SV=1	15.47	10.48	80.5333	2
W5H748	Uncharacterized protein OS=Triticum aestivum PE=4 SV=1	34.09	9.56	36.69	2
W5H7S1	60S ribosomal protein L13 OS=Triticum aestivum PE=3 SV=1	24	10.68	74.1967	1
W5H7W2	Uncharacterized protein OS=Triticum aestivum PE=4 SV=1	35.09	6.03	56.45	14
W5H8V6	Uncharacterized protein OS=Triticum aestivum PE=3 SV=1	12.09	4.48	70.8367	10
W5HBZ2	Uncharacterized protein OS=Triticum aestivum PE=3 SV=1	58.84	5.45	50.78	15
W5HFJ0	Uncharacterized protein OS=Triticum aestivum PE=4 SV=1	13.81	9.95	77.5967	8
W5HJY2	Annexin OS=Triticum aestivum PE=3 SV=1	35.33	6.81	68.79	7
W5HK74	Uncharacterized protein OS=Triticum aestivum PE=3 SV=1	54.01	5.12	56.76	18
W5HPC1	60S acidic ribosomal protein P0 OS=Triticum aestivum PE=3 SV=1	34.54	5.37	67.6	20
W5HPX8	Uncharacterized protein OS=Triticum aestivum PE=4 SV=1	10.36	9.89	63.635	5
W5HTZ1	Uncharacterized protein OS=Triticum aestivum PE=3 SV=1	19.7	10.26	75	4
W5HW06	Uncharacterized protein OS=Triticum aestivum PE=4 SV=1	40.64	4.93	32.6033	2
W5HWC9	Uncharacterized protein OS=Triticum aestivum PE=4 SV=1	79.2	5.27	27.3767	6
W5HXT5	Uncharacterized protein OS=Triticum aestivum PE=4 SV=1	14.46	9.57	80.1533	2
W5HXX0	Uncharacterized protein OS=Triticum aestivum PE=4 SV=1	46.84	6.18	75.785	30
W5HY47	Uncharacterized protein OS=Triticum aestivum PE=3 SV=1	20.96	9.76	18.85	1
W5HY62	Uncharacterized protein OS=Triticum aestivum PE=3 SV=1	24.48	4.84	33.6333	2
W5HYT9	Uncharacterized protein OS=Triticum aestivum PE=4 SV=1	62.08	5.57	18.225	3
W5I035	Uncharacterized protein OS=Triticum aestivum PE=3 SV=1	17.1	10.53	77.2633	18
W5I0B0	Uncharacterized protein OS=Triticum aestivum PE=3 SV=1	46.94	5.31	75.6	34
W5I0L9	NADH dehydrogenase [ubiquinone] iron-sulfur protein 6, mitochondrial OS=Triticum aestivum PE=3 SV=1	12	8.41	49.1067	4
W5I127	Uncharacterized protein OS=Triticum aestivum PE=4 SV=1	14.62	5.16	64.3933	9
W5I2D5	Uncharacterized protein OS=Triticum aestivum PE=3 SV=1	22.63	7.77	37.01	4
W5I3R7	Uncharacterized protein OS=Triticum aestivum PE=4 SV=1	64.67	8.24	30.12	8
W5I3S0	Peroxidase OS=Triticum aestivum PE=3 SV=1	31.5	8.47	41.0967	7
W5I4U0	Uncharacterized protein OS=Triticum aestivum PE=4 SV=1	16.76	5.01	76.3533	7
W5I4Y2	Glucose-1-phosphate adenylyltransferase OS=Triticum aestivum PE=3 SV=1	56.27	6.4	56.71	13
W5I5P3	Uncharacterized protein OS=Triticum aestivum PE=3 SV=1	28.14	7.06	27.34	2
W5I989	Uncharacterized protein OS=Triticum aestivum PE=4 SV=1	24.44	4.23	48.21	9
W5IA32	Formate dehydrogenase, mitochondrial OS=Triticum aestivum PE=3 SV=1	41.38	6.51	68.83	23
W5IAY7	Uncharacterized protein OS=Triticum aestivum PE=4 SV=1	10.99	10.19	20.2	1
W5QKZ0	Chalcone-flavonone isomerase family protein OS=Triticum aestivum GN=Chi-A1 PE=3 SV=1	23.59	5.02	24.02	2
W8CFH9	V-type proton ATPase subunit a OS=Triticum aestivum PE=2 SV=1	93.11	5.7	23.385	4
W8SMG8	HSP40 (Fragment) OS=Triticum aestivum PE=2 SV=1	38.84	9.42	56.715	11
X2D2V6	Lipoxygenase OS=Triticum aestivum GN=Lpx PE=3 SV=1	96.07	5.71	66.9	46
A0A077RPE6	Uncharacterized protein OS=Triticum aestivum GN=TRAES_3BF091400360CFD_c1 PE=3 SV=1	100.48	6.18	22.33	3
A0A077RTG8	Malate dehydrogenase OS=Triticum aestivum GN=TRAES_3BF087800010CFD_c1 PE=3 SV=1	35.45	8.56	67.205	5
A0A077RVV7	Uncharacterized protein OS=Triticum aestivum GN=TRAES_3BF146700090CFD_c1 PE=3 SV=1	22.25	6.56	28.195	1
A0A077RWL8	Uncharacterized protein OS=Triticum aestivum GN=TRAES_3BF059300020CFD_c1 PE=3 SV=1	22.11	6.97	63.47	4
A0A077S100	3-methyl-2-oxobutanoate hydroxymethyltransferase OS=Triticum aestivum GN=TRAES_3BF042200040CFD_c1 PE=3 SV=1	36.25	6.86	33.1433	4
A0A077S4J8	Uncharacterized protein OS=Triticum aestivum GN=TRAES_3BF032600010CFD_c1 PE=4 SV=1	42.87	8.66	15.0385	1
A0A080YU48	Peroxidase OS=Triticum aestivum GN=TRAES_3BF072500040CFD_c1 PE=3 SV=1	38.79	6.82	53.6633	9
A0A080YU61	Uncharacterized protein OS=Triticum aestivum GN=TRAES_3BF271000010CFD_c1 PE=4 SV=1	43.96	5.19	16.12	2
A0A080YUA6	Uncharacterized protein OS=Triticum aestivum GN=TRAES_3BF040500030CFD_c1 PE=4 SV=1	13.71	7.8	43.535	1
A0A0A7C089	Translationally controlled tumor protein OS=Triticum aestivum GN=TCTP PE=2 SV=1	18.81	4.55	50.295	7
A0A1D5RS02	Uncharacterized protein OS=Triticum aestivum PE=4 SV=1	52.32	6.77	29.77	6
A0A1D5RZF1	Uncharacterized protein OS=Triticum aestivum PE=3 SV=1	73.11	5.35	64.79	7
A0A1D5S6G8	Uncharacterized protein OS=Triticum aestivum PE=4 SV=1	40.05	6.25	59.175	8
A0A1D5SA63	Uncharacterized protein OS=Triticum aestivum PE=4 SV=1	50.08	5.56	31.02	2
A0A1D5SCB2	Uncharacterized protein OS=Triticum aestivum PE=4 SV=1	14.77	6.16	53.4333	1
A0A1D5SHX9	Uncharacterized protein OS=Triticum aestivum PE=3 SV=1	44.64	5.19	25.49	1
A0A1D5SI36	Proteasome subunit beta type OS=Triticum aestivum PE=3 SV=1	26.08	5.32	52.46	3
A0A1D5SQG0	Uncharacterized protein OS=Triticum aestivum PE=4 SV=1	16.57	6.61	41.335	2
A0A1D5ST60	Uncharacterized protein OS=Triticum aestivum PE=3 SV=1	27.6	8.12	40.56	5
A0A1D5ST90	DNA helicase OS=Triticum aestivum PE=3 SV=1	85.91	5.86	24.68	3
A0A1D5SWE1	Uncharacterized protein OS=Triticum aestivum PE=3 SV=1	14.66	6.73	44.645	1
A0A1D5SWN1	Uncharacterized protein OS=Triticum aestivum PE=4 SV=1	95.72	6.17	34.46	9
A0A1D5SX91	Uncharacterized protein OS=Triticum aestivum PE=3 SV=1	44.68	6.05	18.285	2
A0A1D5T837	40S ribosomal protein S8 OS=Triticum aestivum PE=3 SV=1	25.29	10.45	69.1833	2
A0A1D5TQQ6	Uncharacterized protein OS=Triticum aestivum PE=4 SV=1	29.75	5.11	37.095	1
A0A1D5TR90	Uncharacterized protein OS=Triticum aestivum PE=4 SV=1	107.23	5.9	27.385	6
A0A1D5U5I6	Uncharacterized protein OS=Triticum aestivum PE=4 SV=1	30.02	9.47	36.9633	2
A0A1D5U6K7	Uncharacterized protein OS=Triticum aestivum PE=4 SV=1	40.66	7.12	35.04	4
A0A1D5UCA1	Uncharacterized protein OS=Triticum aestivum PE=4 SV=1	12.01	8.51	37.5	1
A0A1D5UG75	Uncharacterized protein OS=Triticum aestivum PE=4 SV=1	70.12	10.51	26.885	2
A0A1D5UJ66	Uncharacterized protein OS=Triticum aestivum PE=4 SV=1	54.04	4.69	27.965	4
A0A1D5UKZ7	Uncharacterized protein OS=Triticum aestivum PE=4 SV=1	41.63	6.27	22.82	2
A0A1D5UVV3	Uncharacterized protein OS=Triticum aestivum PE=4 SV=1	32.16	11.27	43.5533	2
A0A1D5UVY5	Uncharacterized protein OS=Triticum aestivum PE=4 SV=1	48.59	8.82	37.61	5
A0A1D5UXD1	Uncharacterized protein OS=Triticum aestivum PE=4 SV=1	27.26	4.89	40.27	4
A0A1D5V288	Uncharacterized protein OS=Triticum aestivum PE=4 SV=1	23.52	8.73	43.89	5
A0A1D5VCR5	Uncharacterized protein OS=Triticum aestivum PE=4 SV=1	39.96	6.3	40.085	2
A0A1D5VGP8	Uncharacterized protein OS=Triticum aestivum PE=4 SV=1	28.3	6.06	44.66	6
A0A1D5VH67	Uncharacterized protein OS=Triticum aestivum PE=3 SV=1	30.3	6.1	26.715	1
A0A1D5VH91	Uncharacterized protein OS=Triticum aestivum PE=3 SV=1	17.93	5.59	70.12	2
A0A1D5VHW2	Uncharacterized protein OS=Triticum aestivum PE=3 SV=1	78.58	9.04	45.8	4
A0A1D5VST3	Uncharacterized protein OS=Triticum aestivum PE=3 SV=1	27.18	6.53	46.655	3
A0A1D5W654	Uncharacterized protein OS=Triticum aestivum PE=4 SV=1	20.1	4.53	57.775	1
A0A1D5WDK2	Uncharacterized protein OS=Triticum aestivum PE=4 SV=1	37.8	6.38	56.305	11
A0A1D5WFE2	Uncharacterized protein OS=Triticum aestivum PE=3 SV=1	38.12	6.87	30.5033	3
A0A1D5WFN5	Phosphotransferase OS=Triticum aestivum PE=3 SV=1	54.81	5.88	28.405	2
A0A1D5WFV2	Histone H2A OS=Triticum aestivum PE=3 SV=1	18.56	10.23	76.86	2
A0A1D5WHT5	Uncharacterized protein OS=Triticum aestivum PE=4 SV=1	28.01	5.06	43.985	2
A0A1D5WKQ5	Uncharacterized protein OS=Triticum aestivum PE=3 SV=1	30.38	10.18	90.285	3
A0A1D5WLB2	Uncharacterized protein OS=Triticum aestivum PE=3 SV=1	60.41	6.25	51.7733	15
A0A1D5WN81	Uncharacterized protein OS=Triticum aestivum PE=4 SV=1	23.21	5.15	60.2867	5
A0A1D5WQD8	Uncharacterized protein OS=Triticum aestivum PE=4 SV=1	35.65	5.51	28.55	3
A0A1D5WSL9	Uncharacterized protein OS=Triticum aestivum PE=4 SV=1	34.14	9.48	41.82	2
A0A1D5WUE4	ATP-dependent Clp protease proteolytic subunit OS=Triticum aestivum PE=3 SV=1	31.32	9.3	32.105	1
A0A1D5WWG7	Uncharacterized protein OS=Triticum aestivum PE=3 SV=1	17.54	11.12	79.4033	16
A0A1D5WWZ0	Uncharacterized protein OS=Triticum aestivum PE=4 SV=1	60.73	4.81	17.855	2
A0A1D5XA14	Uncharacterized protein OS=Triticum aestivum PE=4 SV=1	159.78	5.91	23.5133	5
A0A1D5XML1	Adenylosuccinate synthetase, chloroplastic OS=Triticum aestivum GN=PURA PE=3 SV=1	52.16	6.39	49.59	7
A0A1D5XPB3	Uncharacterized protein OS=Triticum aestivum PE=4 SV=1	52.78	5.18	19.605	2
A0A1D5XTH4	Uncharacterized protein OS=Triticum aestivum PE=4 SV=1	19.08	9.1	27.84	2
A0A1D5XW56	Uncharacterized protein OS=Triticum aestivum PE=3 SV=1	71.82	5.17	86.7067	2
A0A1D5XX49	Superoxide dismutase [Cu-Zn] OS=Triticum aestivum PE=3 SV=1	16.66	6.39	34.455	1
A0A1D5Y219	Uncharacterized protein OS=Triticum aestivum PE=4 SV=1	50.05	5.38	21.24	1
A0A1D5Y508	Uncharacterized protein OS=Triticum aestivum PE=4 SV=1	46.36	5.22	49.1167	14
A0A1D5Y6U7	Uncharacterized protein OS=Triticum aestivum PE=4 SV=1	49.19	5.68	15.18	1
A0A1D5Y8R1	Uncharacterized protein OS=Triticum aestivum PE=4 SV=1	48.62	5.23	31.2933	3
A0A1D5YA63	Uncharacterized protein OS=Triticum aestivum PE=3 SV=1	71.11	5.06	77.78	8
A0A1D5YF58	Lysine--tRNA ligase OS=Triticum aestivum PE=3 SV=1	68.39	5.53	43.5867	16
A0A1D5YG05	Molybdopterin synthase catalytic subunit OS=Triticum aestivum PE=3 SV=1	20.86	5.79	30.31	2
A0A1D5YHQ4	Uncharacterized protein OS=Triticum aestivum PE=3 SV=1	24.23	10.8	83.19	8
A0A1D5YK20	Uncharacterized protein OS=Triticum aestivum PE=4 SV=1	26.73	7.73	35.175	1
A0A1D5YM89	Uncharacterized protein OS=Triticum aestivum PE=4 SV=1	37.42	6.4	28.19	1
A0A1D5YM91	Alpha-mannosidase OS=Triticum aestivum PE=3 SV=1	113.75	5.61	28.585	6
A0A1D5YR31	Uncharacterized protein OS=Triticum aestivum PE=3 SV=1	15.22	9.33	56.375	1
A0A1D5YRV8	Uncharacterized protein OS=Triticum aestivum PE=3 SV=1	71.08	5.06	78.595	2
A0A1D5YVT2	Uncharacterized protein OS=Triticum aestivum PE=4 SV=1	45.06	7.63	28.345	1
A0A1D5YXN3	Oleosin OS=Triticum aestivum PE=3 SV=1	16.93	7.06	55.89	2
A0A1D5Z461	Uncharacterized protein OS=Triticum aestivum PE=4 SV=1	26.73	8.43	31.03	1
A0A1D5Z634	Uncharacterized protein OS=Triticum aestivum PE=4 SV=1	9.71	10.09	29.885	2
A0A1D5Z867	Uncharacterized protein OS=Triticum aestivum PE=4 SV=1	32.98	9.49	27.09	2
A0A1D5ZBI1	Peptidyl-prolyl cis-trans isomerase OS=Triticum aestivum PE=4 SV=1	15.43	9.41	64.525	6
A0A1D5ZC45	Uncharacterized protein OS=Triticum aestivum PE=4 SV=1	28.93	8.42	62.06	1
A0A1D5ZG19	Uncharacterized protein OS=Triticum aestivum PE=4 SV=1	27.97	5.58	26.7433	2
A0A1D5ZRK3	Uncharacterized protein OS=Triticum aestivum PE=4 SV=1	18.8	5.12	36.755	2
A0A1D5ZV85	Dihydrolipoamide acetyltransferase component of pyruvate dehydrogenase complex OS=Triticum aestivum PE=3 SV=1	48.66	8.83	44.9367	11
A0A1D5ZWF7	Uncharacterized protein OS=Triticum aestivum PE=4 SV=1	50.37	7.96	38.575	6
A0A1D5ZZL5	Uncharacterized protein OS=Triticum aestivum PE=4 SV=1	67.29	5.68	33.5	5
A0A1D6A9A5	Uncharacterized protein OS=Triticum aestivum PE=3 SV=1	22.05	9.05	43.7367	2
A0A1D6ABS1	Uncharacterized protein OS=Triticum aestivum PE=3 SV=1	23.45	7.94	56.98	5
A0A1D6AC45	Uncharacterized protein OS=Triticum aestivum PE=3 SV=1	97.62	5.49	29.4	6
A0A1D6AN23	Uncharacterized protein OS=Triticum aestivum PE=3 SV=1	45.02	8.08	44.215	4
A0A1D6AQW4	Uncharacterized protein OS=Triticum aestivum PE=4 SV=1	23.06	6.95	35.5567	3
A0A1D6AV30	Uncharacterized protein OS=Triticum aestivum PE=3 SV=1	38.57	5.62	20.415	1
A0A1D6AYF2	Uncharacterized protein OS=Triticum aestivum PE=4 SV=1	70.45	5.47	29.0233	8
A0A1D6B2W8	Uncharacterized protein OS=Triticum aestivum PE=4 SV=1	34.01	6.24	54.84	2
A0A1D6B918	Uncharacterized protein OS=Triticum aestivum PE=4 SV=1	27.43	9.3	27.8767	6
A0A1D6BMF2	Uncharacterized protein OS=Triticum aestivum PE=4 SV=1	80.32	5.26	22.27	3
A0A1D6BP67	Tryptophan synthase OS=Triticum aestivum PE=3 SV=1	50.31	6.23	30	3
A0A1D6BTL4	Uncharacterized protein OS=Triticum aestivum PE=4 SV=1	17.8	11.11	44.32	1
A0A1D6BTL7	Uncharacterized protein OS=Triticum aestivum PE=4 SV=1	29.34	10.35	72.285	2
A0A1D6BTU1	Uncharacterized protein OS=Triticum aestivum PE=4 SV=1	13.21	5.86	68.8533	2
A0A1D6BZU7	Uncharacterized protein OS=Triticum aestivum PE=4 SV=1	33.19	8.36	32.305	1
A0A1D6C6R0	Uncharacterized protein OS=Triticum aestivum PE=3 SV=1	41.14	7.02	45.37	5
A0A1D6CAY4	Uncharacterized protein OS=Triticum aestivum PE=4 SV=1	39.57	8.21	59.28	14
A0A1D6CFI5	Uncharacterized protein OS=Triticum aestivum PE=3 SV=1	69.06	6.5	37.945	9
A0A1D6CI38	Uncharacterized protein OS=Triticum aestivum PE=4 SV=1	44	8.38	40.3867	6
A0A1D6CJX0	Uncharacterized protein OS=Triticum aestivum PE=3 SV=1	41.45	9.84	37.465	1
A0A1D6CL79	Uncharacterized protein OS=Triticum aestivum PE=4 SV=1	34.71	6.67	31.775	2
A0A1D6CUJ3	Uncharacterized protein OS=Triticum aestivum PE=4 SV=1	45.39	5.8	20.98	1
A0A1D6CXJ5	T-complex protein 1 subunit delta OS=Triticum aestivum PE=3 SV=1	57.47	6.54	61.425	14
A0A1D6CZV9	Uncharacterized protein OS=Triticum aestivum PE=4 SV=1	57.02	5.12	27.83	4
A0A1D6CZY2	Uncharacterized protein OS=Triticum aestivum PE=4 SV=1	55.35	8.12	21.63	2
A0A1D6D3A5	Uncharacterized protein OS=Triticum aestivum PE=3 SV=1	62.84	5.85	18.06	1
A0A1D6DCB4	Uncharacterized protein OS=Triticum aestivum PE=3 SV=1	59.32	6.03	35.79	7
A0A1D6DET1	Uncharacterized protein OS=Triticum aestivum PE=4 SV=1	18.64	8.71	73.595	8
A0A1D6DGY8	Uncharacterized protein OS=Triticum aestivum PE=3 SV=1	73.26	5.04	55.39	6
A0A1D6DL76	Uncharacterized protein OS=Triticum aestivum PE=4 SV=1	34.6	6.26	47.44	5
A0A1D6DMK6	Uncharacterized protein OS=Triticum aestivum PE=4 SV=1	20.71	9.67	57.77	1
A0A1D6RDZ8	Phosphoglycerate kinase OS=Triticum aestivum PE=3 SV=1	59.09	9.31	44.28	3
A0A1D6RP61	Uncharacterized protein OS=Triticum aestivum PE=4 SV=1	26.56	9.27	48.715	5
A0A1D6RR23	Uncharacterized protein OS=Triticum aestivum PE=4 SV=1	28.98	4.61	52.895	5
A0A1D6RRI4	Uncharacterized protein OS=Triticum aestivum PE=3 SV=1	18.79	7.75	34.855	2
A0A1D6RW54	Nuclear pore protein OS=Triticum aestivum PE=3 SV=1	95.42	6.21	26.91	7
A0A1D6S220	Uncharacterized protein OS=Triticum aestivum PE=3 SV=1	89.24	6.02	64.99	3
A0A1D6S6G2	Uncharacterized protein OS=Triticum aestivum PE=3 SV=1	30.43	10.18	90.68	1
A0A1D6S7W1	Uncharacterized protein OS=Triticum aestivum PE=4 SV=1	56.08	9.01	38.405	6
A0A1D6SBJ7	Uncharacterized protein OS=Triticum aestivum PE=4 SV=1	25.42	7.71	48.79	5
A0A1D6SCC4	3-oxoacyl-[acyl-carrier-protein] synthase OS=Triticum aestivum PE=3 SV=1	48.4	7.07	36.275	5
A0A1D6SCD2	Peptidylprolyl isomerase OS=Triticum aestivum PE=4 SV=1	62.01	5.3	52.2967	1
A0A1D7PVC7	Salt-induced YSK2 dehydrin 2 OS=Triticum aestivum GN=DHN2 PE=2 SV=1	16.67	8.05	38.1533	2
A0A1I9HVH2	ECR OS=Triticum aestivum PE=2 SV=1	35.71	9.57	21.615	2
A9U8G5	Alcohol dehydrogenase ADH1D OS=Triticum aestivum PE=2 SV=1	41.02	6.03	71.5033	22
B7U6L3	Globulin 3C (Fragment) OS=Triticum aestivum GN=glo-3C PE=4 SV=1	35.64	8.72	85.4233	6
D8L9A7	Putative PDI-like protein OS=Triticum aestivum GN=pdil7-1 PE=2 SV=1	43.7	4.89	22.66	3
D8L9J3	Dolichyl-diphosphooligosaccharide--protein glycosyltransferase, putative, expressed OS=Triticum aestivum GN=TAA_ctg0091b.00200.1 PE=4 SV=1	72.15	6.15	33.21	3
D8L9P6	60S ribosomal protein L37a, expressed OS=Triticum aestivum GN=TAA_ctg0616b.00240.1 PE=1 SV=1	10.24	10.3	42.03	4
F4Y589	Heat shock protein 90 OS=Triticum aestivum GN=Hsp90.1-A1 PE=2 SV=1	81.13	4.93	56.51	9
F8WTQ6	Delta-aminolevulinic acid dehydratase OS=Triticum aestivum GN=TaALAD1b PE=2 SV=1	46.23	5.58	32.71	3
G4XMW0	RNA-binding Ras-GAP SH3 binding protein OS=Triticum aestivum GN=G3BP PE=2 SV=1	48.15	5.06	33.37	4
P93606	Superoxide dismutase OS=Triticum aestivum GN=SOD3.2 PE=2 SV=1	25.3	7.89	76.48	5
Q2QKC4	Pre-mRNA processing factor OS=Triticum aestivum GN=Prp38 PE=2 SV=1	46.93	9.17	34.35	2
Q2V4Z9	MSI OS=Triticum aestivum PE=2 SV=1	48.3	4.76	14.95	2
Q3S4I1	Eukaryotic translation initiation factor 5A OS=Triticum aestivum PE=3 SV=1	17.36	5.7	58.385	7
Q3S861	Pyridoxine biosynthesis protein OS=Triticum aestivum PE=2 SV=1	33.3	6.4	56.05	1
Q5EI64	Pyrroline-5-carboxylate reductase OS=Triticum aestivum PE=2 SV=1	29.35	8.88	41.635	7
Q7FYS2	Protein disulfide-isomerase OS=Triticum aestivum GN=PDI1 PE=2 SV=1	54.03	4.92	75.73	2
Q7X744	Ribosomal protein L3 OS=Triticum aestivum GN=RPL3 PE=1 SV=1	44.62	10.04	70.565	5
Q84U07	Acetolactate synthase (Fragment) OS=Triticum aestivum GN=imi2 PE=3 SV=1	64.616	6.21	30.355	3
Q8GV47	LEA3 protein OS=Triticum aestivum GN=LEA3 PE=2 SV=1	21.85	8.83	97.63	3
Q8L806	Putative ribosomal protein S18 OS=Triticum aestivum PE=1 SV=1	17.66	10.74	82.235	1
Q8RW03	Glutathione transferase OS=Triticum aestivum GN=gstu1B PE=2 SV=1	25.01	6.34	71.17	3
Q8RWR5	Beta-D-glucan exohydrolase OS=Triticum aestivum PE=2 SV=1	65.01	6.65	27.245	3
W4ZLQ2	Uncharacterized protein OS=Triticum aestivum PE=4 SV=1	25.4	5.29	38.54	3
W4ZMJ1	Uncharacterized protein OS=Triticum aestivum PE=4 SV=1	74.69	8.58	28.475	5
W4ZSW5	Signal recognition particle 54 kDa protein OS=Triticum aestivum PE=3 SV=1	54.49	9.33	42.155	8
W4ZWP2	Peptidyl-prolyl cis-trans isomerase OS=Triticum aestivum PE=3 SV=1	25.94	9.4	61.77	6
W4ZXK1	Uncharacterized protein OS=Triticum aestivum PE=4 SV=1	33.7	8.92	71.865	10
W4ZZW8	Uncharacterized protein OS=Triticum aestivum PE=4 SV=1	30.22	5.93	25.355	3
W5A1L1	Uncharacterized protein OS=Triticum aestivum PE=4 SV=1	61.07	7.2	46.645	13
W5A377	NADH dehydrogenase [ubiquinone] 1 alpha subcomplex subunit 12 OS=Triticum aestivum PE=3 SV=1	18.72	8.87	64.38	7
W5A7K6	Histone H2B OS=Triticum aestivum PE=3 SV=1	16.51	10.16	88.56	3
W5A9C3	Uncharacterized protein OS=Triticum aestivum PE=4 SV=1	49.79	5.25	30.41	3
W5AKQ3	Uncharacterized protein OS=Triticum aestivum PE=4 SV=1	22.82	5.33	34.45	3
W5AMS6	Importin subunit alpha OS=Triticum aestivum PE=3 SV=1	58.63	5.13	31.835	3
W5AN92	Dihydrolipoyl dehydrogenase OS=Triticum aestivum PE=3 SV=1	62.13	6.5	40.665	1
W5ARD4	Uncharacterized protein OS=Triticum aestivum PE=4 SV=1	80.64	6.25	19.84	2
W5ARV3	ATP-dependent 6-phosphofructokinase OS=Triticum aestivum GN=PFK PE=3 SV=1	50.73	6.05	45.415	1
W5ASV0	Uncharacterized protein OS=Triticum aestivum PE=3 SV=1	48.32	4.96	27.8733	3
W5B1P6	Uncharacterized protein OS=Triticum aestivum PE=4 SV=1	31.85	6.01	35.865	5
W5B1S5	RuvB-like helicase OS=Triticum aestivum PE=3 SV=1	51.74	5.46	32.07	7
W5B855	Uncharacterized protein OS=Triticum aestivum PE=4 SV=1	36.54	7.63	33.63	4
W5BCT8	Uncharacterized protein OS=Triticum aestivum PE=4 SV=1	41.11	4.97	38.83	2
W5BDJ1	Uncharacterized protein OS=Triticum aestivum PE=4 SV=1	45.68	5.4	35.765	9
W5BGV0	Peroxidase OS=Triticum aestivum PE=3 SV=1	33.2	6.12	46.77	1
W5BID5	Uncharacterized protein OS=Triticum aestivum PE=4 SV=1	30.12	10.96	58.78	4
W5BIM0	Uncharacterized protein OS=Triticum aestivum PE=4 SV=1	46.63	9.39	21.7	2
W5BN49	Uncharacterized protein OS=Triticum aestivum PE=4 SV=1	60.57	9.34	28.125	1
W5BNS0	Histone H2A OS=Triticum aestivum PE=3 SV=1	14.07	10.05	63.4533	3
W5BPV2	Uncharacterized protein OS=Triticum aestivum PE=4 SV=1	21.19	11.55	77.3633	5
W5BRK9	Uncharacterized protein OS=Triticum aestivum PE=3 SV=1	23.61	10.47	79.615	6
W5C2Z7	Uncharacterized protein OS=Triticum aestivum PE=4 SV=1	17.42	9.73	44.305	3
W5C5K1	Eukaryotic translation initiation factor 3 subunit M OS=Triticum aestivum PE=3 SV=1	45.91	5.15	32.415	3
W5CCT9	Uncharacterized protein OS=Triticum aestivum PE=4 SV=1	19.32	5.02	35.23	1
W5CHZ4	Uncharacterized protein OS=Triticum aestivum PE=4 SV=1	35.42	5.74	28.82	1
W5CKU7	Uncharacterized protein OS=Triticum aestivum PE=4 SV=1	29.73	6.25	53.815	6
W5CME5	Uncharacterized protein OS=Triticum aestivum GN=TRAES_3BF031500010CFD_c1 PE=3 SV=1	12.48	9.64	43.805	1
W5D157	Uncharacterized protein OS=Triticum aestivum GN=TRAES_3BF078000050CFD_c1 PE=4 SV=1	59.93	4.57	45.215	12
W5DHN1	Uncharacterized protein OS=Triticum aestivum PE=4 SV=1	54.38	5.76	26.5	2
W5DQS5	Uncharacterized protein OS=Triticum aestivum PE=3 SV=1	24.22	5.13	30.175	3
W5DQV9	Adenylyl cyclase-associated protein OS=Triticum aestivum PE=3 SV=1	50.55	6.68	34.525	2
W5DVY1	Uncharacterized protein OS=Triticum aestivum PE=4 SV=1	70.91	9.18	43.98	5
W5DWB3	Uncharacterized protein OS=Triticum aestivum PE=4 SV=1	30.52	6.28	40.225	9
W5DWX5	Uncharacterized protein OS=Triticum aestivum PE=4 SV=1	55.12	8.36	56.02	4
W5DXF0	Uncharacterized protein OS=Triticum aestivum PE=4 SV=1	28.62	8.67	29.855	2
W5DXF3	Translocase of chloroplast OS=Triticum aestivum PE=3 SV=1	36.28	9.37	47.7	8
W5DXN4	Uncharacterized protein OS=Triticum aestivum PE=4 SV=1	29.44	9.25	67.27	11
W5E031	Uncharacterized protein OS=Triticum aestivum PE=4 SV=1	33.26	9.04	46.11	3
W5ECA4	Uncharacterized protein OS=Triticum aestivum PE=4 SV=1	69.45	6.59	95.295	2
W5EDV7	Uncharacterized protein OS=Triticum aestivum PE=4 SV=1	34.58	9.12	43.575	2
W5EQI5	Dirigent protein OS=Triticum aestivum PE=3 SV=1	16.75	6.84	37.43	2
W5ES41	Uncharacterized protein OS=Triticum aestivum PE=4 SV=1	41.47	5.82	71.465	7
W5ETX9	Uncharacterized protein OS=Triticum aestivum PE=4 SV=1	33.66	5.78	24.69	2
W5EZG8	Uncharacterized protein OS=Triticum aestivum PE=4 SV=1	47.84	5.81	40.61	4
W5F994	Uncharacterized protein OS=Triticum aestivum PE=3 SV=1	14.9	4.94	55.595	2
W5F9R3	Uncharacterized protein OS=Triticum aestivum PE=3 SV=1	25.64	5.37	38.34	3
W5FA07	Uncharacterized protein OS=Triticum aestivum PE=3 SV=1	15.22	9.36	63.78	2
W5FBQ2	Uncharacterized protein OS=Triticum aestivum PE=4 SV=1	54.31	6.05	19.42	2
W5FEE5	Uncharacterized protein OS=Triticum aestivum PE=3 SV=1	71.14	5.11	77.315	5
W5FFC4	Uncharacterized protein OS=Triticum aestivum PE=3 SV=1	15.31	9.83	31.655	1
W5FIN0	Uncharacterized protein OS=Triticum aestivum PE=3 SV=1	31.96	7.04	43.455	4
W5FJV1	Uncharacterized protein OS=Triticum aestivum PE=4 SV=1	33.99	4.94	26.15	2
W5FK52	Uncharacterized protein OS=Triticum aestivum PE=4 SV=1	30.31	4.41	29.315	3
W5FPB3	Uncharacterized protein OS=Triticum aestivum PE=4 SV=1	53.88	5.49	22.7	2
W5FSP7	Uncharacterized protein OS=Triticum aestivum PE=4 SV=1	37.25	6.67	35.815	2
W5FTE3	Uncharacterized protein OS=Triticum aestivum PE=3 SV=1	47.17	5.3	45.565	5
W5FUB4	L-galactono-1,4-lactone dehydrogenase OS=Triticum aestivum GN=GLDH PE=4 SV=1	66.07	7.66	36.815	8
W5FYM6	Uncharacterized protein OS=Triticum aestivum PE=4 SV=1	29.21	5.72	25.285	1
W5FZT9	Uncharacterized protein OS=Triticum aestivum PE=4 SV=1	55.41	6.8	34.5633	2
W5G0E6	Proteasome subunit alpha type OS=Triticum aestivum PE=3 SV=1	27.17	5.81	66.87	13
W5G1U9	Uncharacterized protein OS=Triticum aestivum PE=3 SV=1	16.71	6.42	76.0267	3
W5G816	Uncharacterized protein OS=Triticum aestivum PE=4 SV=1	17.38	9.3	67.485	5
W5GBY0	Uncharacterized protein OS=Triticum aestivum PE=4 SV=1	29.86	9.22	47.15	5
W5GEA4	Histone H2A OS=Triticum aestivum PE=3 SV=1	15.57	10.66	78.77	3
W5GTW2	Uncharacterized protein OS=Triticum aestivum PE=4 SV=1	15.42	10.2	90.3	4
W5GUD8	Uncharacterized protein OS=Triticum aestivum PE=4 SV=1	30.45	5.96	19.4833	3
W5GWD7	Peptidylprolyl isomerase OS=Triticum aestivum PE=4 SV=1	20.44	9.36	57.695	2
W5GWP3	REVERSED Uncharacterized protein OS=Triticum aestivum PE=4 SV=1	67.73	9.17	32.7867	5
W5GZ13	Uncharacterized protein OS=Triticum aestivum PE=4 SV=1	20.01	5.36	37.3867	3
W5H4V0	Proteasome subunit beta type OS=Triticum aestivum PE=3 SV=1	22.8	5.32	26.225	2
W5H5K0	Uncharacterized protein OS=Triticum aestivum PE=3 SV=1	37.77	6.34	39.175	3
W5H621	Uncharacterized protein OS=Triticum aestivum PE=4 SV=1	65.92	6.87	42.85	12
W5HCR2	Uncharacterized protein OS=Triticum aestivum PE=4 SV=1	32.8	11.11	43.355	1
W5HDV2	TGW-7A OS=Triticum aestivum PE=2 SV=1	79.29	5.42	25.65	2
W5HPC9	T-complex protein 1 subunit gamma OS=Triticum aestivum PE=3 SV=1	60.99	5.98	72.405	27
W5I1K0	Uncharacterized protein OS=Triticum aestivum PE=3 SV=1	38.73	5.63	35.14	2
W5I1R7	Uncharacterized protein OS=Triticum aestivum PE=3 SV=1	25.36	9.55	93.17	13
A0A1D5TKG5	Uncharacterized protein OS=Triticum aestivum PE=4 SV=1	14.42	9.57	87.4367	1
A0A1D5TL34	Uncharacterized protein OS=Triticum aestivum PE=4 SV=1	13.47	11.49	70.94	1
A0A1D5TNN0	Uncharacterized protein OS=Triticum aestivum PE=3 SV=1	50.24	5.79	24.2767	3
A0A1D5TPT2	Uncharacterized protein OS=Triticum aestivum PE=4 SV=1	165.03	6.84	22.3	2
A0A1D5TQ40	Uncharacterized protein OS=Triticum aestivum PE=4 SV=1	22.72	7.69	83.335	19
A0A1D5TR85	Uncharacterized protein OS=Triticum aestivum PE=4 SV=1	17.25	8.82	29.81	1
A0A1D5TSP8	Uncharacterized protein OS=Triticum aestivum PE=3 SV=1	113.33	5.58	29.545	6
A0A1D5TTC5	Uncharacterized protein OS=Triticum aestivum PE=4 SV=1	8.53	10.23	66.46	2
A0A1D5TUK5	40S ribosomal protein S8 OS=Triticum aestivum PE=3 SV=1	25.26	10.45	69.0367	3
A0A1D5TUQ5	Uncharacterized protein OS=Triticum aestivum PE=3 SV=1	71.94	8.39	30.895	3
A0A1D5TUT9	Uncharacterized protein OS=Triticum aestivum PE=4 SV=1	44.18	5.34	23.05	1
A0A1D5U1N2	Uncharacterized protein OS=Triticum aestivum PE=4 SV=1	165.869	6.67	24.82	6
A0A1D5U2E4	Uncharacterized protein OS=Triticum aestivum PE=4 SV=1	30.96	9.68	30.2467	2
A0A1D5U3U3	Uncharacterized protein OS=Triticum aestivum PE=4 SV=1	81.06	8.65	27.585	3
A0A1D5U5C8	Uncharacterized protein OS=Triticum aestivum PE=3 SV=1	45.62	7.71	45.4133	7
A0A1D5U6U1	Adenylyl-sulfate kinase OS=Triticum aestivum PE=3 SV=1	42.42	9.18	35.625	2
A0A1D5U8V6	Uncharacterized protein OS=Triticum aestivum PE=4 SV=1	33.05	8.04	36.88	1
A0A1D5UA16	5-formyltetrahydrofolate cyclo-ligase OS=Triticum aestivum PE=3 SV=1	32.62	9.98	29.235	3
A0A1D5UBK0	Uncharacterized protein OS=Triticum aestivum PE=4 SV=1	78.33	8.95	23.6	3
A0A1D5UCW4	Uncharacterized protein OS=Triticum aestivum PE=4 SV=1	41.25	8.83	21.76	2
A0A1D5UDE8	Uncharacterized protein OS=Triticum aestivum PE=4 SV=1	51.4	5.89	31.905	6
A0A1D5UGE8	Uncharacterized protein OS=Triticum aestivum PE=3 SV=1	41.56	8.9	66.22	17
A0A1D5UGQ6	Uncharacterized protein OS=Triticum aestivum PE=4 SV=1	86.61	7.37	29.4	4
A0A1D5UHV8	Uncharacterized protein OS=Triticum aestivum PE=3 SV=1	21.77	5.63	69.1567	5
A0A1D5UKK4	Uncharacterized protein OS=Triticum aestivum PE=4 SV=1	28.55	7.71	76.9533	4
A0A1D5UNJ8	Polyadenylate-binding protein OS=Triticum aestivum PE=3 SV=1	72.41	8.69	46.54	18
A0A1D5UQ18	Uncharacterized protein OS=Triticum aestivum PE=3 SV=1	122.33	9.5	34.12	2
A0A1D5UQF4	Uncharacterized protein OS=Triticum aestivum PE=4 SV=1	32.62	9.47	32.1367	4
A0A1D5UR24	Uncharacterized protein OS=Triticum aestivum PE=3 SV=1	31.651	7.84	56.6	9
A0A1D5URP5	Uncharacterized protein OS=Triticum aestivum PE=4 SV=1	46.48	5.99	34.4233	5
A0A1D5URY0	Uncharacterized protein OS=Triticum aestivum PE=4 SV=1	55.3	8.76	69.83	33
A0A1D5USA0	Uncharacterized protein OS=Triticum aestivum PE=4 SV=1	71.48	6.27	32.285	2
A0A1D5UT66	Uncharacterized protein OS=Triticum aestivum PE=3 SV=1	42.79	5.56	36.23	8
A0A1D5UUG6	Uncharacterized protein OS=Triticum aestivum PE=3 SV=1	27.18	11.41	60.4267	16
A0A1D5UUI5	Uncharacterized protein OS=Triticum aestivum PE=4 SV=1	47	8.85	47.7267	11
A0A1D5UVF3	Uncharacterized protein OS=Triticum aestivum PE=4 SV=1	52.27	9.88	28.24	5
A0A1D5UZA9	Uncharacterized protein OS=Triticum aestivum PE=4 SV=1	30.87	9.95	31.8133	2
A0A1D5V0C7	Uncharacterized protein OS=Triticum aestivum PE=4 SV=1	33.64	6.85	40.645	5
A0A1D5V0V6	Uncharacterized protein OS=Triticum aestivum PE=3 SV=1	45.74	6.04	41.2667	9
A0A1D5V1L3	Uncharacterized protein OS=Triticum aestivum PE=4 SV=1	69.11	8.64	21.6	4
A0A1D5V397	Uncharacterized protein OS=Triticum aestivum PE=4 SV=1	41.85	9.02	42.7933	8
A0A1D5V3W0	Oleosin OS=Triticum aestivum PE=3 SV=1	27.16	8.32	34.21	3
A0A1D5V488	Uncharacterized protein OS=Triticum aestivum PE=3 SV=1	52.77	9.63	37.605	4
A0A1D5V782	Uncharacterized protein OS=Triticum aestivum PE=4 SV=1	33.3	8.24	27.085	3
A0A1D5V8B0	Malic enzyme OS=Triticum aestivum PE=3 SV=1	64.73	6.55	63.9033	4
A0A1D5V8Z7	Uncharacterized protein OS=Triticum aestivum PE=4 SV=1	67.52	6.17	30.57	7
A0A1D5V9G7	Uncharacterized protein OS=Triticum aestivum PE=3 SV=1	52.08	9.87	41.0367	4
A0A1D5VAF5	Uncharacterized protein OS=Triticum aestivum PE=4 SV=1	170.65	5.95	23.28	7
A0A1D5VCC7	Uncharacterized protein OS=Triticum aestivum PE=4 SV=1	25.81	6.13	25.9	1
A0A1D5VD24	Uncharacterized protein OS=Triticum aestivum PE=3 SV=1	24.09	11.01	65.7167	18
A0A1D5VDA1	Uncharacterized protein OS=Triticum aestivum PE=4 SV=1	66.26	6.08	20.8067	1
A0A1D5VDB7	Uncharacterized protein OS=Triticum aestivum PE=4 SV=1	74.69	5.88	28.71	4
A0A1D5VDW6	Aspartate aminotransferase OS=Triticum aestivum PE=4 SV=1	49.59	8.59	64.54	21
A0A1D5VE94	Uncharacterized protein OS=Triticum aestivum PE=4 SV=1	29.88	5.1	60.55	13
A0A1D5VEZ2	Uncharacterized protein OS=Triticum aestivum PE=4 SV=1	123.984	6.4	44.305	2
A0A1D5VFC5	Uncharacterized protein OS=Triticum aestivum PE=3 SV=1	70.35	7.58	72.5133	37
A0A1D5VFL6	Uncharacterized protein OS=Triticum aestivum PE=4 SV=1	20.14	9.73	96.1533	16
A0A1D5VFN3	Uncharacterized protein OS=Triticum aestivum PE=4 SV=1	37.09	9.07	35.1367	7
A0A1D5VIJ5	Uncharacterized protein OS=Triticum aestivum PE=4 SV=1	37.07	6.46	40.7867	10
A0A1D5VJH0	Uncharacterized protein OS=Triticum aestivum PE=4 SV=1	36.55	5.81	58.33	9
A0A1D5VJU0	Uncharacterized protein OS=Triticum aestivum PE=4 SV=1	40.14	9.69	38.6067	1
A0A1D5VP36	Uncharacterized protein OS=Triticum aestivum PE=4 SV=1	48	4.95	29.635	4
A0A1D5VUB8	Uncharacterized protein OS=Triticum aestivum PE=3 SV=1	52.18	6.39	21.625	3
A0A1D5VWK9	Peroxidase OS=Triticum aestivum PE=3 SV=1	39.47	5.88	59.91	6
A0A1D5W2J0	Uncharacterized protein OS=Triticum aestivum PE=4 SV=1	87.01	5.08	26.0433	9
A0A1D5W859	Uncharacterized protein OS=Triticum aestivum PE=4 SV=1	12.04	6.08	72.75	12
A0A1D5W9E0	Uncharacterized protein OS=Triticum aestivum PE=3 SV=1	33.33	8.52	65.2933	17
A0A1D5WBT1	Uncharacterized protein OS=Triticum aestivum PE=4 SV=1	69.66	7.83	28.84	7
A0A1D5WCE5	Malic enzyme OS=Triticum aestivum PE=3 SV=1	68.31	7.57	64.37	29
A0A1D5WCX6	Uncharacterized protein OS=Triticum aestivum PE=4 SV=1	44.28	6.51	36.385	4
A0A1D5WD99	Uncharacterized protein OS=Triticum aestivum PE=3 SV=1	8.22	10.15	61.43	1
A0A1D5WDK6	Uncharacterized protein OS=Triticum aestivum PE=3 SV=1	52.87	5.55	39.725	11
A0A1D5WDS3	Uncharacterized protein OS=Triticum aestivum PE=4 SV=1	34.73	9.24	43.2333	6
A0A1D5WFB5	Peroxidase OS=Triticum aestivum PE=3 SV=1	48.72	8.22	48.3	3
A0A1D5WI41	Uncharacterized protein OS=Triticum aestivum PE=3 SV=1	42.8	5.42	28.6567	3
A0A1D5WJI0	Uncharacterized protein OS=Triticum aestivum PE=4 SV=1	48.72	8.22	21.02	1
A0A1D5WND0	Tubulin beta chain OS=Triticum aestivum PE=3 SV=1	54.4	5.44	59.56	2
A0A1D5WNG5	Fructose-bisphosphate aldolase OS=Triticum aestivum PE=3 SV=1	37.51	6.84	77.81	1
A0A1D5WP39	Uncharacterized protein OS=Triticum aestivum PE=3 SV=1	51.82	6.5	50.52	15
A0A1D5WPA9	Uncharacterized protein OS=Triticum aestivum PE=3 SV=1	44.55	8.45	42.7667	16
A0A1D5WQD1	Uncharacterized protein OS=Triticum aestivum PE=4 SV=1	63.21	5.82	19.24	3
A0A1D5WSP2	Uncharacterized protein OS=Triticum aestivum PE=4 SV=1	24.9	9.88	43.9033	5
A0A1D5WUA7	Uncharacterized protein OS=Triticum aestivum PE=3 SV=1	51.65	5.41	40.81	12
A0A1D5WVG7	Uncharacterized protein OS=Triticum aestivum PE=3 SV=1	77.96	9.97	25.375	5
A0A1D5WWJ1	Uncharacterized protein OS=Triticum aestivum PE=4 SV=1	53.16	6.78	58.1333	17
A0A1D5WWR9	Uncharacterized protein OS=Triticum aestivum PE=4 SV=1	9.47	10.1	57.3667	3
A0A1D5WXL8	Uncharacterized protein OS=Triticum aestivum PE=3 SV=1	40.93	8.84	48.3033	5
A0A1D5WZW5	Alanine--tRNA ligase OS=Triticum aestivum PE=3 SV=1	105.39	6.19	39.1867	5
A0A1D5X084	Uncharacterized protein OS=Triticum aestivum PE=4 SV=1	49.47	6.47	51.23	6
A0A1D5X106	Clathrin heavy chain OS=Triticum aestivum PE=3 SV=1	183.67	5.23	39.765	4
A0A1D5X245	Uncharacterized protein OS=Triticum aestivum PE=4 SV=1	74.39	6.84	24.37	3
A0A1D5X3A9	Eukaryotic translation initiation factor 3 subunit I OS=Triticum aestivum PE=3 SV=1	42.6	8.3	62.0433	14
A0A1D5X5X3	Uncharacterized protein OS=Triticum aestivum PE=3 SV=1	91.54	6.56	59.0167	14
A0A1D5X6D9	Uncharacterized protein OS=Triticum aestivum PE=4 SV=1	53.292	7.09	21.2233	1
A0A1D5X6E1	Ribosomal protein OS=Triticum aestivum PE=3 SV=1	31.53	10.19	58.6267	2
A0A1D5XAH9	Uncharacterized protein OS=Triticum aestivum PE=4 SV=1	77.16	9.71	18.98	5
A0A1D5XBT9	Serine/threonine-protein phosphatase OS=Triticum aestivum PE=3 SV=1	46.9	6.93	30.385	3
A0A1D5XDZ3	40S ribosomal protein SA OS=Triticum aestivum PE=3 SV=1	40.79	5.93	54.9367	18
A0A1D5XE21	Phosphoserine aminotransferase OS=Triticum aestivum PE=3 SV=1	42.42	9.04	48.0933	4
A0A1D5XE80	Uncharacterized protein OS=Triticum aestivum PE=4 SV=1	17.86	9.51	60.4133	7
A0A1D5XF67	Uncharacterized protein OS=Triticum aestivum PE=4 SV=1	50.92	9.72	24.73	2
A0A1D5XF71	Uncharacterized protein OS=Triticum aestivum PE=4 SV=1	30.47	5.23	80.97	9
A0A1D5XFG0	Uncharacterized protein OS=Triticum aestivum PE=3 SV=1	105	5.54	22.0567	7
A0A1D5XG60	Uncharacterized protein OS=Triticum aestivum PE=4 SV=1	81.13	5.62	72.4833	15
A0A1D5XGF4	Beta-amylase OS=Triticum aestivum PE=3 SV=1	56.77	5.49	31.4167	7
A0A1D5XGQ0	Uncharacterized protein OS=Triticum aestivum PE=4 SV=1	45.46	5.79	38.525	4
A0A1D5XH03	Uncharacterized protein OS=Triticum aestivum PE=3 SV=1	56.18	9.4	31.15	3
A0A1D5XJ41	Uncharacterized protein OS=Triticum aestivum PE=4 SV=1	24.02	9.45	32.945	1
A0A1D5XJB1	Uncharacterized protein OS=Triticum aestivum PE=4 SV=1	44.4	5.39	50.45	20
A0A1D5XKT5	Uncharacterized protein OS=Triticum aestivum PE=4 SV=1	11.23	5.34	63.43	3
A0A1D5XLC4	1,2-dihydroxy-3-keto-5-methylthiopentene dioxygenase OS=Triticum aestivum PE=3 SV=1	36.13	6.28	33.6567	6
A0A1D5XNG4	Adenylosuccinate lyase OS=Triticum aestivum PE=3 SV=1	66.88	6.35	29.385	5
A0A1D5XPW9	Uncharacterized protein OS=Triticum aestivum PE=4 SV=1	63.67	7.8	37.9033	6
A0A1D5XPY2	Uncharacterized protein OS=Triticum aestivum PE=4 SV=1	60.552	9.32	30.57	2
A0A1D5XQR3	Uncharacterized protein OS=Triticum aestivum PE=4 SV=1	83.37	4.84	27.605	8
A0A1D5XRK2	Uncharacterized protein OS=Triticum aestivum PE=4 SV=1	42.15	6.11	31.785	3
A0A1D5XSR7	Glutamine synthetase OS=Triticum aestivum PE=3 SV=1	58.36	8.65	33.9667	4
A0A1D5XTA3	Uncharacterized protein OS=Triticum aestivum PE=3 SV=1	42.24	8.84	37.29	3
A0A1D5XUF5	Uncharacterized protein OS=Triticum aestivum PE=4 SV=1	63.47	8.6	23.9967	2
A0A1D5XX76	Uncharacterized protein OS=Triticum aestivum PE=4 SV=1	65.29	5.87	49.72	9
A0A1D5XXC6	Uncharacterized protein OS=Triticum aestivum PE=4 SV=1	10.13	8.15	33.16	1
A0A1D5XYT4	Uncharacterized protein OS=Triticum aestivum PE=3 SV=1	93.74	5.46	69.0833	36
A0A1D5Y0D5	Uncharacterized protein OS=Triticum aestivum PE=4 SV=1	47.64	9.48	34.3133	8
A0A1D5Y0L5	Uncharacterized protein OS=Triticum aestivum PE=4 SV=1	20.92	9.65	40.49	4
A0A1D5Y0R0	Uncharacterized protein OS=Triticum aestivum PE=3 SV=1	62.49	5.29	46.55	3
A0A1D5Y1E2	Uncharacterized protein OS=Triticum aestivum PE=3 SV=1	44.5	6.69	23.835	4
A0A1D5Y5T3	Uncharacterized protein OS=Triticum aestivum PE=4 SV=1	70.11	7.67	64.26	31
A0A1D5Y6M2	Uncharacterized protein OS=Triticum aestivum PE=4 SV=1	29.13	5.14	22.6767	1
A0A1D5Y6Q1	Uncharacterized protein OS=Triticum aestivum PE=4 SV=1	23.03	8.57	19.3933	1
A0A1D5YCD4	Glucose-1-phosphate adenylyltransferase OS=Triticum aestivum PE=3 SV=1	54.72	5.66	41.7833	5
A0A1D5YDJ7	Lipoxygenase OS=Triticum aestivum PE=3 SV=1	89.498	6.45	46.575	1
A0A1D5YEU0	Vacuolar protein sorting-associated protein 35 OS=Triticum aestivum PE=3 SV=1	80.82	5.5	21.95	3
A0A1D5YFV9	Uncharacterized protein OS=Triticum aestivum PE=3 SV=1	63.24	9.04	39.505	6
A0A1D5YGH1	Uncharacterized protein OS=Triticum aestivum PE=4 SV=1	59.68	6.02	75.59	35
A0A1D5YGJ5	Uncharacterized protein OS=Triticum aestivum PE=4 SV=1	33	9.14	46.395	4
A0A1D5YH43	Dolichyl-diphosphooligosaccharide--protein glycosyltransferase subunit 1 OS=Triticum aestivum PE=3 SV=1	77.16	7.1	25.29	5
A0A1D5YIK7	Uncharacterized protein OS=Triticum aestivum PE=3 SV=1	56.13	9.3	27.5	4
A0A1D5YJ17	Uncharacterized protein OS=Triticum aestivum PE=4 SV=1	76.77	6.49	16.355	2
A0A1D5YL23	Uncharacterized protein OS=Triticum aestivum PE=4 SV=1	15.63	6.1	27.78	2
A0A1D5YL71	Uncharacterized protein OS=Triticum aestivum PE=3 SV=1	55.97	8.91	79.3067	63
A0A1D5YN92	Uncharacterized protein OS=Triticum aestivum PE=4 SV=1	66.15	6.63	25.5267	7
A0A1D5YP67	Dihydrolipoamide acetyltransferase component of pyruvate dehydrogenase complex OS=Triticum aestivum PE=3 SV=1	53.13	9.46	42.9767	1
A0A1D5YPF2	Ribosome assembly factor mrt4 OS=Triticum aestivum PE=3 SV=1	30.76	9.91	32.225	5
A0A1D5YR00	Uncharacterized protein OS=Triticum aestivum PE=4 SV=1	22.98	9.55	47.43	8
A0A1D5YSU6	Uncharacterized protein OS=Triticum aestivum PE=4 SV=1	29.06	10.66	44.91	2
A0A1D5YTZ0	Proteasome endopeptidase complex OS=Triticum aestivum PE=3 SV=1	23.19	4.76	36.3367	1
A0A1D5YU87	Uncharacterized protein OS=Triticum aestivum PE=4 SV=1	60.47	4.67	32.1233	5
A0A1D5YV33	Uncharacterized protein OS=Triticum aestivum PE=4 SV=1	29.11	5.75	28.39	4
A0A1D5YVB7	Uncharacterized protein OS=Triticum aestivum PE=4 SV=1	9.38	6.83	39.88	1
A0A1D5YVV2	Uncharacterized protein OS=Triticum aestivum PE=4 SV=1	33.15	9.46	30.135	2
A0A1D5YWS9	Uncharacterized protein OS=Triticum aestivum PE=4 SV=1	58.6	10.38	24.5333	4
A0A1D5YXZ2	Homoserine dehydrogenase OS=Triticum aestivum PE=3 SV=1	56.76	7.79	25.27	6
A0A1D5YYC2	Uncharacterized protein OS=Triticum aestivum PE=4 SV=1	72.45	5.09	30.2967	13
A0A1D5Z1A0	Uncharacterized protein OS=Triticum aestivum PE=4 SV=1	60.74	8.95	86.6667	34
A0A1D5Z1H5	Histone H2A OS=Triticum aestivum PE=3 SV=1	26.47	9.11	49.93	7
A0A1D5Z2R3	Uncharacterized protein OS=Triticum aestivum PE=4 SV=1	90.38	6.53	21.0233	7
A0A1D5Z315	Uncharacterized protein OS=Triticum aestivum PE=4 SV=1	60.08	5.75	75.82	1
A0A1D5Z351	Uncharacterized protein OS=Triticum aestivum PE=4 SV=1	39.99	9.23	36.3467	2
A0A1D5Z4H3	Lipoxygenase OS=Triticum aestivum PE=3 SV=1	77.14	10.04	40.9133	3
A0A1D5Z4Y3	Uncharacterized protein OS=Triticum aestivum PE=4 SV=1	21.77	10.73	44.8567	3
A0A1D5Z536	Uncharacterized protein OS=Triticum aestivum PE=3 SV=1	46.26	5.25	67.86	24
A0A1D5Z5R8	Uncharacterized protein OS=Triticum aestivum PE=4 SV=1	52.68	8.13	24.325	3
A0A1D5Z6Q8	Uncharacterized protein OS=Triticum aestivum PE=4 SV=1	41.69	9.28	45.1733	11
A0A1D5Z6R8	Uncharacterized protein OS=Triticum aestivum PE=4 SV=1	20.64	10.18	33.145	1
A0A1D5Z865	Uncharacterized protein OS=Triticum aestivum PE=4 SV=1	99.81	5.46	23.4433	5
A0A1D5Z8D2	Uncharacterized protein OS=Triticum aestivum PE=4 SV=1	33.23	9.52	37.03	4
A0A1D5ZA24	Clathrin heavy chain OS=Triticum aestivum PE=3 SV=1	189.89	5.25	37.7467	27
A0A1D5ZF82	Uncharacterized protein OS=Triticum aestivum PE=4 SV=1	108.34	4.82	25.175	4
A0A1D5ZGU3	Uncharacterized protein OS=Triticum aestivum PE=4 SV=1	75.1	9.22	44.3167	17
A0A1D5ZKG7	Uncharacterized protein OS=Triticum aestivum PE=3 SV=1	76.71	8.47	44.0433	16
A0A1D5ZKS6	Uncharacterized protein OS=Triticum aestivum PE=3 SV=1	27.99	9.77	31.57	2
A0A1D5ZKX8	Methylenetetrahydrofolate reductase OS=Triticum aestivum PE=3 SV=1	68.42	5.4	36.9067	8
A0A1D5ZML4	Uncharacterized protein OS=Triticum aestivum PE=4 SV=1	46.52	6.34	41.9033	4
A0A1D5ZP95	Nascent polypeptide-associated complex subunit beta OS=Triticum aestivum PE=3 SV=1	17.31	7.93	59.87	4
A0A1D5ZPL0	Uncharacterized protein OS=Triticum aestivum PE=4 SV=1	15.89	5.09	26.4333	3
A0A1D5ZQ26	Uncharacterized protein OS=Triticum aestivum PE=3 SV=1	119.1	7.62	21.51	5
A0A1D5ZQJ2	Uncharacterized protein OS=Triticum aestivum PE=4 SV=1	25.78	5.92	41.7033	3
A0A1D5ZQX4	Uncharacterized protein OS=Triticum aestivum PE=3 SV=1	27.08	8.82	32.71	5
A0A1D5ZR32	Uncharacterized protein OS=Triticum aestivum PE=4 SV=1	51.21	5.57	23.785	3
A0A1D5ZRN9	Uncharacterized protein OS=Triticum aestivum PE=4 SV=1	16.36	8.88	48.6033	3
A0A1D5ZS59	Uncharacterized protein OS=Triticum aestivum PE=3 SV=1	25.54	10.62	70.4	1
A0A1D5ZVU2	Uncharacterized protein OS=Triticum aestivum PE=4 SV=1	67.87	6.4	33.4433	10
A0A1D5ZWW7	Elongation factor Tu OS=Triticum aestivum PE=3 SV=1	53.18	6.05	64.17	20
A0A1D5ZX63	Uncharacterized protein OS=Triticum aestivum PE=4 SV=1	43.56	8.58	17.12	1
A0A1D5ZXC8	Uncharacterized protein OS=Triticum aestivum PE=4 SV=1	233.29	5.92	23.475	9
A0A1D5ZY29	Uncharacterized protein OS=Triticum aestivum PE=4 SV=1	64.357	5.72	20.5	2
A0A1D5ZYJ1	Lipoxygenase OS=Triticum aestivum PE=3 SV=1	96.9	5.61	29.9	2
A0A1D5ZZQ9	Uncharacterized protein OS=Triticum aestivum PE=3 SV=1	39.41	6.24	60.6167	5
A0A1D6A047	Uncharacterized protein OS=Triticum aestivum PE=4 SV=1	38.35	8.35	36.1	3
A0A1D6A188	Uncharacterized protein OS=Triticum aestivum PE=4 SV=1	33.26	7.12	38.36	6
A0A1D6A1D5	Uncharacterized protein OS=Triticum aestivum PE=3 SV=1	65.57	8.68	35.6267	5
A0A1D6A203	Uncharacterized protein OS=Triticum aestivum PE=4 SV=1	37.07	6.27	35.7367	6
A0A1D6A3Y0	Uncharacterized protein OS=Triticum aestivum PE=4 SV=1	89.583	6.45	17.2267	3
A0A1D6A4I6	Uncharacterized protein OS=Triticum aestivum PE=4 SV=1	22.79	6.3	35.05	2
A0A1D6A5I4	Uncharacterized protein OS=Triticum aestivum PE=4 SV=1	147.92	5.61	30.13	17
A0A1D6A7L1	Uncharacterized protein OS=Triticum aestivum PE=4 SV=1	26.334	7.68	17.02	3
A0A1D6A8S8	Uncharacterized protein OS=Triticum aestivum PE=4 SV=1	37.76	5.78	25	1
A0A1D6AA00	Serine/threonine-protein phosphatase OS=Triticum aestivum PE=3 SV=1	43.49	5.81	26.825	1
A0A1D6ABI8	Uncharacterized protein OS=Triticum aestivum PE=4 SV=1	81.86	6.07	35.4667	10
A0A1D6AC81	Uncharacterized protein OS=Triticum aestivum PE=3 SV=1	49.72	9.55	36.42	7
A0A1D6AC96	Aspartate aminotransferase OS=Triticum aestivum PE=4 SV=1	56.59	8.43	49.6467	12
A0A1D6ACB3	Uncharacterized protein OS=Triticum aestivum PE=4 SV=1	67.72	4.85	27.4467	3
A0A1D6ACE0	Uncharacterized protein OS=Triticum aestivum PE=4 SV=1	21.83	8.82	35.46	2
A0A1D6AD02	Uncharacterized protein OS=Triticum aestivum PE=4 SV=1	37.86	5.75	23.575	1
A0A1D6AD56	Uncharacterized protein OS=Triticum aestivum PE=4 SV=1	38.87	4.99	32.51	2
A0A1D6AD83	Uncharacterized protein OS=Triticum aestivum PE=4 SV=1	97.76	5.59	19.82	2
A0A1D6ADS5	Protein disulfide-isomerase OS=Triticum aestivum PE=3 SV=1	67.36	4.6	21.755	2
A0A1D6ADU3	Uncharacterized protein OS=Triticum aestivum PE=4 SV=1	47.96	8.16	27.865	3
A0A1D6AEZ9	Uncharacterized protein OS=Triticum aestivum PE=3 SV=1	47.08	9.03	68.2467	16
A0A1D6AFE6	Uncharacterized protein OS=Triticum aestivum PE=4 SV=1	115.69	6.81	21.265	2
A0A1D6AL11	Uncharacterized protein OS=Triticum aestivum PE=4 SV=1	49.93	6.37	33.26	3
A0A1D6ALL4	Uncharacterized protein OS=Triticum aestivum PE=4 SV=1	48.1	8.36	32.635	4
A0A1D6ALV9	Uncharacterized protein OS=Triticum aestivum PE=3 SV=1	112.25	5.86	41.7	4
A0A1D6ANJ0	Formate dehydrogenase, mitochondrial OS=Triticum aestivum PE=3 SV=1	51.61	8.64	36.95	3
A0A1D6APM2	Ubiquitin carboxyl-terminal hydrolase OS=Triticum aestivum PE=3 SV=1	38.07	5.03	31.7667	4
A0A1D6AR62	Uncharacterized protein OS=Triticum aestivum PE=3 SV=1	53.33	5.81	46.3733	10
A0A1D6ARU7	Uncharacterized protein OS=Triticum aestivum PE=3 SV=1	30.78	9.7	24.715	1
A0A1D6AT12	Uncharacterized protein OS=Triticum aestivum PE=3 SV=1	65.03	6.73	56.66	26
A0A1D6AT75	Uncharacterized protein OS=Triticum aestivum PE=3 SV=1	101.75	9.16	32.57	10
A0A1D6AV23	Uncharacterized protein OS=Triticum aestivum PE=4 SV=1	19.21	8.65	40.2167	1
A0A1D6AWA6	Uncharacterized protein OS=Triticum aestivum PE=4 SV=1	32.78	10.19	47.225	5
A0A1D6AXJ3	Uncharacterized protein OS=Triticum aestivum PE=4 SV=1	147.5	6.06	24.265	7
A0A1D6AYA3	Acetyltransferase component of pyruvate dehydrogenase complex OS=Triticum aestivum PE=3 SV=1	59.58	8.63	48.6467	11
A0A1D6B1N2	Uncharacterized protein OS=Triticum aestivum PE=4 SV=1	13.74	9.94	26.41	1
A0A1D6B1R9	Uncharacterized protein OS=Triticum aestivum PE=4 SV=1	68.04	8.51	26.6	3
A0A1D6B318	Annexin OS=Triticum aestivum PE=3 SV=1	45.45	9.35	53.1333	12
A0A1D6B3B1	Uncharacterized protein OS=Triticum aestivum PE=4 SV=1	82.42	5.69	22.275	8
A0A1D6B641	Uncharacterized protein OS=Triticum aestivum PE=4 SV=1	22.84	11.68	32.84	1
A0A1D6B662	Uncharacterized protein OS=Triticum aestivum PE=3 SV=1	87.55	5.84	50.49	26
A0A1D6B7G0	Uncharacterized protein OS=Triticum aestivum PE=3 SV=1	50.46	7.55	27.78	4
A0A1D6B908	Uncharacterized protein OS=Triticum aestivum PE=3 SV=1	118.89	9.67	32.635	6
A0A1D6B9J9	Uncharacterized protein OS=Triticum aestivum PE=4 SV=1	23.84	5.08	28.2567	4
A0A1D6BAR3	Uncharacterized protein OS=Triticum aestivum PE=3 SV=1	43.27	9.24	24.625	1
A0A1D6BAS0	Uncharacterized protein OS=Triticum aestivum PE=4 SV=1	60.42	6.17	25.27	8
A0A1D6BB91	Uncharacterized protein OS=Triticum aestivum PE=4 SV=1	31.63	8.97	39.84	5
A0A1D6BBV2	Uncharacterized protein OS=Triticum aestivum PE=4 SV=1	113.612	7.09	22.18	2
A0A1D6BCF9	Uncharacterized protein OS=Triticum aestivum PE=4 SV=1	19	5.41	85.25	11
A0A1D6BCR1	Uncharacterized protein OS=Triticum aestivum PE=4 SV=1	36.08	5.96	21.6567	3
A0A1D6BCZ4	Uncharacterized protein OS=Triticum aestivum PE=3 SV=1	50.374	5.05	35.69	8
A0A1D6BFT6	Uncharacterized protein OS=Triticum aestivum PE=3 SV=1	13.61	10	63.8033	2
A0A1D6BJM1	Peroxidase OS=Triticum aestivum PE=3 SV=1	36.78	9.56	41.1833	5
A0A1D6BKV2	Uncharacterized protein OS=Triticum aestivum PE=4 SV=1	43.31	7.68	25.45	2
A0A1D6BNC5	Uncharacterized protein OS=Triticum aestivum PE=4 SV=1	49.52	11.37	36.06	2
A0A1D6BPS7	Uncharacterized protein OS=Triticum aestivum PE=4 SV=1	22.72	9.84	38.12	3
A0A1D6BQ38	Uncharacterized protein OS=Triticum aestivum PE=4 SV=1	68.96	5.99	15.715	3
A0A1D6BRF7	Uncharacterized protein OS=Triticum aestivum PE=4 SV=1	42.45	8.16	22.75	4
A0A1D6BRY2	Uncharacterized protein OS=Triticum aestivum PE=4 SV=1	8.35	6.21	75.95	5
A0A1D6BUC2	Uncharacterized protein OS=Triticum aestivum PE=4 SV=1	28.15	5.26	27.645	1
A0A1D6BVI4	Uncharacterized protein OS=Triticum aestivum PE=4 SV=1	62.38	5.62	48.415	10
A0A1D6BVL4	Uncharacterized protein OS=Triticum aestivum PE=4 SV=1	48.35	7.2	37.49	15
A0A1D6BVV8	Polyadenylate-binding protein OS=Triticum aestivum PE=3 SV=1	68.47	6.04	52.205	12
A0A1D6BWD5	Uncharacterized protein OS=Triticum aestivum PE=4 SV=1	36.23	9.45	43.11	7
A0A1D6BZU4	Uncharacterized protein OS=Triticum aestivum PE=4 SV=1	162.566	5.34	27.2633	11
A0A1D6BZV2	Uncharacterized protein OS=Triticum aestivum PE=4 SV=1	35.17	6.32	38.5567	4
A0A1D6C183	Uncharacterized protein OS=Triticum aestivum PE=3 SV=1	23.68	7.79	68.4133	4
A0A1D6C1H5	Uncharacterized protein OS=Triticum aestivum PE=4 SV=1	22.862	4.63	42.4567	6
A0A1D6C207	Uncharacterized protein OS=Triticum aestivum PE=3 SV=1	15.15	4.84	68.75	7
A0A1D6C219	Uncharacterized protein OS=Triticum aestivum PE=4 SV=1	19.49	5.59	26.01	3
A0A1D6C4E9	Uncharacterized protein OS=Triticum aestivum PE=4 SV=1	46.89	6.64	72.5567	6
A0A1D6C6D3	Uncharacterized protein OS=Triticum aestivum PE=4 SV=1	108.115	8.12	22.755	1
A0A1D6C814	Clathrin light chain OS=Triticum aestivum PE=3 SV=1	39.34	6.82	30.44	4
A0A1D6C8H3	Uncharacterized protein OS=Triticum aestivum PE=4 SV=1	112.76	9.31	31.735	13
A0A1D6C9V1	Uncharacterized protein OS=Triticum aestivum PE=4 SV=1	35.84	9.47	22.555	2
A0A1D6CC81	40S ribosomal protein S27 OS=Triticum aestivum PE=3 SV=1	11.92	8.96	49.5333	7
A0A1D6CDG3	Uncharacterized protein OS=Triticum aestivum PE=4 SV=1	65.91	7.69	25.125	2
A0A1D6CDM4	Uncharacterized protein OS=Triticum aestivum PE=4 SV=1	95.97	5.81	34.625	17
A0A1D6CEG4	Serine/threonine-protein phosphatase OS=Triticum aestivum PE=3 SV=1	74.61	7.8	21.17	1
A0A1D6CET3	Uncharacterized protein OS=Triticum aestivum PE=4 SV=1	35.27	8.18	28.03	3
A0A1D6CF89	Uncharacterized protein OS=Triticum aestivum PE=4 SV=1	45.36	8.24	23.92	4
A0A1D6CH78	Pyrophosphate--fructose 6-phosphate 1-phosphotransferase subunit beta OS=Triticum aestivum GN=PFP-BETA PE=3 SV=1	69.84	7.01	38.8033	15
A0A1D6CHK1	Uncharacterized protein OS=Triticum aestivum PE=4 SV=1	40.76	4.95	31.72	5
A0A1D6CIT1	Aldose 1-epimerase OS=Triticum aestivum PE=3 SV=1	41.36	9.37	38.2967	7
A0A1D6CKF4	Uncharacterized protein OS=Triticum aestivum PE=4 SV=1	25.82	11.54	47.8667	8
A0A1D6CKH8	Uncharacterized protein OS=Triticum aestivum PE=4 SV=1	35.06	9.14	34.2867	6
A0A1D6CKW3	Uncharacterized protein OS=Triticum aestivum PE=4 SV=1	34.98	8.88	48.135	7
A0A1D6CMX7	Uncharacterized protein OS=Triticum aestivum PE=4 SV=1	15.36	10.61	77.4567	15
A0A1D6CQ44	Uncharacterized protein OS=Triticum aestivum PE=4 SV=1	39.59	8.79	34.515	3
A0A1D6CQN6	Peroxidase OS=Triticum aestivum PE=3 SV=1	39.02	9.74	33.24	1
A0A1D6CRD4	Uncharacterized protein OS=Triticum aestivum PE=4 SV=1	41.32	5.01	38.53	3
A0A1D6CS92	Uncharacterized protein OS=Triticum aestivum PE=4 SV=1	53.855	6.06	25.975	3
A0A1D6CSV4	4-hydroxy-4-methyl-2-oxoglutarate aldolase OS=Triticum aestivum PE=3 SV=1	21.72	5.58	41.2167	4
A0A1D6CSZ1	Uncharacterized protein OS=Triticum aestivum PE=4 SV=1	33.28	8.33	34.4467	5
A0A1D6CVG5	Uncharacterized protein OS=Triticum aestivum PE=4 SV=1	44.64	6.78	35.8933	8
A0A1D6CVZ8	Uncharacterized protein OS=Triticum aestivum PE=4 SV=1	28.39	4.72	41.4433	2
A0A1D6CWA4	Uncharacterized protein OS=Triticum aestivum PE=4 SV=1	81.19	8.09	22.785	3
A0A1D6CWW5	Uncharacterized protein OS=Triticum aestivum PE=4 SV=1	83.59	5.49	27.5	4
A0A1D6CZP8	Uncharacterized protein OS=Triticum aestivum PE=4 SV=1	19.91	5.23	55.9	6
A0A1D6D055	UMP-CMP kinase OS=Triticum aestivum PE=3 SV=1	26.13	6.36	38.98	3
A0A1D6D0B2	Uncharacterized protein OS=Triticum aestivum PE=4 SV=1	38.61	5.77	22.535	1
A0A1D6D1N3	Uncharacterized protein OS=Triticum aestivum PE=4 SV=1	13.19	9.44	70.0533	5
A0A1D6D1R2	Uncharacterized protein OS=Triticum aestivum PE=4 SV=1	50.05	5.73	21.76	4
A0A1D6D2K2	Uncharacterized protein OS=Triticum aestivum PE=3 SV=1	41.54	4.24	37.9667	5
A0A1D6D3M3	Uncharacterized protein OS=Triticum aestivum PE=4 SV=1	49.506	10.23	21.46	1
A0A1D6D3S8	Uncharacterized protein OS=Triticum aestivum PE=4 SV=1	79.103	8.64	20.9233	2
A0A1D6D518	Uncharacterized protein OS=Triticum aestivum PE=4 SV=1	63.4	9.59	49.74	2
A0A1D6D5F5	Uncharacterized protein OS=Triticum aestivum PE=4 SV=1	112.57	5.15	20.9033	3
A0A1D6D5H8	Uncharacterized protein OS=Triticum aestivum PE=4 SV=1	36.64	4.47	45.1333	9
A0A1D6D6C8	Uncharacterized protein OS=Triticum aestivum PE=4 SV=1	51.68	5.76	25.32	4
A0A1D6D6D5	Uncharacterized protein OS=Triticum aestivum PE=4 SV=1	33.81	9.26	24.61	3
A0A1D6D811	Uncharacterized protein OS=Triticum aestivum PE=3 SV=1	64.48	6.47	31.735	3
A0A1D6D8E9	Cytosolic Fe-S cluster assembly factor NBP35 OS=Triticum aestivum GN=NBP35 PE=3 SV=1	48.68	5.56	23.0433	2
A0A1D6D9C3	Uncharacterized protein OS=Triticum aestivum PE=4 SV=1	21.72	8.35	57.38	7
A0A1D6D9N0	Uncharacterized protein OS=Triticum aestivum PE=4 SV=1	213.84	8.98	24.2467	12
A0A1D6DA96	Uncharacterized protein OS=Triticum aestivum PE=4 SV=1	127.26	5.35	21.41	4
A0A1D6DBC3	Uncharacterized protein OS=Triticum aestivum PE=4 SV=1	76.44	6.5	25.22	4
A0A1D6DD28	Ubiquitin carboxyl-terminal hydrolase OS=Triticum aestivum PE=3 SV=1	34.88	5.09	30.42	5
A0A1D6DF22	Uncharacterized protein OS=Triticum aestivum PE=4 SV=1	18.35	8.71	40.4433	3
A0A1D6DGU6	Uncharacterized protein OS=Triticum aestivum PE=3 SV=1	87.66	5.04	51.1967	12
A0A1D6DHE5	Uncharacterized protein OS=Triticum aestivum PE=4 SV=1	29.428	10.21	34.0733	2
A0A1D6DHT0	Uncharacterized protein OS=Triticum aestivum PE=4 SV=1	45.54	5.33	26.2067	3
A0A1D6DIM9	Obg-like ATPase 1 OS=Triticum aestivum PE=3 SV=1	44.36	6.48	65.355	16
A0A1D6DKR9	Uncharacterized protein OS=Triticum aestivum PE=4 SV=1	46.55	9.29	41.205	5
A0A1D6DLJ4	Uncharacterized protein OS=Triticum aestivum PE=4 SV=1	24.09	6.06	53.4633	1
A0A1D6DLT8	Uncharacterized protein OS=Triticum aestivum PE=4 SV=1	118.76	5.92	18.53	3
A0A1D6DLV1	Uncharacterized protein OS=Triticum aestivum PE=4 SV=1	119.29	5.38	30.4867	11
A0A1D6DMS2	Uncharacterized protein OS=Triticum aestivum PE=4 SV=1	81.85	5.3	23.945	4
A0A1D6RCQ5	Uncharacterized protein OS=Triticum aestivum PE=4 SV=1	51.02	9.48	36.8733	3
A0A1D6RCT3	Uncharacterized protein OS=Triticum aestivum PE=4 SV=1	22.23	4.25	59.515	9
A0A1D6RD30	Uncharacterized protein OS=Triticum aestivum PE=3 SV=1	15.32	10.17	80.7033	17
A0A1D6RFX9	Uncharacterized protein OS=Triticum aestivum PE=4 SV=1	30.08	7.53	37.185	5
A0A1D6RFY9	Uncharacterized protein OS=Triticum aestivum PE=4 SV=1	47.73	8.63	28.9533	5
A0A1D6RJC2	Uncharacterized protein OS=Triticum aestivum PE=3 SV=1	19.21	10.75	60.43	7
A0A1D6RJM6	Peroxidase OS=Triticum aestivum PE=3 SV=1	38.18	5.48	56.8133	14
A0A1D6RL90	Uncharacterized protein OS=Triticum aestivum PE=4 SV=1	112.25	5.11	34.7733	13
A0A1D6RN03	Uncharacterized protein OS=Triticum aestivum PE=4 SV=1	8.93	8.06	62.0833	4
A0A1D6RQ03	Uncharacterized protein OS=Triticum aestivum PE=4 SV=1	50.53	5.69	23.48	2
A0A1D6RQI0	Uncharacterized protein OS=Triticum aestivum PE=3 SV=1	54.59	5.81	31.0933	7
A0A1D6RQW7	Uncharacterized protein OS=Triticum aestivum PE=4 SV=1	79.47	9.39	22.69	5
A0A1D6RRI2	Uncharacterized protein OS=Triticum aestivum PE=3 SV=1	96	6.52	30.81	5
A0A1D6RST6	Uncharacterized protein OS=Triticum aestivum PE=4 SV=1	54.89	8.46	22.54	2
A0A1D6RTJ5	Uncharacterized protein OS=Triticum aestivum PE=3 SV=1	25.46	5.86	70.705	12
[truncated: 120 more rows]

## Sheet: Absolute amount of protein
The nomalized protein abundance was calculated according to the sum of the peak areas of unique peptides (contribution > 0, confidence = 99%, and annotated as “auto’’) in the two wheat accessions incliding three replication. NA represented the missing value
Accessions	(ST-99%)-113-1	(ST-99%)-113-2	(ST-99%)-113-3	(ST-90%)-114-1	(ST-90%)-114-2	(ST-90%)-114-3	(ST-80%)-115-1	(ST-80%)-115-2	(ST-80%)-115-3	(ST-60%)-116-1	(ST-60%)-116-2	(ST-60%)-116-3	(SS-99%)-117-1	(SS-99%)-117-2	(SS-99%)-117-3	(SS-90%)-118-1	(SS-90%)-118-2	(SS-90%)-118-3	(SS-80%)-119-1	(SS-80%)-119-2	(SS-80%)-119-3	(SS-60%)-121-1	(SS-60%)-121-2	(SS-60%)-121-3
A0A023JMN5	511.663	NA	1540.74	508.667	NA	1352.84	517.634	NA	2651.09	352.484	NA	1393.23	418.82	NA	1744.47	255.394	NA	1924.77	353.999	NA	1914.51	482.988	NA	1974.95
A0A024CKY0	4080.82	602.27	635.797	7797.43	742.47	591.092	7364.82	781.972	372.396	5450.15	750.244	444.87	7704.81	761.177	726.16	5610.02	711.564	496.781	6676.01	960.042	790.508	6970.2	599.875	1112.66
A0A077RAG2	3984.29	2358.55	NA	3062.24	2635.71	NA	4291.87	2260.19	NA	3497.5	2631.28	NA	4201.09	3096.36	NA	4574.76	2790.08	NA	4702.04	2414.23	NA	4778.21	2793.19	NA
A0A077RHE5	742.456	2778.23	NA	897.649	490.267	NA	649.133	529.207	NA	475.98	647.812	NA	627.291	604.228	NA	670.158	567.804	NA	683.396	528.038	NA	798.395	509.415	NA
A0A077RNX2	587.204	356.69	NA	413.813	210.74	NA	493.288	333.753	NA	406.42	302.242	NA	326.59	289.93	NA	625.902	246.203	NA	480.329	231.977	NA	352.793	218.295	NA
A0A077RPZ7	1395.82	1851.19	3936.07	871.319	1364.16	4228.15	985.938	1382.14	4677.89	758.172	1487.63	2914.97	912.248	1375.63	4584.32	579.439	1576.22	3835.26	789.403	1486.55	4314.28	267.591	1200.39	3816.88
A0A077RT14	492.648	965.77	NA	443.762	728.24	NA	376.299	908.339	NA	463.039	781.295	NA	172.868	908.454	NA	399.02	777.95	NA	317.246	796.587	NA	422.078	701.028	NA
A0A077RTP7	192.728	356.678	218.664	161.469	114.885	173.907	46.4854	174.823	204.122	106.731	242.115	130.146	53.4036	175.876	173.263	174.301	127.227	151.751	129.163	121.469	147.421	91.0845	136.123	31.1121
A0A077RU01	902.452	NA	1119.02	549.514	NA	686.142	549.002	NA	748.153	603.874	NA	970.489	630.192	NA	842.442	505.527	NA	1118.99	552.239	NA	734.427	537.997	NA	869.844
A0A077RVB3	568.03	1159.84	1048.99	518.312	630.389	464.013	429.645	916.828	493.226	181.344	919.674	400.571	441.27	1231.53	479.865	134.595	678.251	419.295	285.992	590.475	348.141	367.042	601.069	554.566
A0A077RVD7	841.56	12408	7582.25	1041.66	7557.49	9940.72	844.199	6834.68	7521.65	783.076	7463.2	11694.9	690.724	5762.74	7579.35	771.556	7446.02	6746.84	738.492	7327.92	7104.66	987.947	7617.15	7525.13
A0A077RWS5	14739.6	6339.65	6211.21	3989.78	3197.37	2850.19	4012.1	2972.51	4162.12	3276.85	3126.55	2972.44	6645.91	3955.67	4061.9	4223.51	2626.61	3822.2	4270.84	2530.41	2877.99	2764.28	2725.57	2582.87
A0A077RX20	8189.01	8792.02	10882.1	8719.3	9208.41	10250.1	8077.94	8645.75	8486.56	10055.8	9048.78	9858.14	8061.77	8371.71	10076.5	8911.16	9163.63	8517.12	7796.84	8682.28	9500.93	8908.07	8902.46	10050.5
A0A077RX33	1881.08	1658.24	1112.27	2200.97	2132.78	1549.57	2410.1	2189.09	1704.43	2499.27	2215.21	1210.47	1471.47	1895.89	1467.13	2507.7	1856.07	1417.07	1938.66	1603.71	1227.36	1849.78	1909.88	1394.44
A0A077RXJ4	1768.45	NA	969.126	2924.7	NA	1307.11	3250.48	NA	800.504	3297.73	NA	1223.17	2363.53	NA	1056.59	2882.6	NA	974.713	2946.79	NA	1174.93	2517.98	NA	1239.33
A0A077RXS4	13372.3	21337.6	16765.4	14502.2	16389.3	18662.3	13158.4	14994.3	15079.3	15365	15868.6	17787.6	12834.7	13547.2	16111.6	13124.2	17153.5	15435	13185.8	17047.2	15775.6	14271.4	16468.9	16998.9
A0A077RY78	2492.66	829.67	1779.8	1523.61	774.144	1651.69	1390.09	964.481	1900.52	1499.19	1019.31	1442.57	329.821	471.122	1095.45	378.17	487.643	1071.06	474.9	448.066	888.42	506.122	541.697	999.563
A0A077RYD6	270.21	2006.26	1548.34	258.305	2098.04	1445.64	214.638	2578.81	1397.73	204.617	2536.22	1179	288.137	2947.17	1592.3	170.672	2282.34	1277.7	253.491	2288.41	1459.08	208.123	2303.28	1515.96
A0A077RZ13	1947.95	1688.57	1782.71	1729.34	2111.24	2127.75	1710.92	2488.97	1343.07	2133.1	1891.42	1280.41	2124.37	2128.84	1706.07	2325.48	2342.2	1592.48	2240.11	2267.46	1665.98	1977.71	1893.62	1895.02
A0A077S002	4977.14	5724.43	NA	6287.92	7054.33	NA	5765.77	5817.45	NA	7751.64	6584.67	NA	5399.94	4588.94	NA	7151.59	4816.3	NA	6059.97	4674.12	NA	6795.08	4845.59	NA
A0A077S0B2	596.885	NA	1055.84	346.743	NA	888.988	329.75	NA	785.247	486.036	NA	527.311	379.362	NA	668.915	643.635	NA	574.067	449.015	NA	564.198	250.407	NA	440.809
A0A077S148	2198.58	2606.45	2673.63	2222.71	3503.27	2398.72	2688.32	2944.51	2437.27	1997.98	2904.93	1757.16	2407.12	2819.63	1766.1	2163.75	2882.21	2115.87	2909.04	2775.48	2665.13	2038.4	2850.91	2208.94
A0A077S1E6	418.811	NA	945.501	107.528	NA	1134.72	192.947	NA	884.387	304.875	NA	668.515	201.75	NA	832.188	1490.68	NA	1068.69	286.367	NA	867.587	255.667	NA	768.329
A0A077S1R3	8455.39	10842.5	10128.9	19272.6	9142.16	13770.7	23691.6	7754.38	11683.3	17789.8	8284.5	16263.7	16107.2	9290.66	12780.7	18459.5	9903.25	12868.9	17049.2	8928.72	12254.3	18549.9	9334.4	13273.5
A0A077S237	899.418	4001.05	2972.8	1017.75	3433.9	3384.87	900.291	2740.47	2771.14	1162.61	3003.45	3007.88	1146.35	2558.71	2877.85	1249.15	3800.13	2856.09	1106.38	3463.81	2694.41	1341.65	3266.05	2805.94
A0A077S2C4	428.473	1031.63	589.7	325.024	921.148	546.65	277.426	832.757	1216.26	570.844	892.596	631.196	377.473	855.275	484.554	373.249	686.478	786.402	520.376	716.485	514.402	263.691	829.658	724.897
A0A077S3V2	768.041	1118.47	6962.15	1204.66	1445.69	9192.42	1065.01	1686.74	7213.55	1084.77	1524.04	8990.37	1099.01	1828.38	7456.12	1451.62	1728.04	7712.55	1442	1779.86	8792.61	1758.46	1883.73	8021.92
A0A077S6B3	2484.86	1879.26	1382.96	2358.81	2066.84	1316.78	2210.85	2119.72	1134.26	4127.8	1871.48	1051.6	2027.75	2028.71	1102.63	4686.16	2034.7	1109.05	3536.41	2035.77	1140.54	2701.95	1631.55	929.613
A0A080YUM7	5819.62	NA	2232.14	9287.82	NA	2826.21	8835.8	NA	2434.74	7244.64	NA	2937.85	4069.41	NA	898.929	7559.29	NA	2222.97	7179.35	NA	2117.05	7140.33	NA	2488.56
A0A096UMZ0	1963.94	579.67	NA	1766.66	652.895	NA	2130.64	523.001	NA	2123.04	394.733	NA	1967.61	882.034	NA	2284.93	637.774	NA	1921.27	481.43	NA	2012.45	761.914	NA
A0A096UQD1	2571.06	340.863	920.837	3809.74	414.754	1078.36	3184.28	438.042	522.764	1996.81	473.584	894.763	2646.81	471.477	705.659	2761.57	591.897	668.35	2726.4	371.978	1015.32	3618.51	609.392	1235.74
A0A096UT67	2103.65	1508.57	NA	1873.72	1179.97	NA	3121.02	1360.11	NA	1613.09	1447.71	NA	2155.54	1106.66	NA	1002.51	999.526	NA	1335.96	945.473	NA	1897.53	1067.44	NA
A0A096UT91	2537.94	3910.49	4276.21	4862.71	3506.22	5062.77	6171.32	2921.12	3616.16	4281.41	2145.5	4865.94	3410.83	3328.79	3392.07	4419.71	3242.36	3275.58	3944.55	3332.62	4110.23	5351.09	3548.99	4893.81
A0A0C4BFF4	810.147	236.43	1586.28	513.482	262.09	1655.67	616.482	156.066	1020.91	924.593	372.278	1241.6	623.516	246.993	1711.09	674.024	1870.87	798.221	854.77	464.674	1798.1	872.489	298.191	1870.37
A0A0C4BIR4	3845.46	3298.54	NA	3572.8	3213.21	NA	4493.59	2929.48	NA	6192.99	2761.04	NA	3224.32	3017.06	NA	5484.02	3685.09	NA	4348.57	2598.09	NA	4366.98	2940.55	NA
A0A0C4BIR6	22215.6	14334.6	16487.9	29811.5	32877.6	20398.2	20760	28981	19953.2	30999.8	30395.6	12068.3	28598	23810.5	20756.2	28196.2	27283.1	18691.5	24781.9	28924.8	18670.3	24166.2	30496.3	19079.6
A0A0C4BJE5	3607.67	4164.84	3550.83	3513.89	2873.16	4373.92	3607.56	2681.31	2851.44	4869.74	2769.7	3671.77	3248.28	3329.53	3158.23	4724.3	3365.23	2940.25	4718.24	3294.21	3222.05	3802.51	3096.6	2901.51
A0A0C4BJJ3	963.225	1632.1	1683.47	1050.98	1866.81	3065.57	1607.19	2157.89	2235.86	2181.98	1692.16	3348.16	2937.31	3919.96	2329.62	3505.89	2570.09	2803.94	2514.99	2582.47	2769.75	2013.39	3181.13	2937.44
A0A0C4BJJ6	9192.92	2457.8	3790.39	12462.2	3194.67	4375.75	12924.7	3051.62	4622.64	15084.2	2573.27	3034.7	11174.2	4068.76	4796.99	14648.5	2532.69	3541.52	12382.9	2128.57	3767.85	12040.6	2791.95	3905.07
A0A0C4BJP9	1367.6	435.119	420.603	1029.39	226.142	440.411	1278.54	325.959	272.347	1366.62	253.51	440.78	1085.61	289.471	434.684	2196.48	294.26	482.708	1407.82	350.91	325.566	1482.1	289.31	432.002
A0A0C4BK41	16723.8	15608.6	11595.2	17633.3	16971	11294.2	19366.2	16143.7	12381.3	24535.2	15426.4	10091.3	16200.7	16297	12216.3	22227.8	14781.6	9514	19044.1	16635.1	10745.3	19593.6	15890.9	10708.9
A0A0C4BK99	3690.93	6445	4206.97	5071.24	5382.93	5133.66	7526.17	6299.65	3095.33	5592.07	4110.43	5755.33	4355.3	4720.16	3825.28	4417.57	4684.68	3127.2	5129.94	5823.01	3592.69	6016.21	5644.74	3387.06
A0A0C4BKB7	770.395	1793.48	2554.11	839.447	2131.4	3099.54	1122.68	2094.7	2767.76	763.102	1655.46	2761.06	956.325	2650.92	2998.68	516.456	1728.33	2919.56	1198.72	1963.59	2956.38	925.325	1813.67	2599.28
A0A0C4BKI1	4894.92	3238.5	4186.83	6297.07	4432.26	3841.58	6444.44	3657.76	4104.36	6909.62	4201.51	5012.28	5554.01	3190.23	3285.88	6519.99	2871.31	4044.67	5771.2	2984.78	3838	6046.57	2987.28	3490.05
A0A0C4BKL3	12835.5	15817.3	21326.1	15313.4	15202.1	25761.8	15811.7	14300.6	22605.8	17237.8	12499.3	25996.5	13853.3	12708.1	20403.5	15864.2	13754.8	18383.5	14679.4	14818.8	20053.6	16871.7	14252.2	18432.1
A0A0D3MT28	2245.83	312.946	1741.86	1986.17	359.032	1697.51	1934.52	407.387	1990.68	1686.39	592.188	1903.96	1911.29	589.779	1616.49	1084.57	327.069	1665.56	1355.08	478.452	1409.01	1847.04	300.777	1318.37
A0A0F7GA49	321.547	NA	441.347	701.221	NA	636.128	653.582	NA	1600.17	288.254	NA	998.444	580.774	NA	964.134	596.831	NA	1671.19	731.877	NA	1301.91	709.435	NA	977.603
A0A0G2YAJ8	325.871	NA	435.857	199.522	NA	206.731	192.419	NA	268.329	168.658	NA	220.936	133.089	NA	372.716	270.494	NA	230.605	127.019	NA	263.277	308.935	NA	373.692
A0A0H2UIB6	1467.32	640.938	421	1173.9	730.835	397.941	1344.75	711.504	365.44	1663.63	708.815	259.51	1352.83	1067.59	386.107	1726.49	696.274	322.045	1632.84	833.744	274.28	1272.74	817.276	356.812
A0A0H4MAT1	1899.39	349.507	1074.76	3639.47	641.684	1575.24	2978.72	651.791	1521.88	3542.45	420.892	1823.06	3555.34	1366.64	1480.41	3703.49	730.863	2194.27	4094.5	922.685	1852.9	3570.39	1012.53	2141.62
A0A0K1YXN8	3145.61	881.037	NA	2466.54	1024.73	NA	2400.74	1539.82	NA	3052.12	1566.72	NA	2809.33	1297.24	NA	2623.31	1180.23	NA	2632.87	1156.26	NA	2563.37	1041.21	NA
A0A1D5RP45	3321.07	NA	2951.19	4122.82	NA	4020.96	3547.38	NA	3307.21	4344.13	NA	3329.36	3631.4	NA	3617.5	4338.92	NA	3000.21	4553.9	NA	2752.32	4198.72	NA	2969.76
A0A1D5RPW7	2339.22	1932.65	843.908	1399.94	2255.69	328.378	1145.14	2508.45	784.101	1419.32	2425.59	419.659	1536.9	2488.47	796.9	1494.17	2449.92	714.518	1442.63	2040.38	528.143	1269.75	2422.4	283.977
A0A1D5RPY0	716.75	431.507	551.847	610.387	585.365	645.808	609.867	472.618	613.315	642.543	494.561	781.293	738.546	526.293	564.274	663.274	789.222	710.077	1116.51	588.151	766.786	945.706	598.705	989.739
A0A1D5RQ61	9825.21	4022.77	5549.4	8783.87	4587.29	5134.34	5792.86	4452.51	6581.38	9291.13	4106.1	5175.73	7185.64	4137.2	5069.8	9553.53	4286.73	5744.94	8364.95	4693.86	5697.89	7394.7	4830.07	5749.33
A0A1D5RQA4	4260.5	3452.29	2131.18	4035.14	2614.47	2185.77	3295.66	2846.04	2097.19	3841.1	3200.08	2388.49	3701.61	2648.73	2217.08	3853.03	2811.96	2100.11	3825.06	2934.72	2513.1	3522.62	3001.48	2535.62
A0A1D5RQS5	400.285	712.331	NA	367.051	476.592	NA	463.734	333.986	NA	331.858	345.704	NA	315.764	494.98	NA	431.686	570.54	NA	393.945	537.413	NA	359.718	382.16	NA
A0A1D5RR92	1524.76	1543.55	1757.71	1257.19	1395.86	1817.21	1145.57	1460.88	2007.25	1281.19	1615.18	1750.8	915.119	1457.55	1604.11	1574.38	1422.66	1608.62	1315.83	1518.3	1378.25	1077.72	1386.6	1536.35
A0A1D5RS63	2204.95	11338.6	4986.43	1624.49	9442.59	5307.5	1587.84	8693.02	4956.97	851.172	7426.28	4639.65	1406.9	7185.3	3643.97	1056.55	8113.59	3740.01	905.872	7617.61	3305.55	953.113	6999.78	2676.77
A0A1D5RSF5	1821.4	2020.13	1412.99	5374.95	3389.49	5758.47	3925.47	3203.94	5020.7	5627.88	3361.09	8365.09	2031.19	1923.44	1663.96	3226.6	2253.17	2529.34	3359.22	2675.13	3408.39	3795.98	2966.77	3964.09
A0A1D5RTE9	1170.27	1298.92	5725.13	1772.93	2153.78	4467.27	1985.14	1871.34	5748.2	1492.38	2149.03	4483.53	1348.98	2430.06	6071.3	2509.74	2673.69	5043.59	1951.06	1937.79	6313.92	2276.68	1757.18	4426.91
A0A1D5RTP0	3575.24	NA	3998.22	2839.49	NA	4120.47	2986.44	NA	3236.75	3324.92	NA	2855.17	3065.45	NA	3702.72	2755.66	NA	3453.52	2765.72	NA	3316.82	3309.84	NA	3520.82
A0A1D5RU35	7699.92	11052.4	NA	5986.02	7413.56	NA	6505.59	6996.08	NA	7034.94	6769.1	NA	7422.61	7192.58	NA	7628.86	8484.2	NA	7549.15	8662.75	NA	5765.98	8338.78	NA
A0A1D5RUI5	372.774	2194.53	NA	167.403	585.347	NA	191.821	588.834	NA	209.518	406.315	NA	234.059	748.043	NA	136.104	644.309	NA	173.848	608.257	NA	235.202	621.391	NA
A0A1D5RUQ6	6805.14	NA	387.753	5544.01	NA	276.421	6436.42	NA	225.127	7434	NA	260.561	5553.99	NA	269.66	7126.03	NA	191.977	5488.45	NA	299.973	5765.1	NA	287.973
A0A1D5RV12	6492.94	7828.81	6824.62	13229.4	6620.92	11891.8	14591.9	5988.48	9242.85	11454.7	6748.26	16456.1	13671.2	7057.93	12825.6	14626.6	8275.29	13449	13774	8817.04	12375.8	16085.4	8882.68	13200.4
A0A1D5RVE0	20165	40455.7	20825.8	64329.8	52299.6	42074	54768.8	38992.7	28928.2	40154.4	37088.7	47709.9	42664.9	33413.9	29532.8	47362.3	39466.4	27529.9	41835.3	42561.6	29866.4	42748.1	41802.5	27520.9
A0A1D5RVV9	4428.09	9752.62	11470.4	4754.72	15135	9844.7	4819.49	14234.7	11125.6	5446.25	14773.1	8950.1	3269.1	12571.6	10739.8	4965.47	12863.2	9611.71	4726.33	13476.8	9766.86	5014.01	13343.1	8923.32
A0A1D5RWD1	2356.24	2101.83	890.838	1984.08	1195.21	434.419	2019.75	1082.24	527.378	2197.19	1023.64	704.07	2328.45	1298.86	606.939	2297.19	1763.45	526.654	1745.46	1489.4	541.541	1901.68	1290.31	767.675
A0A1D5RWH8	1732.95	3459.64	NA	1357.89	2774.29	NA	1655.26	2509.48	NA	1602.33	2171.68	NA	1438.48	2550.59	NA	1739.26	3008.39	NA	1858.81	2778.55	NA	1437.62	2970.91	NA
A0A1D5RXB3	2991.96	2844.66	1138.05	4593.05	2652.31	1228.46	5073.87	2658.97	1262.57	3096.28	2368.71	1180.74	1456.22	1514.02	810.518	2767.96	1844.98	859.135	1944.1	2004.44	862.164	2605.06	1711.9	868.37
A0A1D5RY74	10915.5	18626.3	6719.89	17003.7	14943.2	8845.31	23380.3	14820.5	10821.6	18710.8	18912.5	12239.6	15397.5	14366.7	6169.06	19234.1	12068.5	8616.04	14989.9	12180.3	7022.36	18650	12391.3	6980.6
A0A1D5RYA6	568.957	1006.54	NA	379.854	792.379	NA	355.558	1005.06	NA	393.344	754.755	NA	506.927	889.524	NA	483.928	1154.03	NA	563.399	940.751	NA	260.997	968.783	NA
A0A1D5RYA9	58.6968	122.001	1780.92	81.6582	99.5369	1529.62	64.1206	176.328	1974.06	92.4116	161.847	2342.84	27.5798	211.954	2199.2	31.604	152.049	2409.09	65.2143	158.249	2253.34	46.9869	143.551	1838.5
A0A1D5RYQ8	369.657	668.479	NA	488.106	566.392	NA	1423.71	664.207	NA	1282.66	362.819	NA	358.906	1064.94	NA	1712.68	731.504	NA	1633.84	869.486	NA	1403.58	878.167	NA
A0A1D5RYR3	2973.39	NA	4110.42	1591.88	NA	2821.65	1624.03	NA	2850.26	2164.18	NA	1881.83	1816.29	NA	2851.55	2246.44	NA	2409.47	1872.26	NA	2404.42	1566.19	NA	2257.56
A0A1D5RZA3	4100.53	2070.17	3278.28	1877.55	2230.9	1327.43	1815.95	1947.12	4826.73	1676.05	2518.94	1351.64	2576.51	2770.53	3164.41	1695.39	1614.71	4008.14	1780.14	1315.48	2430.23	1589.8	1371.46	1325.41
A0A1D5RZB3	2041.11	3610.9	NA	1660.17	3745.5	NA	1603.22	3761.4	NA	1827.2	3230.28	NA	1996.49	4211.46	NA	2140.28	3846.05	NA	1908.14	3838.16	NA	1821.74	3498.79	NA
A0A1D5RZK8	1440.96	2392.22	458.397	1187.66	2223.64	209.047	1388.07	2123.08	586.165	1420.07	2397.44	175.45	1202.51	1997.45	389.875	1233.52	2147.39	469.586	1229.92	2176.58	227.191	1499.44	2055.11	244.574
A0A1D5RZV1	1620.33	1478.33	2003.79	1598.37	1295.62	1398.56	2045.1	1429.5	1651.73	1630.31	1198.72	1617.79	1341.33	1360.09	1501.64	1934.74	1626.38	1913.9	1743.32	1601.75	1563.28	1786.99	1825.13	2740.99
A0A1D5S0U9	775.221	302.226	529.237	246.693	285.576	388.739	154.626	271.955	431.476	513.852	265.082	351.327	371.927	330.02	340.184	289.441	270.9	361.093	319.912	259.243	361	85.681	165.37	297.81
A0A1D5S1Y4	12355.6	NA	10540.6	12801.6	NA	8777.73	10837.2	NA	9058.85	12899.7	NA	8198.76	11486.6	NA	8873.44	11300.8	NA	8151.7	11082.2	NA	9110.08	10711.7	NA	8910.13
A0A1D5S2V1	899.452	NA	1627.62	869.518	NA	1364.93	965.396	NA	1256.31	999.795	NA	1326.19	658.646	NA	1690.99	868.179	NA	1405.41	1023.69	NA	1363.19	830.495	NA	1566.94
A0A1D5S2V8	1541.41	1015.95	NA	1199.72	981.873	NA	1027.56	1082.69	NA	1444.87	887.177	NA	1522.83	1368.34	NA	1273.06	925.15	NA	1515.56	1071.61	NA	1374.83	1109.34	NA
A0A1D5S2X8	447.499	3991.6	1658.77	396.962	4152.62	1791.46	768.116	3577.84	1747.85	570.875	3755.82	1842.18	660.871	3864.56	2095.62	550.816	4906	2139.77	753.513	4996.28	2394.43	859.313	4756.96	1835.31
A0A1D5S4D6	1021.4	869.413	NA	529.351	804.472	NA	784.01	830.975	NA	637.663	630.688	NA	653.49	973.398	NA	993.146	986.352	NA	803.792	809.359	NA	873.469	952.63	NA
A0A1D5S4G8	1370.79	499.34	NA	672.861	439.935	NA	790.642	329.604	NA	443.515	342.805	NA	740.622	381.393	NA	817.109	371.206	NA	864.702	348.873	NA	945.118	430.189	NA
A0A1D5S5X1	10058.9	NA	6645.75	10726.4	NA	6673.84	10184.6	NA	6077.36	11793.4	NA	7053.32	9082.28	NA	5281.99	10965.4	NA	6729.43	10597.2	NA	6347.94	10168.5	NA	7067.37
A0A1D5S6G3	931.019	NA	1618.06	517.814	NA	2145.25	496.397	NA	1207.33	610.955	NA	1238.76	575.051	NA	1766.44	522.62	NA	1078.45	585.368	NA	1867.03	611.68	NA	2049.5
A0A1D5S6T7	1279.55	NA	1913.73	884.374	NA	1178.01	1011.98	NA	1331.77	1268.37	NA	1934.9	737.334	NA	1200.02	1442.99	NA	975.793	1147.42	NA	1445.45	859.151	NA	1435.69
A0A1D5S8C4	1783.01	853.403	1556.85	1872.07	989.738	917.369	2157.66	1108.32	1180.63	1817.03	1246.96	948.061	1941.86	1123.59	1049.98	1624.16	1104.17	1411.4	2044.07	1227.99	1186.16	2004.86	1314.9	1479.84
A0A1D5S8D5	2159.72	6723.9	NA	2997.47	6243.2	NA	2269.6	6166.05	NA	2037.97	5970.09	NA	3008.86	5555.55	NA	2533.73	6483.46	NA	2548.55	6568.82	NA	2914.09	6573.86	NA
A0A1D5S8X1	1283.3	6094.23	6191.93	171.761	5813.07	4420.59	391.746	5858.69	5568.84	414.96	5651.8	4747.15	364.85	7760.22	5429.44	261.027	6476.07	6025.9	308.499	6421.78	5726.05	351.83	7274.11	5805.74
A0A1D5S929	808.358	406.089	NA	787.336	333.392	NA	755.664	448.955	NA	615.652	472.614	NA	1003.99	615.713	NA	601.02	533.171	NA	652.516	611.496	NA	595.454	612.987	NA
A0A1D5S9K3	1146.62	NA	853.353	1333.43	NA	727.519	1116.16	NA	1473.93	1935.98	NA	553.47	2302.81	NA	3685.81	3577.24	NA	4217.16	2813.88	NA	3319.89	3148.31	NA	3334.76
A0A1D5SA34	1175.04	NA	3681.05	1158.92	NA	4027.94	901.754	NA	3964.49	1339	NA	4130.48	885.899	NA	3479.47	1191.19	NA	4230.63	1367.45	NA	3647.76	1224.94	NA	3855.63
A0A1D5SA40	4989.2	1600.28	3757.94	8798.22	2085.72	4312.9	7244.34	1926.79	5251.71	7330.29	2164.77	6975.9	2996.16	979.364	1376.57	3178.29	895.924	1040.07	2953.43	1115.57	1455.31	2626.82	1179.23	1284.54
A0A1D5SA67	14434.7	NA	13317.3	12624.5	NA	13044.3	9832.62	NA	9647.63	13378.6	NA	10388.5	10122.8	NA	11005.6	9028.63	NA	8934.33	9238.07	NA	9848.28	8977.07	NA	10216.6
A0A1D5SAE3	758.599	NA	2000.9	1389.6	NA	1844.79	790.521	NA	2165.96	1150.04	NA	1231.7	115.379	NA	571.465	302.33	NA	552.741	283.859	NA	595.882	140.57	NA	812.495
A0A1D5SAW0	4258.01	3383.19	3078.81	8738.17	3229.42	3121	5863.26	2839.15	3230.97	4956.86	3014.31	2281.17	9269.65	2951.59	3115.22	9597.65	3162.05	3880.27	6679.94	2956.13	3066.02	7902.13	2977.07	2891.76
A0A1D5SB48	202.387	262.273	NA	265.069	167.481	NA	303.897	281.762	NA	117.053	370.848	NA	633.829	489.783	NA	433.202	494.34	NA	575.261	328.831	NA	736.816	462.766	NA
A0A1D5SBN3	2281.34	2974.55	NA	2345.74	2866.16	NA	2384.19	2675.16	NA	2652.98	2537.14	NA	2159.46	2353.04	NA	2151.81	2979.6	NA	2307.02	2846.26	NA	2437.13	2929.02	NA
A0A1D5SC83	1052.45	4005.45	NA	1524.75	2491.68	NA	1164.84	2655.38	NA	1106.09	2009.56	NA	1163.45	2461.74	NA	1126.68	2415.87	NA	1258.33	2382.83	NA	1156.44	2222.52	NA
A0A1D5SC94	2007.44	1335.34	386.829	1285.21	1604.34	248.661	1411.48	1613.41	267.304	1710.1	1637.7	175.322	1931.27	2083.47	334.963	1616.14	1634.39	363.865	1553.99	1278.38	316.696	1905.85	1492.28	299.996
A0A1D5SCB3	6688.2	6262.1	6032.69	7568.97	5575.44	9390.68	7332.56	5262.44	7778.25	9045.44	5371	9251.21	8463.22	5109.46	6316.42	9337.48	5677.66	6473.93	7955.45	5853.06	6642.91	9443.04	6606.82	7642.33
A0A1D5SCU2	1242	202.194	864.369	928.757	981.243	702.208	1154.11	955.712	2285.58	827.358	848.888	774.242	469.295	183.758	91.6125	624.172	143.685	154.819	459.295	140.828	114.959	702.871	108.845	51.9198
A0A1D5SCW4	10250.8	13570.3	8341.56	13152	12752.5	9582.08	10966.6	11483.7	8037.77	14362.7	12508.4	8379.93	11934.6	10517.3	7016.48	14393.1	12059.1	9445.97	11982.4	11732.3	10969.2	13521.3	11862.9	6838.46
A0A1D5SD46	21387.2	11173.8	9854.94	35872.7	12856	10720.8	32121	10118.2	15121	21503	13595.1	10437.6	36456.9	9711.48	8981.02	19105.8	10680.4	12320.4	19714.9	11929.3	9053.69	27434.4	11938.4	10150.6
A0A1D5SDG2	1537.59	972.584	NA	1810.65	1193.36	NA	1614.24	1134	NA	1694.85	1215.39	NA	1884.07	1009.74	NA	1247.39	948.276	NA	1468.71	1150.21	NA	1781.55	1117.54	NA
A0A1D5SDI4	22562.6	19099.1	13827.3	36571.8	18140.2	16702.9	35159.9	15907.8	12321.6	33773.3	20181.9	19729.6	32485.9	16775.2	14217	31141.6	17016.8	14372.8	30072.6	15883.7	14514.1	34766.6	16336.5	15629.8
A0A1D5SDQ3	1999.81	2758.37	1009.2	2376.82	2775.4	866.764	2607.95	2778.27	1240.25	2170.98	2790.77	1035.16	2116.94	2630.77	1212.81	2481.19	2714.19	948.663	2451.71	2767.2	1034.95	2659.19	2449.95	934.379
A0A1D5SDU8	3050.75	1315.56	NA	2222.05	1190.56	NA	1879.36	1340.15	NA	1751.02	962.783	NA	1622.43	1070.22	NA	1551.78	817.233	NA	1597.82	894.648	NA	1892.89	834.118	NA
A0A1D5SE12	5371.02	NA	1274.55	5624.99	NA	1439.29	4150.14	NA	1471.83	5775.96	NA	1367.16	4923.03	NA	1323.79	6581.75	NA	1185.94	5254.73	NA	1256.21	5258.02	NA	1395.75
A0A1D5SEA5	12332.3	11532.6	14749.8	11684.3	12026	12003.9	9390.2	12420.9	15227.4	13634	12175.8	12900.8	10903.7	10545.9	13607.7	12502.7	12601	12887.4	11630.2	12023.9	12743.2	12232.5	10198.4	10973.3
A0A1D5SEL0	1066.94	2928.42	3592.05	823.421	2425.34	3599.05	1001.42	2226.41	3166.76	705.147	2127.72	3911.79	1250.67	2246.5	3519.71	784.848	2877.66	3476.68	1011.96	2607.27	3245.99	1079.49	2939.28	3871.48
A0A1D5SES2	1417.19	2882.81	NA	1798.23	2973.94	NA	1173.86	2646.84	NA	1634.28	2615.73	NA	1401.85	2812.4	NA	1511.92	2577.65	NA	1574.46	2885.01	NA	1151.02	2679.18	NA
A0A1D5SF46	368.661	2988.46	1485.12	496.677	2490.81	1886.75	386.567	1640	2085.69	217.357	1975.33	2644.4	2760.93	2622.22	1660.32	992.785	1820.79	2195.79	2052.9	2653.57	1809.08	1473.42	3267.65	2320.18
A0A1D5SF61	4369.19	NA	5383.14	4228.48	NA	4493.43	4351.24	NA	6802.68	4432.34	NA	5168.99	4418.21	NA	4286.18	3676.61	NA	5445.49	3472.25	NA	4099.11	3473.06	NA	4416.77
A0A1D5SFS5	3733.78	2936.71	2169.84	5341.29	3077.82	4349.74	4822.78	2983.79	2933.91	4985.65	3434.64	4109.09	4408.8	2870.39	3103.86	5057.02	3533.13	3074.15	5822.4	3453.37	3315.29	5433.46	4240.53	3933.6
A0A1D5SFV9	57858.4	NA	1886.13	119460	NA	2205	129109	NA	2584.16	117346	NA	2303.54	73651	NA	1466.3	126240	NA	1653.04	87653.6	NA	1729.49	69767.9	NA	1548.39
A0A1D5SFZ4	1194.44	433.264	NA	1113.71	361.673	NA	1595.43	459.551	NA	1439.2	307.253	NA	1507.09	369.778	NA	1787.59	524.699	NA	1754.35	355.818	NA	1866.54	392.71	NA
A0A1D5SG34	8215.34	12321.3	8998.77	10718.8	9939.69	10364.5	11059.1	8521.54	6376.39	11657.6	11479.3	10541.2	9438.18	8202.77	8727.52	9465.86	9349.17	6207.13	9383.53	9327.46	9333.8	11552.4	10014.2	9432.69
A0A1D5SG47	1321.54	1447.15	NA	1136.38	1571.54	NA	1135.18	1696.95	NA	914.321	1226.44	NA	1231.94	1434.12	NA	1150.72	1895.57	NA	925.386	1865.23	NA	1093.46	1839.76	NA
A0A1D5SG52	307.376	1500.57	1521.69	168.91	1544.74	1849.9	385.16	1340.58	1503.83	262.506	1268.33	1726.91	189.348	1358.07	1597.03	114.071	1558.56	1135.6	309.842	1290.83	1442.76	336.562	1419.32	1518.04
A0A1D5SGD1	410.069	632.526	NA	161.256	476.063	NA	228.189	477.933	NA	329.137	534.634	NA	338.201	650.093	NA	158.826	602.498	NA	365.015	492.06	NA	294.867	493.02	NA
A0A1D5SGD9	1420.64	323.882	468.107	1536.62	607.709	439.692	1286.12	539.127	1186.08	948.434	743.353	516.58	1628.51	581.414	504.86	293.546	426.471	834.674	882.461	513.194	755.146	1183.84	410.503	384.663
A0A1D5SGL2	1885.22	680.711	2612.04	1677.29	927.519	2082.74	1747.82	928.435	2436.19	1998.74	756.598	2088.53	2061.49	1100.72	2578.93	2645.5	1245	2605.61	2070.95	929.841	2475.58	1820.22	993.673	2999
A0A1D5SGZ4	4241.18	2547.85	506.716	3852.99	2148.15	252.772	4280.47	1448.44	327.116	4014.2	2743.64	636.323	4115.45	1942.58	641.834	2210.74	1779.47	474.939	3301.17	1561.3	347.235	2789.72	1326.53	456.325
A0A1D5SHH1	858.759	1232.87	3774.79	1507.57	1100.72	2328.91	1587.08	1268.2	1426.63	1339.82	615.85	2668.07	1192.92	1143.9	2454.29	1365.83	1228.33	1461.25	1478.7	1354.88	2557.31	1574.1	1548.3	1905.19
A0A1D5SHI2	11410.3	6271.25	NA	19279.6	6084.74	NA	14997.4	5929.26	NA	14358.5	6341.85	NA	11452.7	4601.05	NA	11609.1	5510.12	NA	10862.1	5950.66	NA	11282.1	5499.92	NA
A0A1D5SHP0	1213.17	935.219	684.669	887.632	893.124	599.45	1217.77	1026.77	864.495	951.87	1173.15	547.594	1098.58	1194.08	724.711	1218.64	828.564	838.79	935.648	1368.84	882.241	1066.07	1147.75	806.463
A0A1D5SHU1	2662.12	NA	2483.63	4152.08	NA	2558.38	3246.44	NA	4253.21	4169.33	NA	3779.98	3392.84	NA	2838.27	3512.26	NA	4330.18	3800.17	NA	3202.89	3267.54	NA	2945.09
A0A1D5SJ26	15200	10288.5	9228.18	15705	11651.1	9209.07	12110.3	10298.5	10689.7	12409.3	12464	8793.31	15123.2	10274.1	9453.44	11776.1	11594.2	11033.1	13339.7	11690.5	9319.74	13290.7	10892	8096.73
A0A1D5SJ34	492.303	5470.33	NA	634.018	4938.91	NA	697.866	5183.72	NA	684.985	5659.89	NA	769.319	5076.36	NA	421.831	5078.59	NA	643.981	5562.79	NA	656.21	5786.7	NA
A0A1D5SL30	1662.24	2049.83	7451.59	968.676	1747.13	4853.16	950.284	1256.64	5258.4	755.111	1338.62	5776.6	1228.03	1635.99	6160.63	791.148	1522.21	5526.15	907.559	1290.98	4842.03	1446.71	1331.03	4593.34
A0A1D5SLI4	42391.4	63904.9	54707.4	71049.6	86362.5	66744.5	57872.3	71427	58682.2	64918.7	69718.8	57953.9	56319.1	62148.1	55573.5	57609.7	71568.2	54181.4	50024	79801.2	55034.6	54476.9	81663.3	56330.2
A0A1D5SLT3	623.389	NA	576.474	804.586	NA	431.304	746.48	NA	664.07	511.996	NA	536.58	505.765	NA	711.416	443.296	NA	564.612	676.993	NA	529.301	758.148	NA	619.695
A0A1D5SNU7	13831.1	14442.5	4219.64	13946.2	14111.3	4543.68	14133.7	13135	5214.15	14034.8	13274	3167.04	14876.5	12713	4257.98	12617.6	13036.9	4886.18	13961.6	12351.9	3833.02	16299.5	12815.1	3583.84
A0A1D5SNX0	1220.2	NA	1915.36	1354.95	NA	2054.47	1327.86	NA	1964	1432.06	NA	2025.51	640.217	NA	796.237	755.334	NA	737.203	594.326	NA	1005.71	502.814	NA	718.578
A0A1D5SPQ0	1483.45	1756.85	602.455	1635.31	1175.2	584.911	1850.99	1376.87	692.617	1749.79	1745.92	711.221	1634.6	1394.9	513.454	1604.07	1789.24	564.234	1508.35	1580.73	464.934	1771.39	1247.15	497.548
A0A1D5SPW0	3098.22	4644.6	NA	3378.75	4067.18	NA	3200.69	4429.91	NA	3440.25	4963.01	NA	3205.56	4012.73	NA	4377.78	4077.97	NA	3716.34	4164.21	NA	3607.6	4704.99	NA
A0A1D5SQ20	6373.08	2255.45	826.378	7386.35	2623.65	1054.64	5843.48	2630.76	795.075	8194.82	2353.93	575.151	5955.66	2895.68	912.514	6385.8	2656.76	693.089	7219.03	2936.66	841.594	6248.48	2863.99	1015.51
A0A1D5SQG2	2933.38	3894.07	7671.06	3182.6	3945.78	7614.13	3256.89	3435.73	8169.34	3087.65	3059.37	6727.62	3156.5	3076.12	7942.95	2798.55	3300.65	8805.56	2911.99	3216.71	7587.03	3336.45	3089.22	7088.36
A0A1D5SQI2	8291.75	NA	22021.4	10964.3	NA	22082.3	10484.4	NA	20082	9230.73	NA	25134.7	12107.7	NA	24007.3	9389.28	NA	21270.8	9838.38	NA	23463.8	11812.7	NA	20511.5
A0A1D5SRE1	4776.89	NA	6230.57	4863.47	NA	8599.68	3512.82	NA	4836.22	3617.73	NA	4883.87	4094.61	NA	5277.15	2943.77	NA	4528.43	3493.76	NA	5552.93	2857.68	NA	6790.76
A0A1D5SS39	8120.57	3239.42	4171.97	11720.2	3075.88	4940.2	10932.7	2947.91	3376.53	10948.6	2537.3	5194.93	8541.06	2641.19	4086.72	9261.84	3176.56	3334.72	8468.03	3254.77	4088.43	9654.9	3392.71	4873.88
A0A1D5SS97	28739.6	14319.8	NA	39034.7	14529.1	NA	40959.5	13091.1	NA	34398.8	11339.8	NA	29419.3	13613.8	NA	26233.2	10973	NA	25058	11161.5	NA	27927.8	10608.2	NA
A0A1D5SSB0	1151.08	NA	2216.97	2076.77	NA	1828.76	2511.27	NA	5595.31	1419.78	NA	2663.81	2124.49	NA	2835.5	946.203	NA	4496.63	1481.37	NA	2919.45	1735	NA	1818.53
A0A1D5SSC8	2067.44	1454.08	1129.32	3093.55	1186.32	871.983	2714.74	1235.09	1129.87	2259.56	1657.28	862.158	3018.97	1328.45	1182.73	3033.96	1379.34	1059.88	3081.33	1503.28	1042.92	2541.54	1399.87	1057.19
A0A1D5SSD8	6922.68	24874.1	406.943	12036.3	32300.9	634.652	12008.3	31190.9	874.883	11379.1	34602.5	543.637	8091.39	27549.1	526.395	9288.83	24100.6	610.991	8775.51	25446.3	1059.7	8545.52	25378.2	2293.31
A0A1D5SSL1	1127.52	789.347	NA	1328.41	883.379	NA	1574.31	898.938	NA	1195.83	888.747	NA	1432.78	972.573	NA	702.54	890.139	NA	1168.97	939.469	NA	1286.4	863.018	NA
A0A1D5SSL4	380.876	457.577	1500.15	344.37	601.833	1695.5	203.726	451.399	1685.15	382.629	442.107	1951.41	298.168	478.204	1634.3	302.489	439.85	2297.04	374.699	504.273	1734.44	391.812	570.362	1627.82
A0A1D5SSX5	5662.4	12793.8	10469.1	7980.68	11658.2	12742.1	8701.6	11952.9	13607.2	8113.28	11464.6	10918.3	6902.64	9047.76	13252.5	8782.12	10840.3	11082.1	7807.98	11393.3	12059.9	8826.82	11669.5	9790.96
A0A1D5SSX9	6522.71	NA	1031.9	6263.2	NA	878.46	4262.57	NA	1179.55	4815.31	NA	743.94	10088.9	NA	841.826	3785.56	NA	865.58	4963.9	NA	1090.65	4493.95	NA	977.277
A0A1D5ST11	8378.47	7957.02	7057.86	14371.8	7450.47	10762.8	16305.4	7499.1	8145.12	14764.1	6807.1	11017.2	12481.4	6361.46	7776.6	16471.1	8102.35	8155.23	15668.7	9756.38	9144.04	15181.9	9877.87	10457.4
A0A1D5ST26	910.407	913.344	NA	452.563	732.226	NA	827.35	550.349	NA	611.187	920.614	NA	738.724	720.181	NA	1005.81	889.486	NA	915.45	685.36	NA	1025.69	806.541	NA
A0A1D5ST74	4365.13	14255.5	NA	5832.51	13835.6	NA	5339.28	12044	NA	7954.75	10231.5	NA	4640.26	9679.91	NA	9931.3	13394.6	NA	7062.38	13980.6	NA	7173.5	14303	NA
A0A1D5ST87	163.555	288.236	1577.76	136.509	359.167	1136.73	98.772	417.189	1371.08	37.7283	532.84	1536.66	185.36	1026.99	1752.14	122.781	1530.85	1741.01	196.519	1557.34	2310.94	156.041	573.617	1625.06
A0A1D5STK8	888.426	1015.98	816.425	877.525	885.513	705.458	1246.19	768.495	882.616	846.669	720.799	835.719	575.756	667.568	646.202	547.022	446.165	661.147	586.413	685.419	836.988	179.484	576.76	289.255
A0A1D5STX4	574.328	738.626	918.064	967.39	1635.56	1511.61	976.338	1377.24	1820.58	992.808	2001.43	2045.68	1272.99	1553	1837.75	1187.12	1832.68	1944.19	1230.95	2141.61	2206.86	1377.78	2189.33	2016.7
A0A1D5SU11	4173.42	5331.03	604.847	12701.6	11141.1	1496	13957.8	7314.92	1828.28	12882.1	11781.3	1605.51	6916.95	5661.87	1394.85	11966.8	7302.79	1137.65	11528.9	8771.32	1180.69	13368.7	9159.01	1701.23
A0A1D5SU31	2634.09	1417.44	2044.3	2262.14	1652.43	2402.22	2318.32	1771.57	3746.91	1864.52	2789.05	2597.2	2084.55	1871.01	2601.24	1699.79	1505.65	3422.43	2884.52	1685.64	2884.03	2423.42	1428.37	2459.64
A0A1D5SU51	16604.9	30652.8	17906.7	63210	40153.1	49846.1	58438.4	25777	18554.1	51379.4	29155.3	56817.5	37498.7	25351	32595.3	53050.3	40787.3	20979.5	47110.9	43427.2	32251.6	55032.9	47467.4	43244.7
A0A1D5SU52	3150.06	1212.8	1823.63	14623.8	4251.53	10873.8	13445.5	3465.95	8449.41	14340.3	3804.21	15183.6	5963.74	1752.51	3123.24	9979.06	2208.13	4374.96	9069.08	3229.48	5621.31	10985.9	3243.44	5756.46
A0A1D5SUK0	672.969	3306.53	3667.69	412.917	3237.52	4965.38	733.552	3495.54	4922.14	849.481	3974.88	6723.72	906.001	2781.04	3828.53	454.717	2859.28	3989.97	904.886	3223.46	3754.77	217.689	2491.21	3178.07
A0A1D5SUT4	7286.89	NA	14726.9	11964.4	NA	16932.1	7712.89	NA	24486.5	7269.81	NA	14579.7	9856.74	NA	17454.3	5234.63	NA	18593.4	7722.49	NA	15146.2	7576.2	NA	12090.5
A0A1D5SUT9	937.788	738.676	780.187	742.064	595.224	740.803	640.879	563.081	796.963	1070.35	633.65	704.487	665.957	642.694	729.691	610.543	536.533	880.951	672.317	711.213	880.679	677.555	637.787	1010.77
A0A1D5SVB9	605.371	2637.18	1321.79	597.894	2647.12	1413.45	532.747	2190.83	804.088	571.107	2133.54	1345.65	370.774	2408.45	1333.63	800.724	3038.72	969.006	693.837	2983.12	1478.48	742.364	2948.72	1632.52
A0A1D5SVI7	2248.48	6923.23	7169.05	1993.97	7215.8	8675.09	1573.15	6526	5613.58	1708.93	6656.32	7925.09	1524.4	5953.28	6677	1407.76	6772.47	5131.24	1728.45	6131.83	6444.24	1475.04	6837.59	6727.38
A0A1D5SVQ0	5200.79	3634.96	528.96	6845.12	4922.55	545.517	7188.54	3848.97	1431.2	5227.01	4970.89	1084.22	4323.57	2475.23	509.574	3095.41	2274.18	1052.35	4099.21	2133.05	654.068	2168.73	NA	NA
A0A1D5SVU0	3528.25	6198.14	5666.88	6282.71	6234.33	8200.11	6219.73	5017.32	5627.49	5980.32	5857.72	10978.2	8396.67	8425.35	10395.6	8276.59	7864.94	7836.74	7153.69	7866.47	8490.04	7815.78	8126.92	10379.1
A0A1D5SVY5	2932.31	1234.76	1535	3962.64	1908.88	2110.92	2597.53	1801.73	2111.33	3771.33	1991.78	2087.85	3168.64	1542.85	1639.71	2616.25	1517.11	1734.64	2536.48	1602.93	1876.46	3174.08	1325.49	2009.74
A0A1D5SWQ8	917.12	852.196	337.919	1111.19	1073.86	287.417	637.725	1171.83	531.033	966.003	1007.81	421.563	735.645	856.592	357.854	518.321	893.334	373.344	902.518	811.198	296.036	724.461	989.884	287.785
A0A1D5SWS3	3499.32	675.15	2756.4	3937.14	1227.25	2933.96	3910.97	855.736	2539.95	3854.15	1202.3	3028.84	4021.67	1073.07	2427.32	3859.46	912.431	2394.55	3817.86	629.222	2880	4077.35	762.032	3083.16
A0A1D5SX20	4522.85	6549.97	4554.98	5961.36	4087.83	4860.28	6300.21	3438.73	3155.27	7016.22	3988.75	5029.11	5701.27	3640.32	4344.8	7759.1	4747.35	3936.78	6155.46	4132.45	3843.56	6019.78	4302.16	4538.97
A0A1D5SXD3	3025.8	12629.5	14140.7	9511.35	11809.5	24334.7	8107.71	8004.2	10642.1	4861.38	8627.52	24186.9	6701.12	9927.76	20580.2	7817.08	13310.2	11764.7	6530.81	12795.7	17375.8	7730.91	14313.6	17307.5
A0A1D5SXJ7	921.394	1393.99	NA	591.197	2424.44	NA	482.068	2416.63	NA	490.686	2635.56	NA	659.689	2779.28	NA	618.098	2626.79	NA	787.917	2557.55	NA	597.422	2686.91	NA
A0A1D5SY62	1229.19	748.773	1331.01	1372.56	730.71	1459.02	1014.08	854.457	1503.13	1203.58	1011.89	1212.41	1204.59	1009.28	1254.35	1394.59	836.266	1455.96	1342.38	1092.76	1152.93	1441.33	906.154	1430.59
A0A1D5SY76	2289.59	1453.33	NA	2171.43	955.688	NA	2025.33	892.474	NA	2377.68	734.97	NA	2280.11	1191.94	NA	2238.17	904.239	NA	1869.11	990.054	NA	1952.16	1133.71	NA
A0A1D5SYC3	3191.68	1261.51	NA	2810.13	2024.82	NA	2755.99	2059.29	NA	3844.78	2172.49	NA	2743.42	2112.37	NA	3628.86	1645.77	NA	3495.67	1943.25	NA	3440.41	2137.46	NA
A0A1D5SYT6	6411.12	743.718	4950.05	9505.64	995.108	4581.04	7130.5	815.063	4741.14	7716.92	654.01	3653.12	7301.9	603.43	4042.75	8676.53	768.519	3908.09	7327.66	596.417	4786.41	8232.55	692.876	3831.94
A0A1D5SZ44	1460.45	826.688	2414.23	2572.36	985.486	3375.06	3089.43	969.208	2373.38	2120.66	730.388	3834.06	3378.81	1029.2	3339.69	2692.59	1200.19	3122.66	2822.4	1432.83	3191.95	3615.62	1402.28	4636.9
A0A1D5SZ91	1503.01	2739.31	2410.76	1115.88	3218.44	2418.64	1679.06	2518.96	3084.61	994.961	1687.03	3599.95	1264.18	2504.54	2956.58	1054.03	2144.92	2748.05	1346.34	2409.51	2562.1	1493.59	2483.46	2326.27
A0A1D5SZA9	6092.76	3725.63	3568.59	6911.09	3815.72	5792.91	7755.34	3914.78	4406.77	8572.49	3130.7	5053.5	6659.09	3534.72	4129.38	8165.58	3857.05	4382.37	7149.92	3730.08	3766.6	7685.02	3461.23	4536.82
A0A1D5SZG3	8320.04	9390.97	7894.7	8885.07	7517.37	6780.5	9714.27	6525.8	7497.08	8813.05	7027.86	8729.19	10244.4	6418.57	8185.61	8780.48	7283.39	7471.21	8664.33	7748.87	8488.6	10793.7	7816.6	7634.77
A0A1D5T044	5280.11	NA	5434.89	4125.12	NA	5426.11	4384.93	NA	4892.15	4420.73	NA	4801.53	4594.58	NA	5478.04	4225.49	NA	4501.57	4044.23	NA	5495.17	3829.4	NA	5416.43
A0A1D5T065	1646.33	2741.16	NA	2217.85	3187.09	NA	1612.1	2268.84	NA	1331.58	2358.01	NA	2068.76	2274.35	NA	840.607	2030.85	NA	1349.9	2070.86	NA	1400.93	2211.76	NA
A0A1D5T095	1433.86	NA	1333.89	877.765	NA	1277.12	1207.01	NA	1316.77	945.969	NA	1342.38	1205.34	NA	1101.72	969.025	NA	1600.17	1157.1	NA	1042.91	798.384	NA	1053.21
A0A1D5T0X1	3777.32	NA	2344.88	4279.69	NA	1390.24	5627.62	NA	2357.59	6444.83	NA	2464.6	3571.97	NA	1679.98	6042.06	NA	2317.68	5906.07	NA	1782.47	4427.63	NA	1675.74
A0A1D5T0Y8	1103.74	531.797	825.777	1056.02	1048.76	860.07	1285.12	1007.73	565.116	1168.74	757.204	724.098	1176.31	844.995	736.352	1039.83	910.724	573.275	1438.97	839.949	539.556	1029.55	834.462	1077.7
A0A1D5T1I6	2600.51	8378.12	14641.5	3079.79	6064.39	16173	3723.66	6177.87	11806.3	3446.18	5433.53	15225.3	2785.05	5910.59	14424.8	4004.01	6304.36	10231.8	3562.68	5800.33	11787.7	3411.78	6412.39	12154.8
A0A1D5T1K1	5574.55	1572.05	NA	5035.75	2338.51	NA	4412.76	2139.29	NA	5782.1	2143.1	NA	4571.33	1825.85	NA	6000.34	1716.64	NA	5068.53	1836.03	NA	5044.09	1701.5	NA
A0A1D5T1Y8	1967.15	3420.75	NA	1975.65	1835.2	NA	2339.83	2100.85	NA	2404.79	1912.26	NA	2089.56	1848.51	NA	3951.68	2260	NA	2440.23	2031.86	NA	2612.74	1938.51	NA
A0A1D5T2N4	1825	1044.36	NA	1069.58	1067.27	NA	1585.11	1045.84	NA	1273.42	945.237	NA	1154.88	1233.2	NA	1735.31	1273.61	NA	1505.04	1410.74	NA	1415.26	1479.61	NA
A0A1D5T2S6	18243.5	8463.71	14651.9	23006	10644	7800.53	21726.1	11556.6	6700.91	22375.1	11763	6382.03	22763.4	11557.1	6248.04	16804.4	10209.9	6481.73	19609.2	10572.8	6400.23	23112.1	11049.8	8012.55
A0A1D5T3B7	482.643	6185.7	NA	553.516	4741.36	NA	613.126	4759.88	NA	525.336	5060.53	NA	466.204	5057.06	NA	591.149	5900.53	NA	493.745	6236.91	NA	562.593	6130.59	NA
A0A1D5T3R6	1918.74	20736.9	4103.5	1938.26	21621.6	4659.31	2423.91	18547.1	4381.62	1257.26	15775.5	4424.36	1516.6	12661.4	4369.13	2531.06	20398.4	3927.64	2015.44	17674.9	6031.83	2558.92	20363.5	5344.39
A0A1D5T471	2530.5	2665.65	1939.32	2662.53	2684.99	1819.97	2389.58	2262.78	2181.41	2493.13	2698.52	2154.96	1274.23	2186.35	1358.85	2758.77	2641.08	1472.41	2175.51	2794.48	1740.07	1760.57	2282.58	1515.33
A0A1D5T4Q8	5918.31	3537.68	5830.95	5429.13	3144.3	5276.66	4512.53	2921.06	4347.18	5862.75	2710.45	4309.13	4935.72	2033.36	5124.82	4961.57	1999.85	3783.43	5210.85	1915.7	4288.5	5873.68	2128.88	4463.06
A0A1D5T5P0	485.072	5644.95	4703.09	329.4	3856.23	5161.85	424.036	4335.27	6091.12	293.001	4630.88	6094.14	478.358	4322.42	5253.68	162.818	4855.24	6483.84	421.438	4799.35	5333.49	479.262	4653.02	4916.85
A0A1D5T660	4870.01	5960.65	1944.38	4053.41	3173.35	1531.92	3218.97	4388.96	2852.35	4758.87	2933.4	1449.13	4193.75	3798.66	2576.05	4110.25	3164.39	2889.02	4090.03	3392.83	2766.79	4296.31	3648.62	2249.79
A0A1D5T6F6	1812.39	1858.55	1258.77	3115.15	1704.65	1452.67	3225.88	1600.14	1972.42	1787.28	1906.87	1807.3	6194.14	2162.13	1820.87	3145.41	2143.98	2947.07	4156.01	1963.51	2074.24	6654.65	2146.3	2061.68
A0A1D5T6W9	2064.04	NA	2035.79	2616	NA	2006.99	1903.95	NA	2012.55	2213.15	NA	2039.36	2945.45	NA	2654.16	3095.41	NA	2717.11	2983.57	NA	2492.75	3250.33	NA	3619.94
A0A1D5T7I0	7618.62	3364.39	4777.29	11530.3	3090.46	4418.14	9266.22	2650.29	4812.15	9550.54	2702.43	5021.15	9184.04	2863.47	4584.55	9254.95	2666.08	4468.02	10084.2	2758.66	4508.54	9522.71	2442.43	4288.59
A0A1D5T8E9	2735.11	1875.28	NA	3763.06	3175.05	NA	3533.15	2708.24	NA	2875.6	3226.72	NA	2508.63	1979.74	NA	1810.64	1530.25	NA	2279.29	2006.47	NA	2052.72	2037.13	NA
A0A1D5T8F4	661.73	788.379	NA	441.107	857.943	NA	270.2	748.45	NA	502.001	1044.46	NA	399.439	899.25	NA	435.282	823.546	NA	486.092	949.161	NA	581.969	1061.92	NA
A0A1D5T8H3	1309.63	4792.39	2707.89	1585.52	5249.3	4123.59	1596.11	4694.19	3288.08	1837.12	4948.21	3608.82	1178.1	4565.25	2055.05	1903.83	5848.76	1767.7	1629.2	5479.36	2062.45	1210.42	5673.03	2086.88
A0A1D5T8I8	4994.03	6042.51	4337.08	4444.91	2628.48	5238.23	6280.37	2172.8	4268.93	4943.61	2398.17	4640.29	3715.51	1902.53	4079.66	7968.75	2461.75	3393.96	6159.36	2785.83	3820.62	6871.07	2913	4669.21
A0A1D5T977	4999.42	NA	9939.79	6402.26	NA	11764.8	8367	NA	9939.25	7946.66	NA	9834	6204.98	NA	12528.5	7266.65	NA	8791.21	7396.76	NA	11184.7	7801.77	NA	11085.6
A0A1D5T9D0	512.256	274.83	NA	283.569	294.709	NA	489.075	278.327	NA	475.705	292.198	NA	587.212	340.728	NA	582.454	464.714	NA	539.639	338.762	NA	611.406	408.03	NA
A0A1D5T9N5	753.899	1888.76	398.431	412.995	1604.9	275.533	376.574	1756.35	178.772	366.922	1935.58	221.124	571.196	2231.37	241.274	495.202	1628.34	179.649	514.485	1824.4	157.181	487.08	1795.9	166.39
A0A1D5T9N8	5888.61	4571.06	NA	5696.19	4377.97	NA	5851.47	4526.12	NA	6864.12	5038.64	NA	5700.62	4122.68	NA	5754.57	4651.48	NA	6232.35	4676.88	NA	6804.14	4240.35	NA
A0A1D5TAD1	1458.38	1675.11	2483.33	1299.13	2005.67	2459.47	1120.35	2344.48	3413.47	1768.5	1415.89	2849.64	1101.57	2489.73	2168.78	1730.18	2350.56	3150.41	1369.65	2129.29	2694.32	1546.29	2106.61	2820.45
A0A1D5TBU1	10340.1	4914.78	3460.3	12265.2	6073.96	3042.92	10621.1	4960.36	3840.78	9226.31	5012.68	3055.67	9704.19	5288.99	3190.13	7865.7	5236.27	3547.69	8125.83	5823.21	3234.45	9338.06	5991.21	3259.28
A0A1D5TCD3	2492.01	3604.38	NA	1775.27	2601.15	NA	1966.54	2393.92	NA	2120.61	2475.12	NA	1871.88	2605.5	NA	2999.81	2777.74	NA	2582.74	3139.28	NA	2303.76	2779.58	NA
A0A1D5TCN3	4143.41	1245.83	NA	4352.36	1235.57	NA	5537.25	881.08	NA	4060.57	911.817	NA	5354.71	1514.75	NA	5421.57	847.665	NA	4892.5	947.338	NA	5292.74	912.177	NA
A0A1D5TCR3	248.662	2648.36	564.944	386.572	2917.02	516.952	336.75	3008.43	821.69	104.005	3369.12	551.217	298.268	2624.98	512.723	288.531	2738.8	668.877	172.323	2765.82	758.31	291.298	3007.38	537.006
A0A1D5TCU5	883.281	NA	219.112	680.741	NA	251.437	994.784	NA	236.268	991.197	NA	261.625	953.097	NA	237.292	719.015	NA	230.121	831.358	NA	363.014	1398.34	NA	219.297
A0A1D5TCZ0	436.828	565.368	362.407	744.717	442.99	326.403	544.669	406.839	387.205	378.107	465.461	255.648	797.46	456.812	168.938	804.193	442.845	363.837	830.122	603.865	228.882	934.678	480.907	445.109
A0A1D5TD11	1305.7	1502.44	685.035	914.1	1415.29	559.272	764.487	1587.06	488.456	910.036	1488.1	456.369	885.641	1566.79	642.555	873.593	1511.09	346.245	1019.99	1415.2	437.538	926.662	1577.3	425.147
A0A1D5TDE0	936.335	3606.03	NA	1110.52	3143.27	NA	1150.01	3289.17	NA	1091.11	3445.18	NA	977.736	2966.44	NA	877.406	2877.64	NA	736.304	3427.61	NA	1195.13	3303.55	NA
A0A1D5TG03	1966.75	4849.6	NA	3374.18	5092.82	NA	2714.78	4066.18	NA	3342.66	3546.68	NA	2057.91	4795.18	NA	2144.72	5578.4	NA	2777.75	5529.38	NA	3074.01	5459.35	NA
A0A1D5TG13	1615.05	2530.46	NA	2454.51	2948.7	NA	2575.2	2509.61	NA	2301.2	1392.37	NA	2049.11	2162.01	NA	1232.82	3848.84	NA	1741.12	3632.19	NA	1970.02	3867.79	NA
A0A1D5TGX0	3834.31	2575.95	3846.7	3356.43	2769.03	3023.66	3430.31	2990.21	4914.17	3564.85	3067.34	3819.55	3214.01	2854.48	3938.17	2987.57	3367.42	4876.24	3502.48	2998.54	3953.53	4042.42	3037.11	3851.29
A0A1D5TH00	2531.24	444.262	4502.46	1516.02	517.86	4298.2	2180.7	414.498	5280.69	941.484	632.2	5183.97	5576.72	810.972	7726.35	1314.5	799.04	8629.31	2780.78	813.93	6779.15	3722.18	742.825	4419.21
A0A1D5THS1	1256.27	1219.11	4195.97	1548.03	2148.3	4048.57	1198.19	1910.24	4941.83	1861.45	1885.76	3733.27	1245.18	1530.61	3060.85	1281.35	1613.12	4162.86	1206.63	1943.98	2977.07	1521.34	1837.56	3388.8
A0A1D5TID8	1848.52	526.631	946.504	1490.13	375.422	765.492	1589.54	479.181	741.553	1628.24	322.074	1281.59	1365.17	583.679	858.265	983.72	496.787	886.014	1587.66	666.352	894.014	1358.1	589.642	855.277
A0A1D5TJK0	355.311	1226.25	NA	130.508	1467.29	NA	119.649	1530.59	NA	176.384	1335.41	NA	376.629	1406.7	NA	137.447	1530.53	NA	263.985	1622.74	NA	242.065	1669.12	NA
A0A1D5TK37	901.704	640.988	161.601	664.51	631.586	128.206	410.852	725.157	254.323	449.829	967.039	185.863	524.207	826.125	188.02	490.723	769.216	226.702	596.145	679.118	254.338	537.723	733.424	152.379
A0A1D5TK48	9956.32	3418.65	7677.23	12266.1	5125.94	8024.01	14304	4736.49	12574.8	11902.6	5390.84	8442.01	11223.9	4763.9	8780.45	8694.38	4171.83	10249.6	10358.4	4135.94	9269.55	11483.8	4572.85	7288.87
A0A1D5TKE5	704.373	1127.08	1886.38	957.733	939.042	2310.15	732.558	729.371	1703.25	729.681	789.771	2553.18	75.5433	354.899	453.105	244.26	390.802	273.004	127.93	349.547	384.826	126.364	375.084	540.389
A0A1D5TKG5	4597.49	4993.68	789.011	7130.13	5515.28	1082.13	7447.06	4552.91	863.482	7600.76	4988.62	1585.71	1293.74	1845.45	577.793	2226.65	1308.61	662.023	2353.08	1819.31	693.002	1661.31	1899.34	753.754
A0A1D5TKL7	1844.91	2838.94	NA	2220.97	3685.76	NA	1781.91	2379.64	NA	2132.72	3105.84	NA	1900.62	2338.24	NA	2855.91	2471.06	NA	2221.51	2402	NA	1745.11	2981.82	NA
A0A1D5TL34	772.203	1098.25	1564.65	562.231	1068.02	1247.44	647.489	986.031	1741.36	808.516	1035.16	1644.07	755.84	770.38	1456.51	754.304	1270.36	1730.17	716.722	1073.64	1472.72	839.543	1281.47	1564.26
A0A1D5TL88	3033.13	NA	766.331	2776.57	NA	816.66	2196.39	NA	882.816	3060.69	NA	634.665	1973.68	NA	882.992	2188.48	NA	1049.54	3227.16	NA	876.496	3533.77	NA	1507.04
A0A1D5TLG4	12849	NA	9233.31	14437.1	NA	8090.1	12794.6	NA	7904.99	13833.9	NA	8644.19	14544.9	NA	9107.33	15864.7	NA	8893.21	14620.2	NA	9137.89	15881.1	NA	7877.21
A0A1D5TM78	391.543	378.662	NA	283.083	518.129	NA	425.579	537.215	NA	468.515	449.285	NA	328.191	587.35	NA	313.8	506.259	NA	395.343	503.563	NA	541.184	646.165	NA
A0A1D5TMP2	3281.63	NA	1293.04	4014.73	NA	1525.57	3844.99	NA	1699.58	4306.98	NA	1543.45	3346.06	NA	1686.88	3242.59	NA	1333.4	3884.52	NA	1341.85	2855.13	NA	1300.56
A0A1D5TNM9	2728.38	5538.77	2680.85	3391.11	4708.47	2808.77	3303.1	3947.21	3049.83	3176.39	5177.93	3542.1	3457.08	4765.82	2910.85	2915.69	4790.35	2931.47	3264.76	4952.92	2786.46	2724.86	4853.22	2911.75
A0A1D5TNN0	2130	1470.84	2161.5	1829.34	1718.69	1394.27	1587.9	1675.22	1908.22	1996.52	2047.67	1483.42	2192.11	1707.47	1756.94	1756.01	1726.52	1482.94	1765.5	1634.31	1480.55	2096.01	1727.87	1497.26
A0A1D5TNS1	7497.46	5626.95	8778.28	7713.37	4849.63	6132.77	7242.23	4889.75	7109.38	8304.59	5879.05	7356.87	7986.71	4922.77	5146.8	6856.52	5354.9	5516.62	6911.69	5373.8	5070.69	6410.37	5771.19	5549.43
A0A1D5TPB6	1454.34	575.808	1600.67	2093.37	739.92	1403.95	933.555	541.486	1221.68	2146.3	664.12	1242.11	2045.24	631.844	1453.42	2599.75	844.147	989.647	2051	632.475	1261.51	2374.04	758.815	1770.45
A0A1D5TPD6	5550.74	7074.01	4598.41	5339.99	5366.19	3184.88	5395.21	5869.32	3714.69	5713.54	5620.9	3304.2	5312.15	6010.96	4414.93	7317.51	6178.85	3864.61	5492.34	6314.92	3987.16	5393.19	6338.92	3760.31
A0A1D5TPT2	1223.72	NA	799.704	802.71	NA	1221.82	1047.37	NA	1028.72	1139.33	NA	991.845	858.436	NA	922.937	902.633	NA	745.463	817.878	NA	994.134	740.882	NA	1252.99
A0A1D5TQ40	1829.03	NA	43.7357	3347.46	NA	174.551	3453.83	NA	280.879	2460.05	NA	244.006	3383.43	NA	234.508	2538.68	NA	275.612	3177.74	NA	298.402	3551.3	NA	208.998
A0A1D5TQ58	641.157	896.016	1166.33	765.73	819.127	902.596	665.928	942.031	869.541	593.068	802.613	1035.28	698.254	812.968	716.125	367.837	591.369	781.212	621.623	862.97	1027.93	541.104	744.372	901.352
A0A1D5TQ86	286.429	548.09	445.493	217.697	829.372	317.486	240.404	896.302	423.715	279.379	811.975	396.192	327.157	1291.87	400.828	178.786	904.999	368.993	308.197	883.333	544.885	551.84	1011.64	453.744
A0A1D5TR41	1325.23	2218.85	493.12	3476.28	2772.49	224685	3921.64	2554.53	NA	4342.67	2512.52	3974.49	1974.51	2065.95	2763.22	4252.09	3796.79	2768.88	5564.01	4501.29	2633.61	5425.61	3974.53	2471.38
A0A1D5TR85	306.776	NA	590.984	255.473	NA	408.273	288.031	NA	429.443	316.552	NA	298.167	237.728	NA	428.949	253.674	NA	442.358	455.016	NA	523.166	328.333	NA	326.918
A0A1D5TSP8	5716.49	4813.25	NA	5316.84	4157.31	NA	4997.49	4889.4	NA	4821.42	5301.28	NA	4410.24	3851.76	NA	4431.94	3452.07	NA	5085.61	3907.49	NA	5965.62	3839.41	NA
A0A1D5TTC5	1571.58	NA	4283.36	2167.71	NA	4948.07	2199.77	NA	3535.32	1803.45	NA	3674.04	1462.58	NA	3910.54	3004.72	NA	3928.26	2412.52	NA	5479.58	2133.59	NA	6501.61
A0A1D5TTP6	2320.13	4356.34	2042.45	1582.45	3181.09	1543.77	2922.59	3381.14	1806.5	2349.69	3367.31	2338.62	2915.16	4099.93	2240.35	2152.14	2905.7	1589.39	2399.66	3078.47	1648.25	2417.09	2778.79	1711.21
A0A1D5TTZ1	1120.73	3488.44	710.71	1107.27	743.282	368.897	841.668	943.897	626.715	1169.39	1267.3	726.34	1399.33	1021.44	623.697	823.06	1018.05	992.875	819.124	1142.56	739.144	1163.65	1110.41	594.344
A0A1D5TUK5	1071.72	419.945	490.735	1506.68	375.377	691.597	1215.02	337.407	969.316	1194.54	452.581	881.572	1342.39	606.293	577.747	1087.47	512.907	1216.5	1276.75	392.27	950.619	1658.97	479.521	807.079
A0A1D5TUQ5	1596.74	NA	1300.97	1177.71	NA	666.694	1197.99	NA	920.608	1194.28	NA	415.268	928.675	NA	690.659	979.736	NA	614.93	781.341	NA	562.989	957.463	NA	541.954
A0A1D5TUT9	800.383	NA	457.989	464.356	NA	252.087	409.932	NA	401.986	503.058	NA	195.362	545.422	NA	349.627	486.975	NA	276.911	484.568	NA	373.537	424.181	NA	324.047
A0A1D5TW43	1064.42	2827.74	NA	1217.13	2672.63	NA	960.33	2603.66	NA	937.463	2861.31	NA	1044.74	2097.08	NA	1828.95	2266.21	NA	1540.97	2150.4	NA	1344.39	2078.52	NA
A0A1D5TWQ5	16550	1123.35	22010	20791.3	1105.47	17456.7	20932.5	1303.01	20138.6	21153.1	1798.58	19702.9	18850.7	1139.07	15448	17260	983.483	16989.7	18141.2	1185.53	17362.3	19152.4	1227.77	16240.6
A0A1D5TZ33	3756.46	2090.09	1595.84	6630.91	3577.67	1931.88	8724.97	3148.63	1740.34	9285.67	4292.58	2362.18	4630.56	2084.86	1575.35	7005.26	2386.2	1648.95	9837.29	3070.52	1866.22	13159.2	3242.97	1743.26
A0A1D5U0A3	824.686	854.199	3616.26	957.719	933.072	3356.85	622.784	739.817	3112.8	826.301	629.238	2792.93	749.731	637.867	3247.89	1135.62	831.413	2828.64	983.023	695.4	3194.46	1048.83	857.797	3518.41
A0A1D5U0Y2	3352.93	NA	2542.57	4158.16	NA	2630.78	3620.71	NA	3289.96	3275.19	NA	4129.17	3297.69	NA	2754.98	2867.28	NA	3121.88	3240.47	NA	2922.86	4960.9	NA	2548.42
A0A1D5U1N2	3669.38	1838.49	NA	2708.35	1203.07	NA	2631.56	1251.61	NA	1822.73	1165.35	NA	2824.88	1489.41	NA	2720.32	1661.83	NA	2307.04	1556.92	NA	2197.64	1543.96	NA
A0A1D5U2E4	899.622	362.953	NA	702.969	518.407	NA	739.057	522.861	NA	968.488	359.887	NA	856.5	514.126	NA	1028.29	499.16	NA	792.273	692.809	NA	782.055	1029.11	NA
A0A1D5U305	2143.35	2076.01	3670.17	2733.19	2020.67	3208.05	2110.1	2454.78	7006.03	2260.35	2683.71	3058.78	728.443	1279.47	1823.79	947.034	1856.3	1890.35	917.347	1456.07	2132	1075.68	1157.64	2140.78
A0A1D5U3U3	707.636	196.201	NA	458.204	283.116	NA	529.356	220.626	NA	547.608	172.411	NA	468.311	297.878	NA	518.578	363.481	NA	528.398	239.873	NA	584.188	146.289	NA
A0A1D5U4G8	4682.6	NA	2339.85	5873.04	NA	3001.29	6499.77	NA	1746.81	7283.12	NA	2425.05	5507.21	NA	3060.93	9392.49	NA	1970.4	8384.46	NA	3018.41	10004.8	NA	3312.46
A0A1D5U5C8	8444.69	16612.7	15919.7	7544.86	8304.52	10694.4	11437.6	7882.09	8914.6	6281.52	6652.46	11648.4	8247.42	8149.78	10060.6	5024.06	6786.18	8042.57	5498.62	5452.22	6799.45	4387.71	5029.49	6253.96
A0A1D5U6U1	250.19	NA	905.001	165.031	NA	458.722	221.046	NA	539.968	73.6983	NA	460.527	179.661	NA	530.264	268.652	NA	577.828	127.071	NA	574.413	300.414	NA	598.229
A0A1D5U6X8	520.752	1623.38	NA	396.522	1717.18	NA	412.572	1982.48	NA	605.144	2061.32	NA	446.875	2310.27	NA	426.549	1887.5	NA	516.449	1785.83	NA	577.876	2284.66	NA
A0A1D5U7G3	9791.71	12254.2	9314.35	10096.2	13989.5	12170	8353.18	11830.7	10892.6	10574.3	16171	10694	9171.11	12006.5	10000.1	8584.48	10738.6	9680.33	9168.72	11992.4	9252.94	9633.19	12576.3	9372.91
A0A1D5U7Y5	2027.26	828.328	NA	3490.88	963.867	NA	2230.29	1022.52	NA	2950.17	1072.72	NA	2461.33	1166.14	NA	1933.52	918.342	NA	2836.91	1063.3	NA	2851.53	963.324	NA
A0A1D5U8D4	634.95	105.22	2283.46	1443.41	413.846	2790.17	1713.06	275.581	2868.88	1790.75	489.735	3630.66	943.374	231.581	2076.21	1261.16	243.879	2682	2307.23	460.644	3125.99	3221.51	454.154	2947.24
A0A1D5U8F8	2719.01	479.162	2037.5	1690.24	754.469	1687.26	1898.4	550.622	2336.49	1424.03	867.436	1913.21	3521.31	1377.98	2943.08	2573.97	972.455	3666.46	3021.71	590.475	2876.23	3314.33	930.785	2870.76
A0A1D5U8V3	1996.67	1240.59	NA	2594.88	2533.38	NA	1356.99	1814.31	NA	2048.57	1677.2	NA	2261.12	2059.44	NA	2521.9	1746.43	NA	2461.77	1558.71	NA	2466.35	2095.87	NA
A0A1D5U8V6	1612.75	718.679	596.609	1944.9	973.687	830.105	1871.57	878.565	895.626	1775.6	1018.11	922.276	2331.74	1147.19	605.994	2827.14	1265.27	804.162	2224.22	1164.31	666.008	2171.07	1022.5	793.09
A0A1D5UA16	827.981	NA	612.444	873.054	NA	536.096	1116.9	NA	506.959	813.275	NA	605.371	702.446	NA	605.199	675.5	NA	428.102	979.741	NA	674.865	740.951	NA	592.78
A0A1D5UAL3	2188.4	NA	2591.82	2714.59	NA	3099.48	2554.62	NA	1797.27	2534.26	NA	2016.77	1550.93	NA	2034.28	1498.34	NA	1652.26	1690.82	NA	1823.01	1545.78	NA	1714.14
A0A1D5UBB0	202.379	NA	720.222	132.985	NA	629.729	73.313	NA	654.641	74.6977	NA	533.191	65.0318	NA	766.995	173.848	NA	666.928	129.297	NA	867.133	44.5302	NA	972.541
A0A1D5UBE7	1320.81	NA	758.732	1252.6	NA	603.255	1135.64	NA	560.357	1237.54	NA	600.78	1067.1	NA	621.704	1245.61	NA	500.783	1526.04	NA	651.428	1400.8	NA	675.204
A0A1D5UBI3	1824.35	1064.83	3103.04	1317.34	574.922	3005.27	1675.72	670.785	4361.99	867.017	669.092	3791.5	1371.64	567.793	3120	863.816	498.737	3637.47	1066.81	656.369	3104.46	1125.86	605.013	1670.96
A0A1D5UBK0	744.641	1286.47	NA	423.904	1139.44	NA	499.195	1214.92	NA	648.079	1150.24	NA	461.414	1038.52	NA	564.008	1536.76	NA	821.449	1514.42	NA	546.209	1012.18	NA
A0A1D5UCW4	1366.09	274.191	1905.04	1413	341.296	1727.3	1152.39	425.546	1792.21	1300.53	201.644	1433.71	1174.39	387.415	1657.79	897.295	311.704	1461.03	1121.03	304.871	1622.16	1257.74	273.266	1286.53
A0A1D5UDE8	3741.89	NA	2432.14	3664.01	NA	2074.93	3909.93	NA	1924.9	4458.96	NA	2699.56	3456.42	NA	1968.42	3734.86	NA	1698.01	3824.41	NA	1682.28	3570.55	NA	1812.55
A0A1D5UEU4	2244.56	1497.96	1099.15	2341.88	1631.17	1670.36	3428.93	1640.13	926.642	2649.79	1340.59	1215.65	2706.55	2074.67	1029.64	2477.93	2134.68	918.146	2485	1821.51	1086.79	2910.19	1859.51	1838.32
A0A1D5UF35	24317.1	NA	4118.24	38232.3	NA	4790.03	33951.9	NA	4048.76	40761	NA	3572.46	26843	NA	2872.24	34514.9	NA	2829.69	28147.7	NA	3735.68	33774.6	NA	3005.04
A0A1D5UG29	6024.65	NA	4536.23	8363.55	NA	6260.87	8967.25	NA	5921.9	8226.67	NA	6741.8	8572.52	NA	5201.22	7873.07	NA	6596.57	6376.94	NA	6308.12	7166.21	NA	3854.38
A0A1D5UGE8	7234.76	3224.48	12902.1	10170.3	3608.84	10240.7	10628.4	3718.1	7597.4	10189.8	3642.64	10656.6	6893.34	3034.4	8405.33	8705.74	3840.7	6943.66	10142.4	4039.18	8223.31	9873.41	3824.11	8993.47
A0A1D5UGQ6	3095.13	NA	3965.67	3146.98	NA	3798.05	2670.29	NA	3532.63	3951.88	NA	2886.37	2713.64	NA	4166.19	4177.28	NA	3481.83	3564.38	NA	3763.75	3956.24	NA	3911.16
A0A1D5UGR3	1636.81	NA	1057.09	2001.37	NA	1013.43	1861.24	NA	1028.34	2046.49	NA	983.595	1739.66	NA	970.946	2009.63	NA	987.3	2140.59	NA	1018.98	2141.28	NA	1280.99
A0A1D5UGY3	3105.64	1197.83	1996.7	5136.95	1656.33	2304.53	5541.21	1568.51	2180.18	5791.88	1906.28	2258.91	4832.03	1689.67	2138.46	6625.06	1528.07	2475.79	6616.84	1507.09	2701.27	7020.46	1731.31	2278.92
A0A1D5UH99	2748.24	903.178	915.769	1736.08	1070.23	460.725	1661.86	1171.44	1364.86	1910.03	1587.44	785.161	7204	3154.18	2151.66	2130.88	2548.43	3079.51	4293.04	2305.29	2561.33	5106.27	1828.88	1609.01
A0A1D5UHC9	3838.35	3714.09	NA	3722.65	4303.39	NA	3521.44	3935.9	NA	3245.72	3917.72	NA	2519.43	3137.74	NA	2837.32	3614.49	NA	2846.36	3468.08	NA	3570.11	3421.15	NA
A0A1D5UHV8	1945.47	3407.02	2407.88	3467.74	3682.08	2733.63	3167.38	3142.96	2471.37	3318.94	3561.07	2664.29	3566.24	3586.73	3671.28	5109.82	6173.34	3927.63	4718.07	6210.53	4151.46	4764.96	5094.03	4712.72
A0A1D5UIJ5	23472.4	13063.8	7692.53	30296.4	16575	8109.05	27496.5	15417	12965.6	27839.1	22911.3	7646.83	15328.4	9623.77	6721.13	20525	9712.85	6453.59	17885	9906.09	6525.43	17043.5	9284.27	7298.45
A0A1D5UIT9	2144.01	NA	1513.18	2478.15	NA	1460.41	1886.51	NA	1353.1	1999.51	NA	1591.98	1803.37	NA	1748.7	2596.36	NA	1571.26	2130.27	NA	1375.67	1856.09	NA	1590.13
A0A1D5UIU1	1341.02	802.443	NA	1213.21	903.027	NA	1623.28	820.219	NA	516.737	628.916	NA	887.786	1014.93	NA	593.569	699.661	NA	810.117	833.544	NA	1262.16	857.594	NA
A0A1D5UIV5	6427.47	NA	8486.26	6329.16	NA	6146.85	6454.07	NA	5507.91	5777.4	NA	6733.83	4118.69	NA	5998.27	4029.13	NA	6219.92	4149.49	NA	5773.29	4548.35	NA	5920.94
A0A1D5UJR2	1993.98	1542	1757.73	1858.79	1690.93	1683.31	1736.66	1556.88	1470.9	1495.47	1857.83	1902.76	1829.07	1589.49	1357.14	2047.36	1595.24	1407.84	1286.23	1575.07	1589.39	1494.14	1542.72	1429.45
A0A1D5UK04	3802.88	2722.65	NA	4464.53	2664.57	NA	4511.97	2610.49	NA	3100.75	2582.58	NA	3828.55	2633.68	NA	3154.57	2825.63	NA	3041.26	2737.99	NA	4664.8	3534.36	NA
A0A1D5UKK4	7690.08	13949.5	11422.8	21876.2	13034.9	18242.4	19756.4	10406.5	12581.3	20200.1	12407.3	17988.1	19377.7	11667.6	14282.3	22986.7	14663.5	13388.8	19370.7	14684.4	14258.4	20132.8	15249.3	16812.2
A0A1D5UKX4	3737.85	1677.51	2152.78	4194.98	900.698	1287.48	5286.81	696.181	4229.15	2205.14	998.124	1583.35	4172.36	1103.14	2250.81	850.58	837.682	2724.61	2145.91	849.449	1855.44	2144.54	859.892	1381.01
A0A1D5UKZ4	4772.54	1442.58	NA	5306.09	1699.63	NA	4888.6	1763.92	NA	5731.62	1599.55	NA	4913.21	2517.77	NA	5924.57	1573.05	NA	5468.12	1654.92	NA	4533.12	2079.38	NA
A0A1D5ULL6	447.724	301.707	564.944	364.092	324.168	517.386	358.297	283.379	385.071	342.948	295.151	475.053	274.397	458.857	525.561	422.474	371.967	292.808	349.748	294.351	352.703	232.154	304.236	322.4
A0A1D5ULR8	1998.75	443.774	NA	1090.86	553.366	NA	929.859	528.026	NA	1277.14	394.084	NA	1271.88	740.549	NA	969.441	697.187	NA	890.949	644.853	NA	1158.21	662.438	NA
A0A1D5UMV3	565.901	1499.98	2650.37	700.93	1585.21	3081.53	698.242	1620.06	2650.72	543.343	1829.24	2878.25	923.719	1873.25	3033.13	742.158	2701.8	2885.14	966.677	2229.6	3177.23	1037.55	2362.78	3438.8
A0A1D5UMY9	6704.92	4981.34	2234.42	5878.51	4387.48	2176.72	6984.08	3930.88	1979.37	6565.99	3090.73	2146.3	6357.56	3577.34	2107.5	7723.6	4387.78	2020.12	6848.97	4412.77	2076.18	6499.41	4663.81	1791.74
A0A1D5UNJ8	7147.34	15202.5	10681.9	6580.58	10217.8	12240.4	7372.67	10321.9	9109.83	6521.65	8865.39	13374.1	6108.51	9287.47	10266.7	6141.95	10996.8	8714.16	7237.5	10220.4	9525.13	6630.09	9194.61	9569.68
A0A1D5UNM9	353.933	NA	1662.34	330.069	NA	1139.87	359.071	NA	1942.31	352.484	NA	1977.12	330.884	NA	1462.49	328.787	NA	1724.84	384.697	NA	1508.27	255.194	NA	1292.31
A0A1D5UP90	1355.68	NA	495.208	1771.63	NA	211.576	1836.61	NA	384.548	2059.86	NA	207.623	1643.96	NA	421.759	2642	NA	458.037	2095.85	NA	412.531	1811.48	NA	1088.73
A0A1D5UPW5	19148.6	6045.09	7776.89	23729.6	6062.95	7379.25	24359.7	5005.05	8132.97	26067.7	5584.92	5564.97	19830.5	4990.99	7389.42	22031	5330.51	6972.81	22651.4	4827.6	6895.27	22594.3	4783.72	6449.56
A0A1D5UQ18	2077.24	NA	1951.01	2221.38	NA	2131.03	3082.97	NA	1584.56	2462.86	NA	1707.02	2070.46	NA	1797.81	2640.86	NA	1446.62	2695.41	NA	1958.99	2750.93	NA	1844.31
A0A1D5UQF4	679.604	1845.56	2029.55	6157.37	8574.43	4303.91	6820.84	5421.59	4749.68	3923.53	8255.93	3984.86	2772.01	2697.33	2745.89	5062.98	5200.04	4053.89	6051.18	6941.73	4729.86	7853.21	7082.38	3924.61
A0A1D5UQX8	5236.71	4425.01	2864.7	6124.21	4109.31	1878.77	5240.84	3876.75	1838.95	6578.86	4701.99	2192.61	4627.69	2977.78	1853.84	5304.18	3927.74	1480.03	4923.32	3399.25	1990.08	4560.95	3398.44	1690.18
A0A1D5UQZ5	41388.7	19877.9	58012.8	95068.1	22591.8	87766.7	83405.8	16892.9	42384.8	82173.7	17025.2	63624.3	66309	17624.4	59657.1	76526.8	19860.6	42501.7	66571.1	19315.8	49290.4	75470	20376.8	63127.9
A0A1D5UR24	10296.4	15516.2	3798.34	9493.53	8484.9	2962.14	8971.96	7752.05	3803.2	11532.6	8654.87	3680.1	8702.93	6928.99	2866.19	8528.79	6579.77	3400.27	7319.81	6331.08	3035.83	7685.66	5852.13	2478.34
A0A1D5URB0	1821.95	1655.87	1113.76	1847.27	1451.88	1254.99	1734.08	1590.25	866.852	1509.02	2010.57	973.855	2986.33	1764.44	910.304	1142.36	1507.27	970.095	1935.5	1461.91	1000.87	2340.91	1637.68	974.899
A0A1D5URP5	3371.23	4069.06	5224.96	3624.05	3654.67	1782.45	3394.95	3753.44	2158.61	2670.39	4117.68	2051.98	3242.74	3329.4	1833.89	2656.3	4070.23	1917.51	4430.18	4327.29	1989.07	3368.78	3843.04	1688.3
A0A1D5URY0	4103.97	3480.91	3071.94	10722.4	5245.83	4014.43	11161	4481.61	4683.51	9770.5	4263.68	7772.5	7508.77	4204.73	3669.5	6737.49	3345.75	4518.23	9184.54	3522.26	4794.51	10277.3	3948.48	4834.4
A0A1D5US46	2382.17	1963.41	1468.05	1997.34	2120.93	1247.57	2145.17	1561.08	1089.12	2021.05	1800.67	1065.27	1557.58	1588.09	1487.26	1984.67	2103.7	1078.7	1630.87	1698.72	1269.99	1398.34	1969.09	1197.3
A0A1D5USA0	353.821	NA	980.496	346.975	NA	1245.23	346.799	NA	1080.51	290.79	NA	1216.41	308.498	NA	1013.73	132.154	NA	1012.04	186.437	NA	1107.81	125.853	NA	1021.55
A0A1D5UT66	2063.95	NA	3142.34	2187.21	NA	2976.16	1892.88	NA	2052.33	1884.07	NA	2790.24	1503.42	NA	2865.48	1540.82	NA	2077.49	1646.48	NA	2535.2	1447.55	NA	2544.82
A0A1D5UTZ7	1184.21	245.889	NA	1005.68	423.099	NA	1239.92	285.644	NA	720.506	312.57	NA	1463.43	478.402	NA	812.591	333.734	NA	679.127	303.905	NA	1148.14	436.635	NA
A0A1D5UU04	3641.45	2520.6	1944.56	2919.81	1749.88	1250.3	3651.26	1683.2	1490.72	2029.67	1753.46	1139.47	3996.21	2413.63	1785.44	4652.42	2147.4	1616.5	3610.68	2210.23	1801.83	4817.88	1925.88	1824.88
A0A1D5UU64	2974.12	1611.59	1034.53	2793.67	1590.97	854.255	2628.18	1979.3	1054.54	4216.97	1727.59	862.673	3159.77	1704.96	764.595	3451.9	1874.56	935.63	3449.98	1594.45	979.387	3296.97	1927.51	833.062
A0A1D5UUG6	7483.16	8844.88	5884.3	9773.21	9485.36	6862.4	10753.5	8070.29	6005.79	11764	8063.69	5914.19	7571.88	8178.46	5668.72	12403.8	8367.51	5309.23	10302.8	8700.68	5269.84	11284.8	9176.65	5620.33
A0A1D5UUI5	1140.85	1038.79	3491.74	950.864	1267.47	4693.5	756.792	1081.27	3981.28	772.732	1323.32	3478.15	1215.86	1087.74	3360.19	513.375	1092.79	3833.38	709.711	1006.79	3564.56	685.25	788.639	2871.2
A0A1D5UUN4	7477.77	511.999	7564.96	10108.8	478.172	7192.47	7918.27	354.621	7000.34	8041.5	415.089	8739.61	8949.22	435.6	7528.06	8231.05	222.263	7572.68	8000.59	371.544	7724.44	8660.31	293.396	6594.87
A0A1D5UUP9	9763.68	23118.7	7065.79	17670.4	18772.9	7948.13	18488.6	14014.3	9396.36	13830.6	15926.6	10204	14936.2	19783.4	6262.55	18047.3	16682.4	9121.15	15711.5	17079	8179.59	16228.8	19810	8764.88
A0A1D5UV36	3504.45	NA	1729.97	3672.06	NA	2073.88	3338.82	NA	1499.66	3654.48	NA	1298.95	2940.05	NA	1472.88	3092.32	NA	1448.86	2937.69	NA	1727.9	3516.29	NA	1770.04
A0A1D5UV66	5573.49	NA	2957.91	4912.34	NA	3144.83	5069.05	NA	2310.04	4601.42	NA	2859.12	5016.83	NA	2800.17	4354.14	NA	2447.89	5639.88	NA	2809.46	5797.41	NA	3136.67
A0A1D5UV98	3502.02	2433.56	1180.55	2886.67	1758.03	667.215	2628.38	1983.37	735.591	2791.29	1797.05	646.367	2827.76	2436.44	897.297	2562.31	2118.43	808.308	2986.12	2058.96	630.843	3151.08	2351.84	1307.54
A0A1D5UVF3	1603.46	1243.89	NA	1260.69	1370.39	NA	1285.3	1500.95	NA	1465.67	1432.38	NA	1687.48	1517.08	NA	2041.65	1593.94	NA	2287.22	1513.65	NA	1566.86	1446.16	NA
A0A1D5UVJ6	4934.78	2110.62	1852.36	4760.77	1627.95	874.288	4991.16	1745.05	1351.47	7923.46	1835.51	888.22	4009.27	1550.73	1200.81	6178.32	1227.05	1282.78	5715.62	1800.3	874.954	3105.48	919.783	358.138
A0A1D5UVN1	4762.68	5872.82	2786.42	5026.18	5675.43	3114.83	5122.41	6066.07	2428.02	5308.79	11838.3	3004.93	5437.22	7997.94	3147.67	5569.28	6889.45	2424.39	5784.2	6320.83	2998.85	5906.27	7037.53	3581.7
A0A1D5UWB9	192.746	1150.52	1864.45	158.725	1187.95	2059.09	171.48	1433.84	2997.3	67.2832	2000.76	2212.01	88.8999	1277.66	2550.6	134.314	1448.24	3789.01	276.304	1515.21	3250.64	238.689	1644.1	2597.48
A0A1D5UWL5	1229.2	1287.59	1020.11	1083.34	1061.71	854.804	1473.43	1198.03	1168.81	825.544	1438.22	887.454	1463.5	1373.42	979.267	1296.75	1403.64	1042.37	1241.57	1177.7	1108.73	1404.25	1209.41	1206.78
A0A1D5UWN7	439.002	13023	5791.8	145.428	7127.36	3629.96	194.353	6986.23	3402.09	151.583	6134.09	3088.05	189.279	6794.75	4584	233.487	6944.3	2976.68	194.816	6887.61	4543.46	113.93	6998.57	4422.97
A0A1D5UXT7	6867.34	16283.8	7479.26	11578.9	13857.7	7936.46	11462.2	11213.1	6069.19	6637.16	10164.9	7457.73	6760.32	8616.19	6720.9	8441.9	11934.2	5849.67	7371.2	12231.6	6797.52	8970.71	11948.2	6969.99
A0A1D5UYY8	6680.08	7816.99	361.505	9460.05	8388.58	422.502	8867.95	8841.21	582.702	10123.2	5228.83	338.446	11483	8959.46	575.79	11766	12044.2	552.25	12979.1	11796.2	627.176	13811.1	12787.9	820.683
A0A1D5UZ50	3673.02	1870.77	2282.45	3735.59	1804.96	3170.14	5021.53	1577.7	2698.48	3873.33	1508.04	4480.99	3622.23	1952.27	3083.9	4171.55	2086.96	2433.48	4092.6	1652.58	3610.07	4267.07	2196.47	3100.24
A0A1D5UZA9	1176.86	407.6	1250.49	732.899	318.742	913.767	575.534	304.514	790.878	627.18	382.557	1148	771.425	251.119	886.908	1008.7	356.437	930.86	917.389	238.523	1118.83	699.05	336.683	1177.03
A0A1D5V0C7	3835.13	1154.34	NA	3218.01	1015.53	NA	2746.65	984.427	NA	3634.92	882.327	NA	4869.98	1415.54	NA	4460.03	1243.56	NA	3635.2	867.158	NA	3867.19	1054.05	NA
A0A1D5V0V6	6840.8	7689.68	8242.43	5900.19	5945.06	9055.02	7287.33	5628.37	7247.03	8436.67	6206.24	8896.47	5479.02	5115.02	7433.79	6122.67	5246.56	6836.26	5973.68	5061.24	6969.07	6823.74	5020.77	8018.87
A0A1D5V0W9	5877.42	1849.43	681.352	6567.85	2139.98	828.862	5839.14	2612.59	2031.92	5565.06	2407.77	915.424	5356.61	2294.46	1080.52	4386.12	2199.43	1392.62	5893.38	2531.74	1307.34	6384.72	1805.55	864.171
A0A1D5V177	16884.4	5902.64	NA	19462.8	6403.96	NA	15714.3	5943.03	NA	18842.4	6993.33	NA	17062.3	5995.71	NA	16552.1	5019.47	NA	15083.6	5937.06	NA	15792.6	5206.67	NA
A0A1D5V1L3	2719.1	1801.64	NA	1969.11	1760.98	NA	1562.88	1585.96	NA	1931.4	1927.52	NA	2596	1911.85	NA	1824.68	1712.04	NA	2198.78	1688.06	NA	2541.4	1811.6	NA
A0A1D5V1S7	11515.8	10040.7	7412.55	9582.32	10425.3	6163.73	8988.72	10500.3	5563.48	12537.8	10180.4	5036.46	9258.34	9074.59	5532.33	10090.8	9959.46	5630.36	9402.18	10050.4	5716.49	9231.37	9529.63	5466.86
A0A1D5V2W7	211.45	NA	277.677	319.288	NA	412.915	300.103	NA	286.986	203.266	NA	307.834	239.309	NA	229.534	307.699	NA	155.953	138.031	NA	398.029	117.217	NA	230.612
A0A1D5V328	12486	NA	2574.76	14462.2	NA	2168.82	10465.4	NA	5157.29	11260.7	NA	2938.78	13465.3	NA	2667.04	9408.37	NA	4976.62	11324.3	NA	2883.85	14409.3	NA	2517.12
A0A1D5V397	7172.64	2079.98	5489.39	7522.85	2403.64	6199.46	7175.66	2897.44	5739.2	7465.42	2113.52	5084.24	6539.89	2769.97	5406.53	6714.15	2218.03	4770.9	7036.95	2297.48	5228.88	5361.7	2072.4	5608.22
A0A1D5V3G5	667.923	2957.77	6948.04	900.883	4079.4	6234.08	762.423	3240.21	6187.89	636.032	3305.55	4720.47	694.608	3039.74	5760.26	747.414	3283.14	6680.33	671.145	3381.85	5785.69	733.13	3318.71	5586.95
A0A1D5V3K8	578.687	NA	863.39	306.568	NA	807.676	361.357	NA	922.116	331.992	NA	1097.77	406.207	NA	751.222	80.1062	NA	698.049	288.074	NA	678.2	349.961	NA	1091.56
A0A1D5V3T8	2041.24	2592.29	3517.74	2519.44	3897.07	2503.72	1938.82	3422.13	6753.87	2129.97	3568.67	3379.47	2009.93	2863.79	3263.15	2617.99	2459.67	4352.07	2931.53	2334.45	3486.03	2073.1	2599.51	2850.47
A0A1D5V3W0	1851.62	955.687	1756.48	2448.43	1623.24	1951.71	2218.67	1476.8	4165.48	2508.1	1674.6	1858.23	1795.43	1834.14	2641.03	2569.32	1018.58	2962.69	2306.84	926.567	2230.67	2703.37	992.39	1706.04
A0A1D5V488	2788.49	4567.39	NA	2764.34	4527.94	NA	3161.62	4697.66	NA	3868.94	4388.11	NA	2716.18	4520.33	NA	3983.96	4811.57	NA	3013.03	4000.05	NA	2530.52	4022.02	NA
A0A1D5V5F4	2923.71	4844.68	2412.88	3307.87	4309.69	2320.27	3033.35	4548.27	3583.52	3164.2	4354.31	3010.53	3086.92	4404.03	2366.8	3424.46	5132.21	2957.87	4123.23	5177.57	2728.18	3693.64	4788.21	2697.39
A0A1D5V616	871.673	NA	2478.82	1061.34	NA	2153.63	1034.49	NA	2722.62	1046.48	NA	2201.87	907.382	NA	1906.68	1370.45	NA	2329.09	1206.65	NA	2489.06	994.044	NA	2035.45
A0A1D5V696	1651.42	NA	6108.14	1108.35	NA	5649.12	1221.7	NA	4494	1227.83	NA	5185.53	1444.19	NA	4700.07	1265.13	NA	3969.71	933.824	NA	4284.27	1062.34	NA	4147.39
A0A1D5V782	2860.9	574.221	NA	1731.13	852.926	NA	1992.22	650.044	NA	1617.73	1054.93	NA	2166.47	829.266	NA	1499.92	610.387	NA	1941.49	662.775	NA	1833.43	692.239	NA
A0A1D5V7E9	437.777	1974.36	NA	324.033	1467.36	NA	275.995	1736.93	NA	547.731	1467.72	NA	1328.55	1808.25	NA	276.878	1643.73	NA	340.881	1925.04	NA	248.797	2082.27	NA
A0A1D5V7I2	8426.83	2496.03	431.205	14157.3	3778.16	577.149	13703	3942.15	536.782	12317	3185.82	337.188	9533.99	3741.56	408.069	11648	3120.04	436.775	12232.9	3441.84	436.592	11408.9	4054.34	444.329
A0A1D5V831	2417.34	NA	767.92	2850.79	NA	774.27	2765.12	NA	989.822	2122.23	NA	594.753	1602.47	NA	93.1923	1016.61	NA	43.8187	1064.43	NA	84.7089	1128.53	NA	152.151
A0A1D5V8B0	4979.57	2652.43	3325.33	7857.66	3386.99	5137.88	7566.64	3670.96	3974.99	8421.1	3293.3	4398.44	5858.98	4007.69	4044.55	9062.93	3758.6	4191.49	7450.61	3361.12	3818.37	6913.91	3988.61	4560.14
A0A1D5V8J2	2615.24	537.026	NA	1979.73	483.538	NA	2251.52	745.662	NA	1573.11	414.187	NA	2039.78	611.332	NA	1009.79	876.034	NA	1493.49	1029.07	NA	2323.8	1094.36	NA
A0A1D5V8Z7	1284.01	NA	2043.6	1327.26	NA	2346.34	1641.88	NA	3365.31	1690.26	NA	2701.92	1723.01	NA	2748.46	1546.28	NA	2835.33	1815.93	NA	2890.01	1707.45	NA	2980.07
A0A1D5V9E2	902.622	365.71	NA	522.724	413.396	NA	548.701	437.86	NA	575.677	540.071	NA	551.175	609.331	NA	552.388	529.329	NA	755.314	411.545	NA	590.982	313.788	NA
A0A1D5V9G7	1965.25	1658.14	624.23	836.715	1202.33	680.882	815.823	1271.12	499.362	587.005	1555.31	496.7	868.428	1462.76	521.813	456.922	1470.49	548.959	676.868	1597.83	553.237	725.54	1297.6	669.34
A0A1D5V9Q5	5394.09	15367.3	1148.78	6516.43	10171.5	1371.07	6175.76	8169.67	924.628	4030.7	10972.9	1506.84	5570.15	8234.9	1329.08	3724.53	8572.98	999.097	4541.16	8216.3	1481.48	4292.87	7386.91	1498.6
A0A1D5V9V2	950.916	2039.22	206.308	1696.52	1814.68	364.495	2499.45	2323.65	343.537	2163.76	1464.04	540.716	464.326	837.525	83.5859	618.22	676.687	75.0504	323.776	724.613	84.2664	444.451	591.817	80.3563
A0A1D5V9V3	1233.95	1926.72	NA	624.946	783.98	NA	529.392	920.554	NA	588.784	989.926	NA	857.761	987.168	NA	747.578	1021.93	NA	785.424	945.448	NA	1199.96	923.666	NA
A0A1D5VA51	4958.86	5469.94	2774.75	6545.03	4226.53	2258.86	5842.22	3698.44	2840.06	7614.84	4322.04	3593	5282.41	3620.94	2046.93	5697.87	4156.36	2914.54	5394.85	4081.35	2873.66	6052.36	4492.36	2122.53
A0A1D5VAF2	4516.61	1017.35	NA	2510.91	1072.57	NA	1655.04	1315.07	NA	2333.97	1255.42	NA	3353.54	1670.1	NA	1805.16	1336.6	NA	2098.68	1462.06	NA	2516.2	1597.93	NA
A0A1D5VAF5	363.361	NA	3524.71	179.76	NA	3615.63	229.472	NA	2979.87	239.59	NA	3449.94	266.891	NA	3317.02	116.789	NA	3077.57	231.978	NA	3443.36	254.338	NA	3759.71
A0A1D5VBJ8	2938.27	4614.47	1266.07	3112.66	4570.8	1972.46	2994.36	4369.13	1509.1	3568	4429.7	1461.82	2136.06	2605.12	1109.19	2203.44	2729.04	1186.83	2227.4	2962.49	1180.02	2361.17	3009.65	1227.17
A0A1D5VBU9	3422.91	2255.24	1588.15	3318.53	2638.29	1451.39	2525.86	2839.32	1913.29	2399.8	2975.2	1168.99	2537.66	3027.14	1040.43	2184.38	2852.86	1255.47	2417.66	2727.61	1267.52	2694.69	3052.66	1088.77
A0A1D5VC03	4248.12	6389.78	NA	5085.85	6574.45	NA	4727.59	6890.4	NA	5335.99	7665.92	NA	4697.98	6188.54	NA	5302.12	7928.21	NA	4694.04	7692.3	NA	4642.6	6372.1	NA
A0A1D5VC55	834.324	5500.02	8297.34	884.961	4934.51	10377.8	804.299	4530.55	7788.09	533.205	5346.35	9426.26	700.38	4171.94	7378.03	912.663	4796.61	6850.57	1041.82	4418.87	7631.01	1365.85	5462.46	6340.27
A0A1D5VCC7	1037.21	NA	337.985	1193.09	NA	280.958	945.28	NA	627.453	969.125	NA	376.946	1110.98	NA	417.599	1158.16	NA	443.256	1083.09	NA	477.293	896.664	NA	496.347
A0A1D5VD24	32324.1	35929.7	32578.8	51349	25892	33194.8	46061.8	19646.5	32821.2	47698.7	24618.2	32828.4	39161.4	19950	37009.1	45519.4	31457	32075.1	40263.4	28202.9	35114.4	49087.4	30352.9	30191.1
A0A1D5VDA1	679.903	1631.91	1433.54	616.855	1129.48	1064.36	635.985	1201.47	1034.9	623.005	1102.1	906.148	781.776	1251.12	1130.29	700.555	1119.55	1079.57	807.488	1194.07	758.341	769.571	1279	1097.14
A0A1D5VDB7	2213.5	577.579	NA	1985.65	517.672	NA	2003	475.759	NA	2317.19	515.538	NA	2118.66	658.546	NA	1988.49	549.825	NA	2172.03	462.803	NA	2324.66	638.536	NA
A0A1D5VDP5	1931.6	1137.98	823.019	1318.41	1215.12	1159.31	1704.4	1134.89	1758.46	1294.27	1204.09	1167.54	2298.84	1277.04	1030.32	995.549	1515.61	1722.14	1552.35	1526.06	1159.7	2299.6	1674.41	1186.74
A0A1D5VDW6	3506.76	1257.36	744.482	4183.19	1186.31	851.135	5220.65	954.634	744.94	5479.98	966.057	854.411	4037.93	1163.05	1321.53	6888.01	1354.82	706.002	5736.78	1615.31	1116.19	5889.56	1553.61	837.935
A0A1D5VE94	834.103	236.082	1136.69	1061.83	288.063	1376.88	692.236	243.621	2091.66	1045.7	202.052	1517.68	763.548	302.793	1529.35	892.359	346.769	1497.73	849.783	230.231	1574.94	1046.38	399.912	1615.08
A0A1D5VEZ2	1093.99	NA	56.5225	728.869	NA	39.8889	548.147	NA	124.557	656.792	NA	63.3983	863.581	NA	167.092	797.105	NA	114.982	862.774	NA	61.8873	938.877	NA	71.8213
A0A1D5VFC5	19913.2	3142.44	5219.72	32652.5	3055.56	5854.02	34699.9	2942.17	7890.91	18572.7	3453.76	8358.78	34887	2415.95	6059.7	11508.5	2486.39	8070.3	17940.5	2378.8	6839.79	24285	2764.06	5959.21
A0A1D5VFL6	15066.5	15076.5	10092.4	19619.9	12748.3	10364.4	21306.3	9910.25	18599.2	16643.3	11806.8	11627.2	18802.6	9748.48	10717.2	18309.4	9467.65	15013.9	14514.9	10275.3	10828.7	19221.2	10278.7	9934.49
A0A1D5VFN3	1360.7	839.153	854.833	974.411	1049.63	567.799	1127.22	1074.54	1088.3	1113.75	998.942	869.736	2121.41	1387.56	846.025	1638.83	1187.14	904.171	1587.39	1253.87	956.919	1926.6	1273.38	986.84
A0A1D5VFP5	3604.79	11230.9	6885.27	6426.51	10702.9	9237.18	7482.67	9630.87	9822.57	4362.76	13085.4	11657.2	5382.42	9061.03	7275.02	3786.25	8741.49	8116.63	4654.91	10391.9	8172.26	6001.73	10770	8960.71
A0A1D5VGQ8	7933.6	881.958	7479.46	9510.83	769.903	7364.78	12419.7	635.791	6178.42	10729.4	536.22	8082.76	13921	767.334	9230.71	14419.3	884.264	8977.1	13109.2	757.231	9038.53	13434.8	825.198	9591.79
A0A1D5VHV8	951.001	805.944	4139.67	263.307	749.254	5944.31	447.453	767.319	6402.78	591.939	785.075	4595.27	416.275	691.084	4171.3	204.728	954.548	3535.31	466.852	1393.89	4109.91	381.438	1066.24	3517.08
A0A1D5VI26	288.997	565.441	NA	118.973	342.297	NA	364.18	550.343	NA	199.172	447.345	NA	220.336	473.889	NA	242.098	364.384	NA	285.462	393.647	NA	319.734	446.248	NA
A0A1D5VIJ5	6910.42	5325.59	9483.69	8146.17	6099.03	10126.6	6883.97	5533.72	8984.69	8769.73	6090.14	8697.54	7451.28	6265.23	9358.75	6922.53	5722.66	8654.31	7726.37	6307.45	8953.91	8040	6053.31	9549.28
A0A1D5VIP9	7731.09	459.227	NA	8346.97	481.797	NA	9883.22	576.845	NA	7715.35	583.656	NA	8912.75	966.124	NA	7420.96	502.593	NA	7303.15	556.339	NA	8852.17	566.189	NA
A0A1D5VJH0	1882.72	7382.4	5853.74	2670.52	6665.49	7113.76	2399.3	6396.77	6547.79	2600.53	6379.88	7984.61	2084.15	6504.93	6894.31	3517.84	7173.56	6633.69	3521.44	7254.56	6965.64	2868.34	6795.69	7459.95
A0A1D5VJH3	891.461	NA	2076.87	690.33	NA	1757.71	709.712	NA	1548.71	637.135	NA	1485.51	979.296	NA	1676.44	611.591	NA	1503.67	901.386	NA	1708.93	596.438	NA	1231.72
A0A1D5VJU0	1489.4	1860.88	2170.19	2284.26	1638.7	2830.8	2152.31	1450.27	2087.31	2365.88	1514.13	2753.14	1788.11	1612.41	2299.04	4052.53	2059.9	2094.15	2567.17	2291.99	2571.14	2322.59	2088.91	2682.86
A0A1D5VK82	5597.2	5240.55	NA	6294.61	4750.18	NA	6344.71	3945.14	NA	7593.75	4232.74	NA	5221.26	3784.77	NA	4516.22	3923.35	NA	4677.25	4113.39	NA	5483.13	4354.77	NA
A0A1D5VLG8	13639.5	16819.9	4719.72	25350.8	17994.2	10291.3	31144.4	15577.1	9235.49	27653.5	22643.2	14450.2	19859.8	13648.7	8090.17	25182.4	17159.6	10033.8	23894.6	17887.2	10125.2	24974.2	15908	10011.2
A0A1D5VMP1	523.529	366.426	NA	259.478	360.267	NA	275.143	250.22	NA	225.591	364.53	NA	394.837	297.95	NA	202.127	367.452	NA	331.557	321.78	NA	432.471	350.243	NA
A0A1D5VP36	789.33	NA	996.829	750.078	NA	904.927	474.607	NA	854.996	1049.37	NA	802.652	716.403	NA	647.137	696.368	NA	698.012	910.409	NA	898.66	928.519	NA	688.166
A0A1D5VQM0	1150.99	3254.32	1651.01	2236.47	2730.56	2643.31	2737.4	2945.61	1796.89	2484.05	2315.55	2114.24	336.203	1073.52	711.397	406.925	1005.25	559.586	314.976	1551.76	801.292	391.994	1359.82	1024.73
A0A1D5VQX7	7422.36	NA	2965.09	6907.1	NA	2624.71	6673.8	NA	2824.4	7835.57	NA	2406.21	6150.1	NA	2618.1	8112.74	NA	2652.52	6636.26	NA	2540.53	6167.88	NA	2981.1
A0A1D5VSD0	3835.38	3607.83	5273.98	3773.77	3300.56	4609.79	3285.87	2779.32	5479.84	3330.29	3441.28	4985.47	3329.81	3084.69	4371.71	3231.39	3310.07	4530.93	3250.35	3203.5	4408.35	3420.13	3088.79	4740.32
A0A1D5VTL0	192.281	321.861	79.5707	225.345	755.226	49.5097	229.272	518.821	153.646	111.114	684.662	38.3077	296.13	1056.12	59.6715	282.544	683.393	413.624	251.286	644.853	305.46	352.102	755.605	92.8727
A0A1D5VUB8	297.315	NA	1604.06	269.667	NA	2223.1	250.783	NA	1845.3	245.579	NA	2180.53	349.632	NA	1433.44	197.372	NA	1604.53	400.077	NA	1898.57	313.525	NA	2420.41
A0A1D5VUS9	2581	NA	1697.95	2016.63	NA	1342.64	2844.12	NA	1232.95	2598.69	NA	1011.68	2236.53	NA	1030.99	2827.06	NA	967.87	2605.55	NA	955.629	2773.67	NA	951.592
A0A1D5VWK9	7206.94	4671.32	8300.25	10441	6458.42	9363.86	8096.61	4761.55	8754.75	8883.8	7004.02	11828.4	7870.15	4353.4	8703.54	8128.62	2797.17	7569.91	7570.69	2170.91	8216.7	8317.33	593.17	8370.58
A0A1D5VWU2	713.112	585.281	3418.35	1028.8	914.368	5384.54	668.516	1238.68	4863.15	1047.17	987.196	4499.02	791.083	932.371	3978.72	1045.14	1162.37	4657.64	802.535	1146.17	5068.25	1047.04	1266.96	5205.7
A0A1D5VZ33	2351.76	3951.47	2339.43	3017.42	3012.79	1716.14	2127.63	2894.63	1645.06	3093.76	2806.25	1793.01	3001.62	2465.04	1978.97	2648.7	2995.76	1921.37	3117.89	2680.49	1592.36	3303.88	2405.49	1689.51
A0A1D5VZC0	2011.83	1295.22	NA	2030.82	1566.64	NA	1221.18	2272.74	NA	1756.47	2299.1	NA	1928.65	2188.08	NA	945.149	1814.75	NA	1597.56	1659.13	NA	1674.91	1931.55	NA
A0A1D5W093	6121.43	4333.47	NA	7585.3	4228.33	NA	6742.44	4016.36	NA	8082.87	4180	NA	5154.09	4323.78	NA	5825.68	4434.58	NA	6044.92	3800.29	NA	6411.46	4200.24	NA
A0A1D5W280	1220.31	763.386	NA	1192.97	640.478	NA	1216.86	617.6	NA	1422.51	666.559	NA	1119.71	942.912	NA	2121.45	818.666	NA	1515.36	825.242	NA	1269.95	713.879	NA
A0A1D5W2J0	7764.71	1549.56	1690.44	7510.85	1920.34	2562.78	7213.75	2153.33	1535.23	7531.67	2358.99	1901.95	6690.62	1635.87	1766.82	9158.43	1648.11	1459.33	8269.42	1673.1	1927.05	7792.56	1674.19	2287.29
A0A1D5W2P3	2491.34	1652.99	1570.3	2030.34	1462.13	1948.87	3256.31	1602.01	1551.16	1938.25	1504.47	1390.66	2978.52	2297.35	1740.18	1976.85	1659.57	1493.23	2056.56	1714.85	1485.96	2962.22	1758.84	2111.38
A0A1D5W5U9	2939.98	NA	4032.11	3723.85	NA	3488.72	4265.75	NA	5761.16	2813.11	NA	3911.3	3707.23	NA	4926.69	2528.5	NA	5444.77	3196.92	NA	4512.4	3622.12	NA	4393.15
A0A1D5W7H9	912.566	607.037	91.5036	542.235	400.387	137.622	763.758	432.889	59.1944	368.501	394.864	156.587	998.065	538.324	185.968	339.963	524.359	68.9254	657.704	684.051	138.166	625.773	495.374	115.439
A0A1D5W7I4	8927.22	9204.56	1266.31	5446.74	8172.49	638.209	6119.95	8346.77	1106.54	7468.19	9333.49	647.443	6209.92	9227.89	1106.77	6335.18	8091.46	873.425	5614.7	7089.54	1002.62	6577.99	7677.22	747.158
A0A1D5W7J4	16061.7	NA	16902.7	14567.1	NA	13494.8	14907.9	NA	12537.3	17259.6	NA	14210	12844.9	NA	14023.5	14534.3	NA	12146.3	13874.5	NA	12710.1	13900.2	NA	11630.3
A0A1D5W7M9	4747.54	2028.43	NA	5499.32	2362.64	NA	4971.77	2126.92	NA	5377.93	2088.83	NA	4681.05	1816.8	NA	4602.59	1877.65	NA	4697.45	1927.66	NA	5963.75	2210.24	NA
A0A1D5W815	106.26	NA	590.265	157.397	NA	358.687	33.1183	NA	413.379	178.647	NA	265.041	141.435	NA	449.427	327.408	NA	653.105	137.337	NA	539.446	260.907	NA	553.114
A0A1D5W859	5073.9	5126.26	15728.8	10985.2	6325.9	26818.3	11360	4315.28	27754.5	10739.3	5645.36	35929.1	10929.4	4175.29	26321.2	12855.7	5371.11	28277.6	11272.2	5794.68	33495	13428.9	5736.21	24292.1
A0A1D5W8C8	9735.83	5690.72	NA	7951.06	6400.11	NA	6566.44	6446.3	NA	8168.55	6430.8	NA	8292.2	7312.47	NA	5400.69	5407.45	NA	6729.71	5751.8	NA	6272.15	4714.05	NA
A0A1D5W940	4259.38	4978.02	NA	4676.03	4974.21	NA	3985.79	4965.85	NA	4087.54	3890.89	NA	4235.24	4485.45	NA	4584.5	5263.63	NA	4302.48	5100.2	NA	4468.41	4516.64	NA
A0A1D5W9E0	2675.62	182.598	2852.28	3091.54	436.475	2835.9	3586.93	387.833	3162.39	2908.63	378.962	3229.95	2767.84	527.722	4122.94	2931.81	340.705	3058.74	2887.16	284.678	3599.7	3862.15	382.28	3359.2
A0A1D5W9E8	4402.04	NA	2652.64	4668.13	NA	1637.06	4607.81	NA	1378.13	5902.94	NA	1254.49	4050.02	NA	2000.73	6116.57	NA	1367.64	5716.63	NA	1809.36	5258.34	NA	1522.57
A0A1D5WBT1	1089.48	4002.86	515.621	1581.49	3035.86	701.14	1707.91	2755.47	603.266	1805.8	2964.12	564.457	1540.96	2803.35	583.429	2639.27	2813.84	699.433	2074.63	3095.38	732.291	1738.44	2701.68	702.752
A0A1D5WCE0	909.787	NA	528.783	687.023	NA	437.139	764.038	NA	637.942	503.732	NA	463.195	675.296	NA	575.837	477.972	NA	664.697	529.997	NA	638.027	646.802	NA	359.361
A0A1D5WCE5	10034	3551.58	9262.95	13023.4	5180.33	10439.7	10591.9	4122.14	15725	11583.7	5487.41	10958.1	10059.2	5158.47	10896.9	9232.81	4292.52	10928.6	9039.17	3908.71	10364.1	11256.9	4165.06	10268.2
A0A1D5WCX6	4781.24	NA	600.772	3520.96	NA	382.289	3613.54	NA	971.102	4392.64	NA	479.885	4191.47	NA	1142.99	4066.85	NA	840.971	3655.11	NA	827.726	4091.32	NA	613.03
A0A1D5WD36	2516.01	1911.02	829.125	2689.53	2793.84	756.086	2532.29	2648.71	576.618	3342.33	2861.7	889.112	2110.75	1883.38	529.459	2295.46	1555.59	555.24	2433.4	1822.19	595.358	2515.62	1862.37	619.788
A0A1D5WD99	240.898	274.661	231.839	149.201	307.145	149.059	378.028	249.191	202.017	92.911	241.195	305.36	196.887	278.506	141.144	102.835	271.852	266.877	275.555	250.649	287.861	301.487	261.09	191.839
A0A1D5WDA8	1175.62	643.443	323.939	1067.22	645.91	391.404	1180.25	618.698	980.215	968.026	924.313	529.514	1708.58	873.818	346.185	692.51	651.707	932.804	1186.27	544.466	513.264	756.724	476.774	405.591
A0A1D5WDH8	6551.82	NA	1863.19	10875.2	NA	1931.27	10339.2	NA	2246.34	7329.06	NA	2164.28	8193.33	NA	1855.36	8663.4	NA	2205.33	8421.4	NA	2051.53	8090.95	NA	1798.22
A0A1D5WDK6	4431.12	NA	1004.88	3786.87	NA	1074.1	3991.72	NA	897.188	4671.48	NA	723.541	3794.62	NA	1033.11	4215.96	NA	1072.68	4364.74	NA	1095.7	4399.41	NA	1015.22
A0A1D5WDS3	3288.51	4385.68	6068.59	3159.06	3094.16	5803.29	3063.09	3096.75	4328.06	3056.09	2558.3	4847.35	3027.03	3406.29	5640.47	4027.67	3703.91	5198.39	3658.41	3707.7	6964.56	3468.64	3630.73	6318.93
A0A1D5WDY0	5021.25	6235.63	NA	5079.29	6374.5	NA	5298.96	5486.09	NA	3913.17	7664.7	NA	4725.71	4518.41	NA	3167.57	5688.05	NA	3531.84	5663.95	NA	5227.14	5753.46	NA
A0A1D5WDZ4	1355.37	456.49	137.356	1675.02	679.711	94.7767	1420.07	558.107	130.741	1281.71	390.474	93.3306	1719.82	448.089	143.941	1119.19	410.189	131.836	1254.47	560.208	136.858	1389.72	517.837	100.086
A0A1D5WEQ2	748.745	2479.8	358.679	1350	2642.06	600.368	1306.21	2609.54	379.766	1238.44	3022.65	530.501	1125.83	3251.07	423.984	1753.88	3091.85	440.856	1313.31	3151.8	532.626	1866.19	3611.39	768.684
A0A1D5WFB5	2087.13	1474.89	351.215	1491.22	1439.33	132.97	1628.86	1759.24	454.707	1824.67	1188.26	334.346	1861.01	1554.44	336.572	1724.71	1270.64	243.441	1974.14	1482.74	253.453	1846.24	1638	319.415
A0A1D5WFS0	789.918	881.548	NA	801.646	799.432	NA	1437.95	989.085	NA	918.257	529.72	NA	1121.03	1057.98	NA	1529.4	1345.46	NA	1053.52	1114.99	NA	1439.97	1488.08	NA
A0A1D5WFS9	1162.22	697.078	1139.29	1749.33	805.042	2546.91	1831.77	795.547	919.91	2425.4	669.136	2209.34	1602.69	697.851	1604.8	2866.12	1029.59	1276.42	2090.54	1186.86	1645.06	2570.13	1061.39	1831.92
A0A1D5WH86	2680.83	NA	3216.88	3414.66	NA	3096.87	3124.56	NA	2931.86	3145.84	NA	3171.57	3019.21	NA	3114.86	3295	NA	2523.57	2754.41	NA	2796.17	4149.18	NA	3044.62
A0A1D5WHE8	12237.6	3863.17	NA	12044.5	4233.21	NA	12721.4	4165.6	NA	12590.3	3513.67	NA	10648	4611.09	NA	11861.3	4042.1	NA	11352.5	4358.97	NA	10710.6	4367.76	NA
A0A1D5WHL7	1624.24	NA	812.856	1262.72	NA	962.751	1804.07	NA	779.186	1755.2	NA	657.482	1433.09	NA	685.808	1435.03	NA	773.83	1442.02	NA	1160.21	1852.19	NA	794.239
A0A1D5WHU6	633.075	3038.83	3453.32	453.11	3205.54	5434.03	506.569	3444.7	3183.86	381.242	2433.2	6240.68	766.985	6139.61	7330.97	993.257	6317.38	5537.98	928.677	6308.37	7912.67	764.652	7494.22	8667.27
A0A1D5WI41	380.781	2501.28	1019.23	358.499	2403.99	1080.22	318.669	2375.8	1104.74	418.9	2306.13	1206.9	373.746	2156.13	1120.74	279.789	2560.05	1092.15	261.479	2322.11	1072.67	306.923	2239.98	1334.52
A0A1D5WI60	7928.95	5153.61	7098.3	9715.82	7294.66	6803.31	8124.9	7497.76	12895.7	10247.3	9081.42	7129.98	8871.8	7542.23	9096.29	8462.11	7155.09	11110.9	9657.59	8260.58	9178.79	10627.4	8161.9	7962.18
A0A1D5WIK6	2498.08	15107.7	NA	3283.05	14245.3	NA	3285.47	10053.7	NA	2922.07	10847.8	NA	2569.43	10810.2	NA	4004.68	10953.9	NA	2817.36	10128.8	NA	3306.84	10968.6	NA
A0A1D5WIS4	2190.61	NA	2614.55	3539.44	NA	3275.36	4196.85	NA	3158.69	2568.47	NA	2386.72	3044.68	NA	2858.97	3943.18	NA	2795.12	3234.36	NA	2872.14	3790.38	NA	3101.44
A0A1D5WJB3	1986.04	325.879	682.24	2419.79	557.198	731.696	2162.1	623.226	846.071	3332.38	594.466	725.753	2472.49	725.919	621.985	3106.14	627.057	647.766	2487.54	764.093	570.887	2677.16	631.173	892.265
A0A1D5WJI0	1148.91	978.414	NA	972.253	784.22	NA	983.202	973.083	NA	1052.11	963.421	NA	1087.79	892.713	NA	1430.59	1157.87	NA	1520.97	959.176	NA	1399.71	1044.18	NA
A0A1D5WJJ5	5831.22	4771.46	2219.43	5421.55	3206.62	1957.19	6092.25	3151.7	2649.63	5311.66	3775.84	2746.9	5406.56	3587.56	1910.94	3865.03	3397.51	2388.73	5195.03	3095.71	2470.15	4597.73	3127.81	1787.31
A0A1D5WJQ3	738.385	499.634	661.458	397.325	418.342	655.153	534.683	377.454	846.123	415.657	558.489	436.512	452.401	528.443	711.444	440.033	507.826	785.104	563.566	520.052	752.969	458.508	572.682	740.925
A0A1D5WKE9	1300.31	1760.3	2575.31	1622.99	1876.04	2773.94	1414.34	1704.87	3059.99	1518.83	1647.88	2592.73	1094.08	1697.22	2490.66	1491.09	1691.31	2430.41	1123.95	1920.99	2029.93	953.39	1938.63	2267.6
A0A1D5WL54	1982.12	2146.1	1630.62	2176.54	2112.13	2093.38	2219.48	2432.99	2622.92	1918.68	2097.32	1969.93	2716.52	2484.46	2070.61	2479.02	2012.71	2000.28	2174.29	2238.21	1809.99	3400.04	2550.52	2033.19
A0A1D5WL88	8388.73	2878.55	3645.99	8634.49	3167.07	3446.88	8167.75	3143.39	3561.57	8345.49	2854.8	2941.71	7174.98	2618.88	3388.79	7722.53	2673.16	3303.41	7846.94	2549.29	2718.9	6208.93	2508.53	3200.66
A0A1D5WL93	2239.57	3677.72	NA	2128.6	2548.21	NA	2224.04	2373.28	NA	2398.41	2569.67	NA	2379.96	2278.64	NA	2149.18	2428.06	NA	2184.23	2577.17	NA	1912.76	2478.97	NA
A0A1D5WLD7	6418.49	2963.96	3661.16	7437.4	4867.44	4604.96	7568.41	4668.15	6698.89	6129.67	4404.79	5186.96	7002.18	5195.14	4169.78	6232.25	3045.92	4414.56	6262.16	3640.53	4253.59	5328.24	1571.7	3198.6
A0A1D5WLS6	4968.07	4642.81	5139.91	5717.66	4553.54	5578.74	5342.19	4966.35	5691.51	4618.07	4518.66	6014.43	4333.75	3936.27	5129.72	3812.45	3949.74	4739.91	4350.05	4094.08	4595.89	4047.94	3179.72	4505.43
A0A1D5WM54	874.896	299.364	NA	563.61	401.071	NA	628.653	275.035	NA	442.024	491.419	NA	472.465	358.687	NA	476.76	533.204	NA	654.723	383.029	NA	500.932	381.221	NA
A0A1D5WN85	325.107	134.335	NA	448.995	127.392	NA	288.86	177.476	NA	235.397	91.3525	NA	230.638	99.7897	NA	475.319	67.1656	NA	416.556	94.6906	NA	417.622	90.4948	NA
A0A1D5WND0	4597.43	1157.83	8972.87	863.5	676.14	1918.49	1091.41	655.648	3693.5	1140.44	2933	1701.12	2578.47	1185.27	4260.46	1203.72	693.79	2882.71	1026.72	608.021	1992.88	1128.62	653.049	1922.52
A0A1D5WNG5	2011.6	805.385	1359.84	1775.53	694.34	1077.3	1408.13	742.58	1253.13	803.837	1652.51	1168.81	2120.97	1014.51	1019.61	736.205	797.925	1133.4	988.831	678.396	1092.39	1624.4	770.716	1644.26
A0A1D5WNM7	988.088	NA	1649.8	1598.37	NA	1450.67	1493.48	NA	1810.4	1751.86	NA	1533.47	1441.87	NA	2155.7	2150.82	NA	1831.17	1727.26	NA	1926.16	1941.29	NA	1675.75
A0A1D5WP39	1590.47	NA	2069.83	1891.94	NA	1864.11	1062.62	NA	2955.59	1198.18	NA	1703.04	676.478	NA	2607.58	803.559	NA	2883.25	692.77	NA	2190.89	702.274	NA	1854.38
A0A1D5WPA9	6868.23	6337.98	10486.5	10329.8	5889.85	12733.9	10735.6	5566.91	11779.8	10757.2	5191.52	14767.3	18511.3	10176.5	17605.1	20939	13906.5	20301.1	22102	14863	20693.7	19992.8	14339.8	19510
A0A1D5WPC4	4524.97	NA	172.067	4686.41	NA	136.564	6014.02	NA	426.606	4243.51	NA	274.585	4500.24	NA	295.665	4666.05	NA	287.624	4336.62	NA	232.425	5277.18	NA	183.429
A0A1D5WPN4	951.162	2960.9	2191.93	1510.99	2479.36	2308.96	815.081	2516.28	2489.24	912.115	2356.84	2879.62	1042.25	3649.68	2756.24	1009.88	3156.95	2657.88	1143.9	2847.93	2881.45	875.439	2871.19	2829.88
A0A1D5WQD1	889.693	2271.23	NA	1107.76	1833.46	NA	1013.23	1518.26	NA	25812.7	1562.94	NA	5088.55	1634.19	NA	1050.51	1635.89	NA	1381.35	1802.45	NA	1042.26	1739.32	NA
A0A1D5WR39	2013.62	1386.32	NA	1739.24	1925.44	NA	1636.56	1807.75	NA	2455.73	1973.97	NA	1919.11	1715.04	NA	2704.33	1302.9	NA	2331.62	1357.66	NA	2384.64	1859.89	NA
A0A1D5WS60	1392.15	2448.15	5807.51	1306.41	3194.89	5555.55	1018.28	3060.96	5672.66	1049.73	3346.72	4935.76	1086.72	3039.34	5066.17	853.092	2940.97	5539.68	1167.43	3689.5	4718.53	1404.74	3775.63	5916.2
A0A1D5WSP2	1057.79	NA	1064.33	1691.11	NA	1271.49	2166.76	NA	1356.6	1043.55	NA	1183.01	1038.87	NA	863.544	1504.58	NA	1010.6	1326.38	NA	1020.24	1322.2	NA	1057.93
A0A1D5WSR8	520.442	381.094	NA	581.137	340.015	NA	447.777	288.978	NA	398.995	368.997	NA	521.038	353.289	NA	416.753	426.205	NA	475.328	376.615	NA	531.638	232.984	NA
A0A1D5WT17	2139.68	4715.88	NA	1863.29	5842.19	NA	1468.75	5522.22	NA	1964.71	5498.44	NA	1994.18	4657.1	NA	1841.93	5142.75	NA	1810.91	4987.56	NA	1912.53	5134.04	NA
A0A1D5WTC9	2281.41	1751.56	3598.03	2187.96	2193.83	3209.18	1928.91	2196.22	3021.2	2676.09	2512.04	2907.15	1509.2	1959.94	3106.99	3844.7	1947.51	2372.35	2396.23	1904.49	2542.6	1892.39	2133.26	2580.44
A0A1D5WU85	3014.15	2597.06	NA	2371.98	1529	NA	2692.86	1452.15	NA	2510.03	1550.26	NA	2862.25	1613.94	NA	2415.57	1629.71	NA	2837.35	1661.56	NA	3371.26	1546.72	NA
A0A1D5WUA7	7785.89	1191.68	7015.22	7632.89	1238.62	7126.37	7261.57	1248.26	6096.34	9238.55	1136.87	5441.61	7791.28	1224.07	6030.34	9588.55	1444.77	6023.28	7595.79	1275.82	6876.87	7688.26	1314.75	7340.01
A0A1D5WVG7	4317.96	NA	1817	4960.66	NA	1819.26	4519.61	NA	1678.69	4935.98	NA	1406.78	4455.89	NA	1432.23	4638.03	NA	1574.87	4573.51	NA	1488.01	5006.13	NA	1573.08
A0A1D5WVH9	19357.9	24678.3	12346.8	59942	30239.7	22769.8	55031.5	20655.9	19612.4	39450.5	32808	34390.4	42957.3	22033.2	19606.6	32782.6	26354.9	19180.7	38315.8	27429.7	22479.5	46879.6	26047.1	21883.3
A0A1D5WW05	2503.99	1115.73	NA	1721.81	693.573	NA	1723.79	869.523	NA	1675.7	1046.65	NA	1835.76	1011.37	NA	1955.06	959.825	NA	1638.43	927.591	NA	1695.56	1058.55	NA
A0A1D5WW07	108.428	NA	273.58	1242.27	NA	730.506	848.859	NA	1144.09	721.383	NA	1024.8	360.298	NA	491.801	408.023	NA	786.722	1004.06	NA	1231.74	1656.91	NA	1318.02
A0A1D5WWJ1	1890.95	710.697	419.017	2062.21	594.293	484.03	1862.5	616.972	614.94	1951.05	520.376	537.128	2329.13	733.195	494.089	2045.06	840.964	653.359	2137.51	759.683	704.137	1820.85	906.755	705.351
A0A1D5WWR9	956.01	1276.67	612.222	752.32	1537.83	560.61	726.508	1425.54	931.194	1384.72	1437.04	542.192	864.624	1538.98	666.503	1382.35	1517.27	803.843	1080.58	1479.25	819.593	974.798	1673.2	711.745
A0A1D5WWW9	2579.58	2925.34	2578.48	3882.71	2445.59	3228.81	3061.51	2378.55	2545.55	3598.23	2574.83	2866.27	2887.69	2409.89	2756.54	3108.65	2841.52	2684.95	3088.3	2693.56	2576.13	2046.33	2602.56	2436.75
A0A1D5WX80	9254.77	10362.7	5998.96	7657.39	6193.84	5065.98	9007.43	6140.33	5715.59	8971.8	6844.87	5897.89	6346.21	4169.53	3936.17	8528.15	4497.52	3157.88	6829.46	4763.98	4140.06	6953.77	4624.67	3815.24
A0A1D5WXL8	3328.44	4990.17	3711.75	7737.25	5007.21	6320.84	5896.79	4082.57	6122.88	5428.83	4467.11	5667.98	6661.19	5588.08	4448.23	5850.56	4851.47	6059.32	5983.75	5698.81	5488.61	5766.84	4860.71	5725.92
A0A1D5WYC0	2357.27	3967.61	172.84	3891.9	3796.48	55.2763	2750.4	3969.26	594.269	2350.7	2975.79	175.878	2372.15	2651.85	149.409	2373.09	4650.27	565.262	2703.28	4574.92	311.41	3442.08	6871.46	239.921
A0A1D5WYE6	4156.99	3142.07	2759.43	5058.61	3544.81	3405.66	5093.71	3328.88	1705.89	5876.94	2985.95	3343.42	4335.17	4327.77	4410.5	7276.09	4755.06	3059.97	6221.32	4779.1	3790.59	7399.98	4931.79	4202.87
A0A1D5WYN7	24292.6	5900.98	NA	29244.1	6511.26	NA	26666	6173.09	NA	31090.5	6136.83	NA	27591.7	4951.7	NA	26465.9	6655.8	NA	25471.9	6731.43	NA	28806.4	6575.52	NA
A0A1D5WZW5	2307.57	6485	NA	3800.43	5178.65	NA	2380.53	5006.59	NA	2753.54	5588.52	NA	3106.94	6566.55	NA	2277.93	6044.93	NA	2875.13	6205.6	NA	2677.37	6704.59	NA
A0A1D5X084	4470.11	3332.73	1951.47	6508.82	3993.12	1420.39	7029.58	4078.48	1869.98	9676.54	4797.95	2157.81	6386.71	4186.72	1566.75	6768.33	4921.35	1680.52	6961.43	4344.57	1667.2	7456.15	4717.16	1920.47
A0A1D5X106	8233.13	1166.55	NA	6494.69	1106.4	NA	4417.15	1189.56	NA	6331.33	854.778	NA	6325.83	1188.06	NA	5860.96	1093.28	NA	5607.21	926.017	NA	5099.66	951.562	NA
A0A1D5X245	679.818	555.596	814.413	489.634	384.329	923.585	583.489	413.903	765.566	484.262	621.524	1004.71	397.382	544.156	843.179	413.619	357.901	508.804	396.49	596.594	705.96	348.035	482.029	787.048
A0A1D5X2B9	5625.4	1880.41	NA	6600.3	1988.23	NA	5855.8	1762.96	NA	4962.24	2039.1	NA	5251.92	2239.58	NA	3894.15	2208.32	NA	4804.56	2588.92	NA	4959.39	2138.61	NA
A0A1D5X2E0	2567.57	2677.64	1764.38	4546.14	3550.13	2146.3	5004.09	3110.14	1861.9	4023.95	3438.47	1528.38	3104.1	2767.34	2381.83	3013.4	2915.95	1710.98	3417.03	2844.34	1925.92	3232.67	3133.36	2252.11
A0A1D5X2F1	4789.77	6110.65	3509.37	3574.47	6674.5	2350.98	3604.93	7005.17	3647.66	4339.01	6972.22	2197.7	4121.69	7168.61	3654.34	5139.3	6295.82	2970.55	4175.28	6417.32	2914.12	3627.66	6644.67	2616.26
A0A1D5X2M5	789.603	10023.7	NA	849.364	12690.6	NA	574.726	12493.8	NA	493.18	14087.1	NA	773.412	10301.3	NA	736.822	9985.36	NA	763.165	9781.37	NA	767.916	8983.86	NA
A0A1D5X3A9	8412.22	10593.6	8583.37	8806.37	8058.87	6620.96	10025.8	7279.54	12709.2	9353.42	8067.48	9445.07	7726.38	7004.73	7715.97	8536.03	6574.73	10495	8384.26	6653.83	7619.64	9080.16	6315.16	6686.66
A0A1D5X5C9	154.654	497.723	NA	187.709	461.125	NA	267.446	585.578	NA	252.563	563.033	NA	216.757	678.384	NA	243.12	455.496	NA	273.64	687.071	NA	148.062	561.919	NA
A0A1D5X5X3	799.19	468.286	2858.31	645.509	683.693	2843.99	582.03	670.285	2235.72	520.114	502.596	2618.5	606.219	645.577	2803.15	605.631	595.34	2322.64	641.68	482.25	2834.1	425.921	492.781	2373.42
A0A1D5X6C4	1558.74	393.233	NA	1611.75	505.999	NA	1842.8	563.805	NA	2215.29	466.334	NA	1708.3	602.215	NA	2100.85	416.524	NA	2557.41	502.938	NA	2000.46	574.329	NA
A0A1D5X6D9	957.3	1118.66	790.545	694.313	582.591	915.305	894.563	637.798	1080.2	589.51	813.67	963.964	719.532	829.377	1194.02	672.631	807.306	784.127	842.157	939.027	1070.3	980.535	984.857	1147.93
A0A1D5X6E1	957.733	1280.84	NA	1920.84	1530.47	NA	1723.47	1643.95	NA	1475.56	1070.14	NA	1086.84	1511.76	NA	2040.85	1332.72	NA	1412.29	1407.28	NA	1530.67	1343.61	NA
A0A1D5X8C8	869.172	2302.55	NA	1599.08	2044.55	NA	1438.3	1946.88	NA	1291.49	2246.87	NA	1256.05	1491.24	NA	1659.71	2284.25	NA	1611.54	1899.5	NA	1191.09	2029.56	NA
A0A1D5X8I7	594.604	888.183	NA	690.819	1463.73	NA	814.437	864.715	NA	622.849	1230.79	NA	514.261	1057.5	NA	596.315	928.195	NA	549.397	847.997	NA	650.492	1006.22	NA
A0A1D5X9I3	1146.39	3628.58	3765.18	1225.93	3960.5	3381.34	1434.9	3510.63	2244.22	1693.17	3539.85	2642.15	1343.8	3290.43	3264.91	1659.95	3960.89	2039.37	1576.78	3965.52	3349.96	1553.49	3678.46	3303.91
A0A1D5XAH9	1259.42	3362.62	758.11	1047.98	3579.68	413.801	1604.88	3360.23	725.11	1790.75	2945.87	899.068	746.175	2703.79	705.958	1650.41	3300.25	681.577	1791.69	3498.95	799.437	1316.27	3681.65	763.013
A0A1D5XAR2	5136.7	11471.4	17635.8	9719.49	10976.4	23011	9395.7	8375.08	32166.8	7558.52	11349.3	35957.6	7653.63	9186.97	21639.5	9321.54	9643.83	27579.7	7877.69	9863.68	22531.5	9246.95	10339.9	22106.8
A0A1D5XBT9	1693.96	1282.33	NA	1528.27	1427.14	NA	1370.91	1571.91	NA	1382.99	1515.3	NA	1321.57	1757.58	NA	1225.87	1401.02	NA	1446.16	1500.5	NA	1060.32	1299.21	NA
A0A1D5XCP2	4056.83	23589.3	9104.36	4145.25	22814.4	14483.4	5153.92	21301.3	12264.8	4259.98	23293	17990.2	4718.2	5369.46	1071.55	3845.43	5536.16	838.461	3958.31	6946.31	947.978	4601.05	6376.44	854.101
A0A1D5XD15	10610.8	NA	8155.98	8474.02	NA	5897.45	8070.54	NA	6309.54	9213.89	NA	5999.05	14919.4	NA	10108.8	12541.2	NA	9621.89	12188.6	NA	8798.84	13509.5	NA	8261.19
A0A1D5XDH4	398.686	NA	515.787	605.897	NA	426.478	525.809	NA	501.741	386.159	NA	617.579	382.045	NA	430.667	384.243	NA	459.935	396.26	NA	566.545	193.183	NA	486.434
A0A1D5XDZ3	4846.58	623.599	558.838	4583.16	1019.4	791.552	5446.41	1166.19	1900.12	6121.06	758.641	408.021	4597.75	1255.78	1096.74	3399.55	977.713	1138.91	4793.51	1042.61	976.121	6366.65	1210.91	794.837
A0A1D5XE21	1102.61	487.142	3455.75	805.903	367.972	5028.22	893.625	440.36	3704.7	774.617	467.575	3804.04	729.993	240.796	3330.74	494.203	555.632	3491.29	641.963	538.392	3553.89	557.553	460.47	4203.99
A0A1D5XE80	5811.51	7192.49	5104.42	10720.2	6621.09	5836.85	12060.6	4331.57	3550.43	7286.67	4870.47	6046.47	6867.11	4715.43	5245.06	9865.51	5530.5	4300.39	8014.24	5232.06	4535.27	8874.6	5796.57	5561.51
A0A1D5XF01	11422.1	9133.65	16087.3	36922.8	12233	29029	30741.4	9293.41	29961.3	30461.1	10305.4	41986.4	28400.3	12180.2	23814.9	31151.6	11094.3	27417.3	31230.3	11750.6	28813.2	31769.2	12490.1	24220.9
A0A1D5XF67	1511.23	NA	1344.66	1683.06	NA	1548.35	1536.96	NA	1225.66	1297.77	NA	1209.29	1294.84	NA	1399.5	1502.99	NA	949.001	1261.68	NA	1262.9	1117.28	NA	923.103
A0A1D5XF71	546.918	1360.45	230.921	776.118	1650.17	246.724	1204.21	1252.52	329.362	796.341	1180.56	518.037	869.849	1660.51	224.322	1122.87	2050.12	346.728	891.263	3568.34	514.513	1857.93	3916.91	309.518
A0A1D5XFG0	5422.87	2934.29	1492.7	5353.41	2588.32	1192.22	4855.68	2634.06	1058.06	4878.04	2622.78	1398.59	4763.38	2986.93	1432.78	4193.17	3425.37	1209.52	4555.75	3217.53	1312.19	5195.02	3099.13	1292.17
A0A1D5XG60	5131.73	2582.32	1902.01	5511.21	2433.27	1659.39	5446.38	2230.37	2756.18	5282.76	2499.18	2365.03	21302	9284.62	5536.41	9240.09	5813.51	10620.9	13064.3	6208.76	6367.37	16428.3	6974.31	5187.63
A0A1D5XGF4	1534.79	275.842	865.827	959.768	219.152	545.156	797.033	223.056	473.373	1084.68	223.58	741.911	1365.85	442.999	581.154	1418.57	357.826	616.625	1908.98	543.572	768.358	1799.58	404.764	798.357
A0A1D5XGQ0	992.143	NA	3070.51	958.844	NA	3228.96	1117.42	NA	1810.43	1104.07	NA	2511.64	1026.95	NA	2412.03	1007.7	NA	1920.24	770.253	NA	2382.59	742.938	NA	2673.1
A0A1D5XGV8	938.314	465.878	626.124	801.766	951.229	476.367	586.924	832.62	848.979	1061.41	1237.01	587.323	879.463	849.736	672.926	945.634	752.299	677.576	863.267	661.272	712.631	727.687	801.317	579.661
A0A1D5XH03	661.764	804.007	NA	574.394	791.925	NA	602.145	612.229	NA	468.072	618.231	NA	603.089	977.539	NA	735.958	486.149	NA	459.211	539.345	NA	498.777	619.741	NA
A0A1D5XI63	1212.71	1873.61	2499.87	3749.13	3658.63	3583.64	4514.62	3953.13	5775.28	2350.26	3568.15	3468.54	1987.43	4008.18	2788.81	3230.18	2659.71	4112.8	3010.48	2985.16	2762.14	3008.51	3171.06	2640.87
A0A1D5XIA7	6937.02	2460.99	2065.69	10111.7	5749.92	2316.1	10594.7	5594.68	2462.09	13211.6	6942.26	2579.63	8942.88	3985.34	1995.53	8273.87	3976.59	1770.5	8391.94	4239.53	1839.41	8437.53	3896.44	2196.28
A0A1D5XIA9	3438.92	3538.83	904.032	2429.39	2417.28	561.454	3100.07	2061.57	663.535	2837.36	1966.76	835.267	2539.34	1874.6	719.115	2146.43	1750.05	438.032	2500.46	2076.87	578.443	2782.66	1880.98	633.742
A0A1D5XJ41	503.783	NA	698.581	302.82	NA	515.653	280.727	NA	621.166	417.642	NA	547.35	435.824	NA	579.001	354.614	NA	583.493	362.389	NA	465.005	504.73	NA	687.343
A0A1D5XJB1	12780.6	7393.8	15234	15388	8769.82	19748.7	11706.9	8761.12	23589.2	16755.5	9182.21	21491.2	11680.6	8985.67	21108.7	15994.7	8802.49	19464.6	14494.4	9432.46	19766.1	13021.5	8510.11	16024
A0A1D5XKP4	6173.44	9765.13	20062.7	14103	10436	37743.5	12868.1	8374.24	27125.5	12557.8	9951.72	47053.8	11175.2	10373.8	32077.6	14619	10777.3	27262.1	13091	10801.2	32072.9	12789.9	11012.3	31120.2
A0A1D5XKT5	2230.38	1707.83	882.956	3200.65	1633.37	1286.71	3274.48	1548.58	1297.18	4145.25	1854.35	1657.98	3035.62	1550.64	1150.17	4329.8	1887.67	1263.71	3211.78	1783.67	861.086	3327.71	1562.75	787.253
A0A1D5XLC4	323.822	2598.92	2953.2	361.65	3268.14	3663.29	398.18	3085.47	3647.35	250.974	3137.12	4351.19	360.447	3063.87	3561.52	160.036	3003.97	3365.01	356.104	2825.38	3756.19	279.231	2766.61	4388.88
A0A1D5XLU8	6935.78	4743.53	6097.62	6011.78	3935.79	4096.98	7667.36	3458.48	4112.3	7838.73	2630.47	3788.83	7561.07	4063.3	5589.02	7778.12	3350.72	3900.47	8065.79	4088.47	4520.88	7947.22	3468.34	5064.26
A0A1D5XMQ1	2321.89	1333.68	NA	2911.21	1532.18	NA	1942.73	1720.89	NA	2810.1	1581.82	NA	2439.39	1831.45	NA	3046.47	1612.3	NA	2625.91	1563.87	NA	1947.84	1626.94	NA
A0A1D5XMY4	607.333	2937.46	896.037	440.157	3028.36	778.161	527.648	3101.55	855.031	679.712	3460.84	924.33	505.924	3036.09	828.39	870.858	3664.85	959.337	704.427	3375.82	791.183	566.136	3792.35	1108.31
A0A1D5XNG4	4574.53	4320.22	NA	4685.11	3992.89	NA	5042.35	3849.8	NA	5006.61	4202.95	NA	3954.31	3763.22	NA	4112.75	3920.47	NA	4225.95	3682.17	NA	4306.82	3711.18	NA
A0A1D5XNJ5	29502.5	3327.34	5314.47	47027.8	3334.72	6654.04	48767.8	3501.23	7224.16	47481.6	3610.98	8765.14	42639.2	4252.31	6467.73	39455.3	3035.23	6509.93	38460.2	3653.85	6180.69	41903.8	4041.65	7782.24
A0A1D5XPW9	287.186	3177.74	4480.96	244.184	3758.88	4101.49	212.429	4071.97	6107.78	225.095	4060.34	4032.73	228.749	4360.2	5046.23	565.5	4036.3	5248.4	394.988	3892.53	4763.06	431.391	4161.93	4164.5
A0A1D5XPY2	714.7	NA	1947.96	783.6	NA	1013.98	637.87	NA	1803.41	1183.01	NA	768.049	859.718	NA	1339.25	1163.24	NA	1739.21	1005.37	NA	1276.66	937.504	NA	1663.5
A0A1D5XQ60	1178.43	1494.55	NA	630.062	1020.95	NA	588.347	1178.64	NA	876.989	989.866	NA	1095.37	1704.2	NA	792.11	1570.04	NA	817.584	1642.69	NA	1080.53	1785.28	NA
A0A1D5XQR3	2146.3	7860.98	NA	2102.14	5740.79	NA	2127.35	5439.35	NA	1981.5	5449.22	NA	1856.12	5211.78	NA	4303.67	5253.31	NA	2608.49	5623.51	NA	1965.6	6544.36	NA
A0A1D5XQZ6	1557.5	NA	923.365	1519.61	NA	933.565	1181.1	NA	981.948	1458.74	NA	580.311	1672.87	NA	1089.33	1063.04	NA	1061.65	1233.35	NA	922.86	1190.46	NA	755.473
A0A1D5XRK2	1703.8	NA	791.389	1399.22	NA	565.651	2321.85	NA	744.713	3549.15	NA	440.855	2183.76	NA	737.435	1722.04	NA	846.412	2228.53	NA	741.401	1682.91	NA	555.288
A0A1D5XRP2	588.113	NA	1780.41	554.775	NA	1586.47	654.839	NA	1391.68	548.963	NA	1693.54	570.192	NA	2002.54	665.172	NA	1485.61	628.284	NA	1509.26	902.669	NA	1969.31
A0A1D5XS09	6803.82	12337	5894.59	10395.7	12044	6675.02	8572.04	11200.6	5061.63	12849.6	11981.1	6887.46	18988.8	20490.5	13666.2	28885	24161	19611.5	23488.5	23524.2	17640.6	28711.1	24622.5	18082.5
A0A1D5XSM1	4667.3	658.291	NA	4705.59	630.129	NA	4083.77	498.27	NA	4732.36	549.895	NA	4329.6	695.927	NA	5202.09	473.479	NA	5136.66	522.399	NA	5116.64	630.455	NA
A0A1D5XSR7	1720.04	1906.8	1139.43	1837.27	1118.58	1211.06	2008.81	1421.34	942.3	2529.49	1136.32	931.578	1929.99	1431.72	1329.85	4218.07	2207.36	873.407	2324.53	2664.09	1198.25	2605.17	2342.39	1402.03
A0A1D5XTA3	1463.75	1994.07	756.4	1890.17	1900.68	1509.64	1231.34	2044.07	1888.79	1932.55	1687.49	1089.71	1769.67	2081.86	899.255	1846.16	2751.37	1895.66	1676.09	3053.03	1315.96	1709.89	2509.02	1117.98
A0A1D5XU32	1589.55	594.931	NA	1027.41	412.425	NA	771.297	441.499	NA	967.851	590.501	NA	798.394	561.986	NA	871.328	397.829	NA	724.352	679.025	NA	1084.01	641.172	NA
A0A1D5XUF5	560.27	523.883	301.333	435.292	668.864	408.584	353.285	751.348	376.028	409.129	711.71	237.022	491.068	686.171	454.09	331.812	635.631	401.449	443.808	663.892	338.948	283.373	448.179	165.15
A0A1D5XV71	2163.56	NA	4255.09	2365.56	NA	3204.24	2345.09	NA	4280.2	2450.92	NA	4415.28	2205.99	NA	4149.19	2874.61	NA	3559.89	2593.77	NA	3950.98	1818.58	NA	3665.74
A0A1D5XVG2	1295.09	668.529	NA	1154.28	657.987	NA	1318.82	549.084	NA	1206.89	773.958	NA	1122.42	659.787	NA	1870.73	447.088	NA	1379.04	511.682	NA	1451.4	468.353	NA
A0A1D5XVM7	2704.65	1355.42	NA	4071.83	2091.39	NA	3801.1	2201.53	NA	6023.4	2075.96	NA	3445.47	2049.89	NA	6947.81	1761.6	NA	6072.16	1770.34	NA	5844.26	2176.93	NA
A0A1D5XVS8	4694.93	2603	15208	7718.13	2993.77	25232.3	7604.63	2642.48	30686.1	6102.3	3362.44	24140.5	6686.53	3552.02	22243.4	5698.98	2207.39	26175.5	6558.15	2651.53	19824.9	6782.05	2184.05	22301.1
A0A1D5XW38	8429.87	670.962	NA	10326.1	579.173	NA	10046.3	578.982	NA	11243.9	321.959	NA	8711.19	602.323	NA	10679.4	676.712	NA	10428.4	753.246	NA	10474.8	614.938	NA
A0A1D5XWV5	767.129	NA	2920.54	1347.72	NA	5668.41	1771.76	NA	5212.75	1417.71	NA	7529.99	1119.13	NA	4561.03	1426.08	NA	4988.45	1705.36	NA	6700.96	2009.65	NA	4930.54
A0A1D5XX76	1524.92	1232.22	1579.17	944.572	1240.37	2302.09	950.113	1415.05	1833.08	1471.38	1521.76	1149.97	1213.92	2094.84	2146.3	1271.18	1542.73	1987.2	1333.55	1594.68	1864.71	1234.81	1540.74	2251.47
A0A1D5XXA6	1347.55	1814.08	4266.29	1475.5	4075.38	4532.91	1007.16	4285.57	4405.73	1053.23	3014.35	2783.29	1375.24	3938.38	4933.27	1231.36	2979.95	4242.23	1185.04	3482.49	4581.83	1466.84	4166.6	4249.71
A0A1D5XXC6	248.881	NA	1115	218.647	NA	1120.38	320.461	NA	902.536	177.033	NA	765.706	373.15	NA	1124.54	468.923	NA	1651.62	441.126	NA	1224.8	465.569	NA	1247.57
A0A1D5XXY4	8446.48	3650.61	6842.77	7844.83	3424.04	5876	7037.37	3675.61	6511.82	7359.5	3654.13	5066	6608.46	3424.3	6171.97	7222.66	3668.85	5684.52	7016.89	3601.76	6917.38	6325.37	3743.97	5832.48
A0A1D5XY08	28548.2	10912.2	14212.2	105111	12015.7	19770.4	82690.3	9490.24	22120.2	79624.1	8897.5	26090.4	81148.4	16109.7	19420.4	73178	11106.4	22302.3	73541.5	11365.1	19628.1	83722.8	10572.2	18454.4
A0A1D5XYT4	88.1398	52208.9	51715.3	15.1742	52334.8	56382.7	33.0511	47892.5	58504.1	31.0817	50621.3	50215.2	127.269	49432	54949.4	15.9844	48121.6	49719	54.4504	52936	51918.3	46.9759	52701.6	59477.6
A0A1D5Y0A9	2027.06	2774.14	2682.1	2483.82	2832	3743.97	2272.62	2807.61	2840.63	1701.19	3398.23	3417.46	2395.16	3361.64	3388.46	1643.44	2850.97	2874.91	1973.62	3010.02	3336.47	1652.16	2826.38	3081.32
A0A1D5Y0D5	3465.04	4047.08	3074.11	2377.81	5841.67	3773.73	2396.3	5613.93	4392	2328.99	6239.69	4289.74	1535.81	3958.9	3079.2	1445.51	3501.75	3458.78	1587.46	3810.83	3042.26	1738.67	3775.45	3454.11
A0A1D5Y0L5	698.127	NA	788.5	504.887	NA	1008.09	434.658	NA	688.121	512.042	NA	917.854	611.097	NA	681.405	455.403	NA	780.986	631.662	NA	873.856	454.649	NA	785.096
A0A1D5Y0R0	1277.06	NA	1340.01	1132.49	NA	1792.28	1155.82	NA	1608.89	1349.44	NA	1696.17	1219.35	NA	2286.58	1499.7	NA	1846.64	1342.17	NA	2307.48	1337.82	NA	2328.81
A0A1D5Y1E2	1888.98	1149.26	NA	1507.83	1275.72	NA	1957.93	1360.54	NA	1997.06	1461.05	NA	1606.35	1307.25	NA	1272.66	1243.96	NA	1285.31	1188.44	NA	1602.19	1398.31	NA
A0A1D5Y5R8	3456.48	185.969	NA	5775.03	86.3725	NA	2600.27	122.598	NA	2387.04	150.333	NA	6744.33	158.04	NA	1390.96	137.264	NA	1399.37	121.19	NA	771.25	158.355	NA
A0A1D5Y5T3	4027.44	2061.8	1054.2	3416.31	2798.79	1327.51	4451.45	2602.66	1325.81	3732.45	3822.43	1422.8	4160.15	3154	1177.25	2494.65	1647.32	1243.38	3222.22	1740.78	1244.47	4980.06	2267.68	1290.6
A0A1D5Y6M2	1356.42	NA	3603.36	1797.36	NA	3028.69	627.433	NA	4149.32	731.404	NA	3648.96	885.194	NA	6895.11	1030.04	NA	4150.72	1498.56	NA	5884.65	695.425	NA	2422.18
A0A1D5Y6Q1	1058.71	1703.04	3063.52	825.965	1868.98	2258.47	800.204	2349.48	2051.57	872.857	1667.05	2148.69	661.984	1833.54	2351.76	904.279	1922.14	1468.51	941.927	1675.71	2293.05	950.529	1538.21	2012.05
A0A1D5Y8D8	1685.82	NA	14213.6	1530.28	NA	13599.2	1520.91	NA	12037.6	1191.22	NA	16698	1388.85	NA	14343.2	1028.14	NA	13707.2	1414.28	NA	14209.9	1500.41	NA	12833.4
A0A1D5Y8U4	754.189	NA	1371.77	648.491	NA	960.795	680.676	NA	1103.16	845.626	NA	1022.15	696.794	NA	1072.1	554.638	NA	936.917	1016.47	NA	1142.42	741.686	NA	1189.45
A0A1D5Y8V5	344.856	199.435	NA	292.356	136.397	NA	297.709	103.721	NA	291.235	179.049	NA	352.753	176.853	NA	335.409	151.458	NA	306.239	177.444	NA	329.849	249.627	NA
A0A1D5YB80	7684.76	6292.4	3825.31	4667.59	3138.68	1757.62	5389.36	3167.61	1805.77	4634.75	2644.57	1651.37	3925.68	2880.6	1690.95	5441.03	3246.48	1683.38	4015.49	2607.22	1747.59	2821.2	2424.4	1764.91
A0A1D5YCD4	1337.13	446.936	826.823	1398.29	418.756	1005.87	1115.33	504.466	1489.05	1240.41	452.319	1168.41	1042.65	561.997	893.819	1081.31	521.625	1202.77	1106.1	711.406	1214.23	1577.69	675.115	1231.22
A0A1D5YDD8	5740.62	NA	648.731	6168.96	NA	611.472	5280.34	NA	1048.76	5889.56	NA	798.126	5893.2	NA	727.15	5116.26	NA	682.048	5323.71	NA	780.269	5670.87	NA	673.717
A0A1D5YDJ7	1769.25	NA	857.593	337.603	NA	401.624	463.686	NA	458.741	730.652	NA	344.772	627.252	NA	397.859	498.723	NA	653.746	473.48	NA	573.446	318.92	NA	374.51
A0A1D5YEH0	21108.5	21129.6	28950.8	85023.3	38484.2	74325.1	85498.7	28394.8	59374.9	57231.4	33103	90050.1	47808	32214.8	48054.1	54488.7	41174.9	66323.8	63639.5	49989.3	76307.8	76226.8	53669.2	91279.1
A0A1D5YEU0	2861.35	1583.06	NA	2390.95	1490.52	NA	1892.88	1430.64	NA	2633.62	1861.82	NA	2145.09	1535.41	NA	1360.94	1292.8	NA	1981.92	1438.16	NA	2284.33	1625.4	NA
A0A1D5YF04	2421.02	NA	1736.43	4632.59	NA	2427.02	5578.24	NA	1809.21	4194.73	NA	3264.33	4106.31	NA	2624.15	4540.07	NA	2202.5	5831.21	NA	3128.78	5394.78	NA	3032.48
A0A1D5YFG3	2894.61	4007.27	27979.6	2502.87	4133.3	39761.9	2634.15	4397.23	69757.5	6279	4143.4	58448.4	4898.37	8533.4	60652.5	6641.28	10200.7	68875.8	7119.1	8422.65	60443.1	4330.75	8789.29	30882.7
A0A1D5YFV9	4962.78	NA	2665.12	4956.21	NA	2798.33	5455	NA	2079.19	4574.84	NA	2650.08	5689.89	NA	2331.78	5559.24	NA	1865.81	5545.52	NA	2504.25	6511.95	NA	2525.6
A0A1D5YGG9	2303.99	2160.86	3265.96	2018.9	1668.95	3065.76	1610.09	1242.8	4515.68	1778.76	1232.28	2404.67	2790.72	1455.31	3737.23	1283.68	2150.19	3891.72	1831.47	1529.51	3208.59	2041.24	1666.63	2522.63
A0A1D5YGH1	705.526	1253.08	NA	921.508	824.192	NA	996.995	805.82	NA	732.156	1643.66	NA	538.695	1611.52	NA	790.914	1567.48	NA	910.43	860.525	NA	782.584	985.34	NA
A0A1D5YGJ5	407.182	108.34	NA	447.172	176.367	NA	464.525	276.162	NA	420.507	322.742	NA	420.768	311.243	NA	462.612	355.901	NA	438.903	219.967	NA	501.389	374.329	NA
A0A1D5YGL3	2454.6	1308.36	1838.97	2620.52	1689.03	2064.28	3349.79	1280.2	1521.5	2972.18	1409.93	1226.79	2132.04	1105.78	1446.98	3035.84	1435.11	1407.71	2191.3	1570.52	1600.49	2788.94	1530.85	1337.9
A0A1D5YGS5	929.583	7096.01	4436.33	738.177	6883.9	4698.03	924.48	6561.93	7639.05	824.866	8196.12	6141.33	768.634	6984.02	5583.27	1459.97	6403	7292.11	1092.9	7462.28	5915.49	969.95	6452.8	4355.4
A0A1D5YGW1	2739.59	1750.71	3699.52	10502.7	2345.05	7140.66	9801.89	1920.08	7793.41	10046.2	2263.23	11386.2	4944.49	1927.88	5484.79	9029.04	2604.25	8347.69	13363.2	2736.14	10488.4	14955.9	2823.85	9846.48
A0A1D5YH13	7324.94	6326.25	4555.35	6326.82	4811.32	3873.36	7315.42	4715.29	4616.73	8061.31	5247.95	5018.85	6333.55	5872.11	3921.17	8881.13	4652.74	3879.14	6754.17	4571.64	3918.41	7754.93	5175.94	3854.84
A0A1D5YH43	2275.48	1941.33	NA	1983.61	1663.34	NA	2019.91	2068.52	NA	2262.22	1953.96	NA	2399.31	2398.38	NA	2396.56	2403.91	NA	2201.13	2059.99	NA	2670.55	2064.54	NA
A0A1D5YI42	4755.28	3295.31	4614.71	4327.31	2687.55	5033.07	4263.9	2834.85	4527.07	5043.97	2799	4791.43	4432.15	3429.31	5799.95	4769.43	3459.59	5370.78	4533.92	3688.84	5543.14	5106.54	3284.41	5321.57
A0A1D5YIA9	3868.8	194.232	NA	5035.66	430.084	NA	6391.41	493.142	NA	6333.34	280.172	NA	5072.22	606.087	NA	6496.86	262.224	NA	6231.77	333.772	NA	7712.66	433.313	NA
A0A1D5YIK7	3037.5	749.876	NA	2791.31	1594.93	NA	2382.43	1318.29	NA	3613.77	1442.3	NA	2689.19	553.228	NA	2981	822.187	NA	3062.81	741.617	NA	2134.14	491.954	NA
A0A1D5YJ17	297.219	NA	148.809	148.726	NA	119.005	121.445	NA	120.112	125.015	NA	78.2208	174.072	NA	165.179	344.215	NA	122.572	270.81	NA	126.436	181.477	NA	48.0048
A0A1D5YJB1	2636.74	1618.97	1642.48	1830.74	797.331	935.214	2789.9	1049.22	1187.72	2187.83	894.227	1137.11	2195.2	867.605	1032.35	1133.78	870.442	1097.32	1348.51	894.523	1030.25	1057.82	804.896	1047.29
A0A1D5YJT9	1381.99	2407.08	101.318	1771.31	2336.79	206.707	1511.26	1996.06	319.486	1114.94	2414.48	136.448	1504.35	2080.05	156.638	889.705	2243.64	253.415	1429.66	2477.74	178.351	1173.72	2326.07	125.867
A0A1D5YK59	662.329	990.289	3130.54	351.309	800.43	4546.9	485.271	676.043	4437.11	503.702	904.761	4375.26	433.032	675.992	3107.66	382.721	573.235	4211.09	553.608	528.325	3793.32	338.408	672.287	3451.2
A0A1D5YL23	455.605	593.158	1108.18	434.55	348.962	817.196	284.503	535.295	764.324	535.004	496.026	881.806	409.676	443.583	916.989	425.155	455.704	706.152	407.336	532.477	962.201	403.021	412.127	1033.36
A0A1D5YL71	18672.5	11396.9	21374.3	32984.7	11312.9	46801.9	26606.7	9561.69	12006.7	22425.6	13506.8	29499.7	25757.2	8068.37	30118	20980.3	9635.35	15787.8	17904.8	8938.01	19952.7	18459.9	9251.45	29888.2
A0A1D5YLF6	436.923	1543.2	NA	589.658	1609.14	NA	489.399	1732.62	NA	905.832	1492.2	NA	1049.33	1760.11	NA	584.451	1504.63	NA	651.02	1661.3	NA	836.239	2465.9	NA
A0A1D5YLT8	21126.3	17604.3	35398.8	24776.4	18777.2	28585.2	24713.5	16594.5	26952.2	27789.9	18746.1	25446.2	23875.8	16964.3	27277.7	25575.7	19417.4	26500.8	23594.3	18806.5	26566.2	24723.4	16875.1	24436.8
A0A1D5YMQ6	231.904	1994.83	NA	90.722	1755.02	NA	101.689	1912.19	NA	18.0324	1328.35	NA	295.395	1907.76	NA	106.414	2842.85	NA	175.332	1921.24	NA	278.949	1981.01	NA
A0A1D5YMU3	2481.29	1110.67	NA	1915.91	1048.7	NA	1806.22	1311.44	NA	1657.17	1106.66	NA	2020.63	1343.19	NA	1953.96	1359.8	NA	2128.7	1214.68	NA	2259.48	1308.86	NA
A0A1D5YN81	19670.1	25212.9	22780	25107.7	18712.3	24567.1	28602.4	16799.7	20765.2	25572.3	17024.5	28764.5	23358.1	18586.8	20793.5	28582.2	18200.6	19970.7	23982.2	17725.7	19087.4	24827.6	18969.4	19031
A0A1D5YN83	846.718	NA	114.111	669.293	NA	84.4079	608.443	NA	123.69	434.075	NA	41.3204	615.18	NA	50.8467	708.646	NA	189.352	796.472	NA	92.4416	641.99	NA	122.934
A0A1D5YN92	5204.19	8900.29	15313.8	7174.74	8138.65	25106	7741.22	7687.55	13880.8	8027.53	6604.55	24731.9	5898.31	6898.24	16847.7	13708.8	11853.3	16032.4	8877.34	12691.4	22670.7	10144.2	11323.4	23574
A0A1D5YNL8	455.898	NA	359.713	528.5	NA	361.585	477.462	NA	419.958	320.341	NA	393.115	459.228	NA	428.048	417.985	NA	353.372	474.681	NA	412.622	348.329	NA	404.397
A0A1D5YNP5	1621.47	2455.92	4169.14	1415.21	2484.82	4440.56	1385.7	2655.13	4514.36	1443.47	2222.2	4889.78	1131.97	2172.35	3873.04	1429.28	2182.09	3717.06	1343.06	2621.18	3943.75	1411.04	2308.59	3136.73
A0A1D5YP67	741.406	582.463	1261.22	1061.17	356.346	1186.66	1012.13	355.474	1032.3	1411.31	654.071	756.168	963.445	392.392	1102.94	3220.78	506.051	851.984	1839.28	364.981	1187.14	1302.75	507.993	1306.88
A0A1D5YPF2	1915.56	NA	1553.77	1145.84	NA	1512.4	1052.63	NA	1739.41	1577.24	NA	1679.48	1369.31	NA	1204.39	1935.69	NA	1357.73	1549.8	NA	1496.23	802.053	NA	1509.84
A0A1D5YPK4	1847.68	1869.11	1471.08	3545.64	4517.71	1050.97	1408.09	4481.51	889.126	4011.22	3211.36	1138.19	2490	3441.71	1431.52	3854	3633.5	936.485	3012.84	3476.73	968.652	2907.4	4399.45	1151.68
A0A1D5YQA8	2490.81	8980.37	6304.02	6783.57	9784.62	8098.22	5286.94	7687.83	7732.78	2535.78	7460.64	10485.9	886.137	5470.77	3858.64	1379.36	6633.98	2770.69	1226.63	6200.43	3442.51	1045.59	6862.03	3451.1
A0A1D5YQP0	525.661	NA	517.765	915.491	NA	469.799	779.784	NA	794.603	938.321	NA	563.482	718.579	NA	585.891	1053	NA	810.217	1096.64	NA	590.704	1059.27	NA	666.057
A0A1D5YR00	8623.65	16109.8	8217.86	11279	12915.7	9316.61	15632.1	10778.5	7677.47	13818.7	10943.6	9481.16	10253.2	10624.2	9160.01	10548.5	12150.5	7577.13	13548.5	12008.9	10005.7	13894.2	12892.6	8766.48
A0A1D5YRP1	154.831	343.263	NA	31.8648	238.01	NA	125.362	435.803	NA	222.801	277.508	NA	114.066	410.945	NA	171.821	317.077	NA	128.893	332.296	NA	206.08	541.824	NA
A0A1D5YRP7	269.076	59.1213	6230.55	150.964	102.991	6271.19	155.78	146.687	6604.22	198.896	121.315	6436.67	189.448	117.027	5818.79	196.307	139.862	6623.41	150.552	121.932	6765.63	263.307	203.427	6793.99
A0A1D5YS56	3586.48	1091.8	NA	3339.19	1329.9	NA	3036.9	1600.22	NA	5443.45	1273.85	NA	3312.27	1574.96	NA	5821.9	1430.27	NA	4564.23	1462.03	NA	3683.93	1546.87	NA
A0A1D5YSI2	1453.38	843.778	NA	660.903	723.37	NA	447.561	659.213	NA	610.459	838.678	NA	633.262	995.588	NA	394.515	662.068	NA	496.638	737.078	NA	647.925	720.293	NA
A0A1D5YSK2	1534.58	1265.76	1149.67	1135.33	1730.57	1273.39	1481.21	1261.52	1554.55	1113.75	1252.27	1039.56	1258.12	997.762	1179.18	859.84	906.551	1407.21	1008.73	1081.09	1188.75	1008.69	1047.4	1028.32
A0A1D5YSU6	3660.8	815.618	648.421	4301.59	821.797	516.399	3624.08	652.945	646.156	2778.68	583.473	857.222	3061.97	711.008	412.858	1975.85	716.807	694.953	2613.02	779.52	386.045	3509.22	839.109	655.926
A0A1D5YTS9	1055.82	6068.59	NA	1135.42	5546.97	NA	702.384	5504.53	NA	1007.17	5589.66	NA	813.055	5247.66	NA	1049.76	5324.2	NA	918.951	4973.29	NA	717.607	4637.24	NA
A0A1D5YTZ0	2390.92	2066.15	1201.22	1597.02	1757.14	1163.87	1282.27	1577.11	1030.14	1967.11	2032.88	1462.59	1432.28	1365.15	1032.84	1399.45	1831.34	932.391	1729.69	1499.34	1044.65	1913.75	1610.95	1056.05
A0A1D5YU87	2480.91	1635.33	6216.24	1977.32	1832.86	5539.12	1706.64	1918.8	6449.43	2366.24	1504.08	5779.38	2264.76	1684.6	6458.94	1830.78	1840.57	4760.66	2150.89	1795.4	4657.5	2252.46	1783.69	5738.55
A0A1D5YUR5	2527.62	5113.37	NA	2104.01	2832.5	NA	2207.19	2913.36	NA	2466.55	3425.84	NA	1821.26	2934.97	NA	2355.77	3596.65	NA	2054.44	3854.57	NA	2015.96	3784.74	NA
A0A1D5YUU5	1194.08	NA	455.915	1027.5	NA	600.658	724.702	NA	599.497	1243.22	NA	508.271	872.312	NA	680.031	1060.46	NA	587.329	1085.62	NA	520.356	1363.91	NA	559.101
A0A1D5YUZ8	1559.8	NA	255.056	2613.51	NA	184.754	2509.48	NA	161.076	2513.17	NA	336.492	1630.75	NA	207.114	2315.84	NA	167.618	2080.39	NA	366.68	1819.42	NA	168.066
A0A1D5YV33	1364.61	NA	1247.26	1650.06	NA	1395.01	1764.26	NA	1150.89	1520.02	NA	1541.85	1229.83	NA	1223.21	1903.09	NA	1311.22	1482.67	NA	1100.94	1674.91	NA	1457.78
A0A1D5YV35	955.135	NA	2509.27	1029.97	NA	2948.31	771.867	NA	3605.41	1041.87	NA	2246.54	702.555	NA	2754.06	1462.09	NA	2860.07	933.887	NA	2537.39	751.726	NA	2859.6
A0A1D5YVB7	663.047	568.564	NA	381.536	403.842	NA	369.946	381.81	NA	309.087	401.085	NA	503.509	462.572	NA	327.063	527.001	NA	499.541	547.139	NA	380.553	453.181	NA
A0A1D5YVJ9	457.683	NA	1677.22	264.482	NA	2287.41	377.957	NA	1828.89	291.502	NA	1634.22	524.108	NA	2911.18	417.047	NA	1807.47	452.323	NA	1838.52	351.604	NA	2221.17
A0A1D5YVV2	1417.48	NA	948.286	745.898	NA	703.833	590.481	NA	560.234	961.546	NA	803.274	1094.26	NA	802.51	1048.82	NA	806.672	983.578	NA	710.626	919.778	NA	662.839
A0A1D5YW17	3756.46	2460.39	5986.82	7400.11	3947.39	11222.9	8300	3334.58	6966.74	9449.5	2575.68	10150.1	4166.39	3375.62	6967.9	12122.7	3956.4	6722.6	11598.9	4806.23	11108.2	9643.67	5168.69	12928.9
A0A1D5YWP0	1686.3	940.332	NA	1452.06	816.99	NA	1547.44	900.207	NA	1971.38	994.878	NA	1322.05	803.412	NA	2060.87	689.818	NA	1968.24	698.889	NA	1723.4	689.098	NA
A0A1D5YWS9	2513.92	3141.32	3576.79	2737.41	2573.1	2861.06	2544.16	2670.14	3721.27	2144.5	2451.48	2839.18	2283.1	2344.66	2801.66	1774	2893.93	2915.36	1495.79	2995.86	2570.19	1280.77	2905.21	2355.93
A0A1D5YXF3	1740.43	859.821	18989.2	2190.64	724.994	22312.5	3044.76	847.682	20656.9	2972.81	1317.72	24467.4	2197.32	854.409	19241.1	2322.66	911.157	19620.9	3011.04	848.147	19945	1904.43	785.582	19592.3
A0A1D5YXZ2	1723.62	2118.82	1329.8	1262.08	1911.36	1590.98	1296.92	1478.81	1589.04	1694.08	1871.24	1386.85	1475.1	1823.04	1352.55	1589.94	1843.81	1768.37	1600.49	1872.97	1386.91	1509.93	1958.14	1439.66
A0A1D5YY58	2256.7	1475.57	3431.19	3450.85	1579.71	4095.6	3267.65	1490.91	2993.09	4059.65	1138.25	3935.56	2787.47	1610.41	3872.57	3412.41	2198.9	3368.67	2966.17	1932.21	2967.66	3350.74	1966.13	3741.37
A0A1D5YYC2	12696.6	4174.24	5006.43	12865.4	4104.13	4723.81	11424.3	4092.91	5562.99	13016.1	3466.72	3748.92	12759	4269.19	4401.03	11198.5	4550.25	4898.47	11385.7	4809.27	4134.73	12083	4897.98	4196.78
A0A1D5YYZ5	7654.96	5720.93	8626.98	6193.58	5537.22	8091.71	8504.73	4651.72	6795.96	6719.24	4728.77	8374.88	7263.34	4582.15	8257.71	6437.31	5371.33	7098.96	7154.1	5436.59	7754.56	8221.98	5577.36	7939.54
A0A1D5YZN0	5734.31	2836.44	7501.98	8034.28	2367.32	7879.03	10458.7	2210.97	8887.52	9513.65	1486.16	6038.58	7464.25	2816.03	7875.92	9229.04	2566.63	6853.54	8729.36	2045.72	6483.14	6898.28	2170.45	6893.54
A0A1D5Z095	2661.62	2181.36	NA	2299.59	2051.24	NA	2819.72	2060.42	NA	2437.99	2149.27	NA	1376.38	834.955	NA	1567.5	1222.2	NA	1495.35	1238.06	NA	1357.67	989.627	NA
A0A1D5Z0M9	1608.9	NA	2689.14	828.962	NA	1902.86	926.749	NA	1915.8	950.184	NA	1992.42	908.464	NA	2718.81	1101.46	NA	2388.67	801.027	NA	2153.25	861.19	NA	2184.59
A0A1D5Z194	1874.91	1021.49	2980.85	2032.32	687.557	3571.63	1961.48	919.564	2818.07	1865.19	699.74	2841.11	1642.09	980.024	2834.71	1275.65	885.237	3502.22	1601.61	1018.2	3195.77	1624.44	1090.57	3839.2
A0A1D5Z1A0	15857.8	22179.4	10660.9	52751.9	16846.1	19919.5	51487.1	11018	11848.4	49225.4	16553.8	27643.1	33033.1	12202.7	14164.5	61905.9	28567.1	21593.3	47983.2	22098.1	19620.2	58912.8	21844.8	16136.1
A0A1D5Z1D2	1396.16	2827.83	3352.88	959.059	2014.61	3172.43	852.206	1963.14	2292.33	985.186	2129.81	2849.79	1237.38	2779.24	3195.84	886.097	2077.75	2451.99	1192.86	2302.28	2730	945.937	2032.18	2930.32
A0A1D5Z1H5	20412.6	5948.9	22548.9	37821.7	6153.35	30715.4	32331.5	5557.28	24213.3	35029.3	5560.42	18814.1	30716.6	5140.95	17644.8	31152.6	5727.18	16715.9	28496.2	5297.61	15722.5	27839	5988.72	16124.2
A0A1D5Z1Q1	2237.67	1926.81	2202.8	2146.3	1625.29	2183.62	2106.18	1503.3	1465.4	2023.6	1367.34	2078.41	1781.95	1812.17	1687.54	2634.55	1717.92	1775.8	2241.47	1704.1	1723.65	2286.34	1989.86	2200.46
A0A1D5Z2R3	4058.51	1632.53	888.901	4162.04	2024.22	770.379	3523.27	1741.34	1196.71	4511.4	2009.93	481.834	4131.83	1617.7	784.026	4894.9	1793.42	938.964	4496.34	1811.01	912.801	4457.6	1887.45	1036.6
A0A1D5Z315	1650.36	3071.26	1217.41	1564.99	2800.77	716.025	1536.71	2102.32	2677.75	1126.15	4867.72	1274.67	1108.21	1343.02	920.476	527.597	1221.23	1630.51	971.605	1457.36	1085.08	876.648	1041.31	826.686
A0A1D5Z340	5126.75	7097.03	16587.6	10538.3	16376.5	28329.6	7596.53	15197.3	18182.2	9131.7	16176.4	18392.6	7946.86	13504.7	20104.3	7729.47	14215.4	16279.8	7040.42	14504.2	15622.9	7611.47	14875.3	20179.5
A0A1D5Z351	305.716	786.382	1370.26	410.568	904.12	1123.91	227.636	811.435	1438.3	239.106	1021.32	2059.78	240.831	754.612	1284.81	235.841	867.744	1586.96	319.423	758.905	1509.73	172.76	687.784	1797.37
A0A1D5Z3J1	3397.27	8568.52	4804.7	2693.17	8418.84	5182.84	2754.76	7995.47	5127.79	2402.57	7182.05	4418.2	2939.72	7699.31	4966.54	2087.48	9895.91	4989.64	2350.55	10212.8	5118.97	2576.1	9592.78	4617.86
A0A1D5Z480	3748.5	921.831	NA	1820.81	1079.24	NA	1742.37	881.353	NA	1489.54	1318.62	NA	2454.58	885.198	NA	1172.19	688.781	NA	1480.82	797.591	NA	1469.62	978.179	NA
A0A1D5Z4H3	8056.06	2699.03	3815.11	2067.53	986.862	1407.6	2879.36	1570.12	3242.74	2231.28	1577.98	1585.93	3587.6	1987.14	2386.21	1273.84	1386.45	2347.62	2095.82	1342.26	2253.67	2391.2	1127.39	1820.82
A0A1D5Z4Y3	2866.92	725.463	2892.78	5504.05	586.287	3070.82	3689.13	563.978	3383.58	4267.66	613.99	1957.24	4749.62	637.64	2569.31	3411.44	883.97	4086.32	3480.68	873.891	3691.03	4353.06	1029.34	3505.07
A0A1D5Z500	1732.68	NA	719.667	5880.56	NA	2266.53	5443.06	NA	2175.56	5975.64	NA	3557.78	4749.11	NA	1607.75	5587.62	NA	2114.37	8638.46	NA	3746.73	8659.81	NA	3157.96
A0A1D5Z536	3811.24	1449.26	NA	3502.52	2267.68	NA	3038.38	2591.44	NA	3591.9	2063.19	NA	3857.49	3050.8	NA	2960.42	1523.13	NA	3833.59	1629.04	NA	4019.53	1955.12	NA
A0A1D5Z5R8	1458.33	NA	1415.18	1162.94	NA	1749.53	1298.18	NA	1351.23	1412.51	NA	942.219	1455.9	NA	1643.2	1734.8	NA	1080.48	1552.18	NA	1170.96	1483.24	NA	1415.42
A0A1D5Z5Z9	4169.98	NA	3043.75	3904.91	NA	2953.84	2319.6	NA	3485.23	3443.82	NA	3106.3	3515.16	NA	3435.15	2956.6	NA	3001.98	3076.58	NA	3144.89	3066.65	NA	2588.39
A0A1D5Z6Q8	4236.81	8734.91	3908.04	3843.01	6456.27	4622.41	3940.39	5939.02	4147.54	3336.32	7327.03	5533.64	3404.04	4649.86	4005.86	2283.05	6100.55	3636.05	2778.42	5803.17	4228.37	2882.76	5513.99	3998.34
A0A1D5Z6R8	652.814	829.359	NA	534.501	796.351	NA	601.831	820.818	NA	577.253	764.111	NA	707.483	803.228	NA	469.3	906.265	NA	789.55	946.722	NA	870.957	715.27	NA
A0A1D5Z6T2	16105.3	NA	10503.1	19694.5	NA	9640.33	18101.9	NA	9896.76	22521	NA	9523.96	18891	NA	10117.9	21480.9	NA	9710.46	21043	NA	11167.1	22604.5	NA	10147.7
A0A1D5Z865	705.5	429.762	876.968	784.039	616.391	635.983	795.259	748.646	909.828	685.765	632.634	623.527	668.888	749.71	758.245	768.753	638.936	555.598	786.304	709.327	661.746	737.861	559.819	790.569
A0A1D5Z8D2	428.059	1829.5	NA	524.871	1726.12	NA	274.457	1463.05	NA	211.425	2916.44	NA	361.709	1360.41	NA	213.085	1214.54	NA	388.899	1361.12	NA	221.79	1339.44	NA
A0A1D5Z8Q9	1223.34	848.714	NA	860.979	371.269	NA	1005.24	383.399	NA	973.505	315.484	NA	1567.91	610.876	NA	1279.15	635.763	NA	1401.31	708.196	NA	1534.28	658.197	NA
A0A1D5Z9A2	910.637	2984.66	NA	697.542	2838.64	NA	927.92	2112.51	NA	835.692	1784.48	NA	843.846	2615.58	NA	941.741	2440.97	NA	747.557	2398.84	NA	800.765	2519.34	NA
A0A1D5Z9B7	420.383	NA	278.915	149.601	NA	155.709	94.1763	NA	284.218	152.783	NA	90.2801	253.279	NA	231.223	235.684	NA	246.431	150.407	NA	242.702	76.4688	NA	288.774
A0A1D5Z9W3	4007.84	1715.02	NA	2834.18	1983.01	NA	3414.74	2664.48	NA	3531.79	2244.28	NA	4170.57	3146.88	NA	4258.96	2893.03	NA	4464.63	2648.41	NA	3661.83	2773.44	NA
A0A1D5Z9Y1	335.471	NA	364.573	298.407	NA	97.4859	132.591	NA	296.97	274.822	NA	102.156	280.224	NA	512.554	272.125	NA	311.731	228.507	NA	404.998	185.161	NA	373.466
A0A1D5ZA24	7359.64	3178.68	2413.1	5927.93	3697.21	1634.37	4236.63	3909.38	2232.37	5059.27	3923.71	1304.97	5866.29	4254.81	1850.04	4143.66	3527.53	1501.62	4148.93	3485.08	1686.57	4114.33	3276.09	1485.02
A0A1D5ZAD4	4426.5	NA	2068.93	4574.19	NA	2228	5114.79	NA	2296.05	5598.04	NA	2483.1	4917.05	NA	2089.33	4994.88	NA	2728.55	4363.84	NA	2224.38	4285.46	NA	1917.65
A0A1D5ZAG3	3216.87	2541.73	3298.72	2917.52	2561.69	2553.52	2708.66	2645.61	3028.87	2664.61	2688.77	2741.22	2758.82	2732.4	2870.42	2872.43	2797.04	2954.87	2673.28	2651.33	3002.79	2979.08	2761.93	3401.5
A0A1D5ZB22	6099.89	NA	6429.91	5824.75	NA	5335.02	7326.57	NA	7956.28	6125.67	NA	8658.08	5835.01	NA	6344.95	5361.01	NA	6473.87	5475.43	NA	6417.66	6639.24	NA	5997.03
A0A1D5ZB55	2883.34	NA	6583	7586.61	NA	6662.12	2520.84	NA	8370.71	3830.1	NA	4977.01	1133.74	NA	7631	1841.99	NA	7327.77	1702.14	NA	7272.55	1258.72	NA	7138.65
A0A1D5ZBF2	4320.62	301.502	NA	4355.42	338.959	NA	4532.22	420.203	NA	4638.68	459.66	NA	3936.78	569.925	NA	5148.17	456.918	NA	5085.25	448.447	NA	4677.53	331.198	NA
A0A1D5ZBP2	1323.03	895.505	1464.91	759.834	949.844	1458.34	1040.4	745.394	1146.97	907.91	744.703	1007.49	893.954	747.201	1451.83	903.809	959.132	1095.09	1008.17	1144.32	1373.74	1395.86	938.12	2789.92
A0A1D5ZD36	2022.71	NA	3136.97	3199.35	NA	4510.76	3006.73	NA	4167.59	2879.64	NA	4712.33	2417.4	NA	4355.01	2415.24	NA	3856.91	2445.47	NA	4326.45	2832.13	NA	3580.21
A0A1D5ZEQ0	1840.86	6157.01	2142.1	1706.54	4582.63	2052.97	1995.87	4216.81	2431.83	1000.23	4573.32	2404.55	2180.64	4743.86	2165.86	922.268	4949.68	2210.61	1178.6	5075.86	2014.97	1451.29	5077.47	2042.76
A0A1D5ZF82	973.24	430.616	NA	1058.41	554.485	NA	1085.78	513.016	NA	973.569	702.783	NA	1089.22	635.066	NA	781.892	528.186	NA	1078.34	692.499	NA	1072.04	646.48	NA
A0A1D5ZGU3	13492.4	11214.4	7725.82	18317.7	10288.8	8527.13	14370	9313.67	7628.68	14657.5	11808.7	8482.71	14524.1	9601.96	8942.46	12365	10299.1	8351.73	14240	11395	8958.07	13255.8	10214.4	6976.41
A0A1D5ZHK9	2843.22	3873.11	NA	3621.25	4406.98	NA	3111.99	3731.63	NA	3706.35	3404.72	NA	2932.03	3485.3	NA	3305.42	4121.21	NA	3438.04	4427.31	NA	3501.86	4828.96	NA
A0A1D5ZI60	5877.56	1139.86	2960.14	6389.59	989.303	3302.41	6269.21	959.468	3249.39	7136.07	1067.17	3585.69	5848.8	1206.02	4177.88	8951.67	909.025	4043.62	8107.44	1188.33	3619.26	6009.55	1395.81	3925.9
A0A1D5ZIP3	595.616	197.406	91.0612	536.991	192.974	62.1071	719.878	196.58	103.87	584.485	378.988	67.8869	722.791	418.88	116.682	885.724	376.805	103.193	773.3	256.496	116.005	728.043	339.034	73.6912
A0A1D5ZJI7	907.79	NA	1865.43	854.084	NA	1952.24	971.16	NA	1660.17	784.57	NA	1541.49	797.748	NA	1769.86	1040.2	NA	1788.79	880.973	NA	1807.16	695.218	NA	2353.91
A0A1D5ZKG7	763.905	773.046	8565.79	566.473	1092.1	8845.09	433.784	698.94	8026.3	380.911	1217.6	8744.18	859.45	1003.76	10161.9	291.711	1067.38	9686.78	565.448	1060.65	10040.4	648.635	1390.27	10205.8
A0A1D5ZKL4	3448.72	3173.66	2140.55	3020.59	2919.1	1823.72	4186.96	2316.65	2038.52	3624.01	2659.71	1802.78	3044.17	2114.83	1780.26	3734.63	2894.89	1897.73	3254.28	3074.66	2034.22	4277.02	3518.4	2246.43
A0A1D5ZKN8	2359.9	696.423	729.614	2413.04	662.398	778.051	3005.38	719.264	873.137	3025.08	544.086	705.166	2275.24	836.14	856.408	3439.21	810.017	1032.51	3268.05	640.299	640.042	2824.54	789.681	589.643
A0A1D5ZKP6	6208.22	3568.19	2275.14	8091.73	4265.28	1839.86	8475.66	3763.64	1978.67	10673	4162	2056.22	7331.22	4228.95	2343.9	7535.51	4420.71	1916.82	7641.35	4455.15	2021.32	8925.55	5740.59	2088.95
A0A1D5ZKS6	419.752	NA	1212.97	240.125	NA	1194.41	365.633	NA	1774.7	290.004	NA	1206.81	353.916	NA	1407.15	330.512	NA	1465.09	350.602	NA	1120.35	466.73	NA	1073.46
A0A1D5ZKX8	4908.63	7353.92	NA	3796.5	5195.34	NA	3092.06	5558.57	NA	4323.6	4640.83	NA	3510.48	4994.12	NA	3801.43	6387.78	NA	3603.54	6055.97	NA	3646.98	5828.79	NA
A0A1D5ZLM0	612.338	1074.6	NA	660.032	1024.27	NA	764.948	1162.51	NA	408.918	5501.67	NA	837.469	1067.9	NA	258.374	1078.96	NA	440.844	1086.77	NA	579.991	921.038	NA
A0A1D5ZLT8	12414.8	8801.8	9414.53	10711.4	8857.63	9692.45	14146.8	9145.57	7479.8	14550.1	8175.71	8395.18	12848.3	9117.64	10022.2	12290.1	8937.87	7825	13131.8	9565.93	9412.03	14585.4	10052.8	9525.5
A0A1D5ZMJ2	6612.94	7640.51	4504.35	6914.5	9015.26	5173.27	4819.8	7889.01	4683.73	7444.7	7618.39	4165.06	6057.2	6733.27	4242.71	8510.13	7761.2	4138.17	8143.2	8487.84	4683.61	6944.81	7884.38	4610.54
A0A1D5ZML4	1970.07	3124.17	2048.74	2824.95	3903.28	2848.05	2776.82	3418.14	2254.68	3150.21	2617.04	1663.5	2468.05	3372.94	3335.89	4611.08	4709.21	2667.17	3684.54	4076.33	3792.85	3198.7	4313.75	3850.46
A0A1D5ZMN6	1132.54	722.504	NA	685.779	702.13	NA	813.841	897.973	NA	1131.53	755.837	NA	675.832	851.809	NA	857.936	878.731	NA	1123.12	620.52	NA	693.027	893.792	NA
A0A1D5ZN32	4423.57	1908.99	NA	6291.45	2000.78	NA	6048.65	1701.81	NA	4740.59	1806.06	NA	4095.56	1405.97	NA	5384.41	1411.56	NA	4117.91	1291.69	NA	4283.96	1562.76	NA
A0A1D5ZNY3	4910.02	2685.39	NA	7664.13	1632.47	NA	7513.1	1521.7	NA	5040.18	1877.28	NA	8013.45	1807.5	NA	3995.67	1552.46	NA	5035.37	1511.69	NA	6377.19	1787.73	NA
A0A1D5ZP95	1061.26	6482.18	4621.64	1718.02	5084.84	6034.68	1666.08	4690.67	3347.79	1549.82	5754.38	5464.18	1591.8	4080.65	3379.8	2037.12	5790.09	2799.78	1352.11	4149.11	3653.09	1749.39	4066.34	3683.17
A0A1D5ZPL0	1017.76	2404.52	NA	1381.17	1950.67	NA	1756.2	2009.9	NA	873.205	1706.71	NA	1243.42	1777.33	NA	814.423	2383.3	NA	1032.15	2532.72	NA	1347.75	2497.58	NA
A0A1D5ZPQ1	985.764	5081.36	2551.51	533.164	4844.43	2184.07	795.915	5055.28	3761.08	617.063	5159.57	2621.05	944.506	5562.9	3059.71	744.23	6060.9	3827.96	558.969	6692.51	3211.24	808.644	7469.28	3154.42
A0A1D5ZQ26	1858.33	509.155	NA	1652	588.926	NA	1577.86	541.12	NA	1778.1	683.726	NA	1708.72	609.046	NA	1571.85	610.8	NA	1472.51	545.276	NA	1881.3	783.764	NA
A0A1D5ZQJ2	2957.69	1324.61	611.502	4049.08	1409.12	638.015	2794.18	1694.11	626.232	4001.46	1501.72	487.321	3883.93	1659.8	492.795	4107.2	1652.76	488.665	3198.54	1396.75	544.603	3150.07	1436.03	398.957
A0A1D5ZQX4	9274.55	NA	875.777	12052.1	NA	893.808	10447.8	NA	666.947	10570.3	NA	730.796	10310	NA	991.491	10632.9	NA	495.092	9359.45	NA	867.97	10009.5	NA	871.925
A0A1D5ZQZ7	570.072	9199.24	551.914	488.981	8969.42	509.974	537.907	8244.94	691.425	670.311	9829.91	382.088	699.188	7757.66	754.958	579.955	8248.89	771.309	528.221	8866.87	634.843	709.825	8559.38	631.543
A0A1D5ZR32	585.797	618.607	NA	486.069	522.62	NA	462.26	602.2	NA	497.835	667.626	NA	545.66	653.819	NA	482.23	558.626	NA	508.062	629.676	NA	453.829	387.548	NA
A0A1D5ZRE6	15282.1	14776.1	NA	16787.3	8554.65	NA	15870.3	7273.03	NA	17457.8	8654.16	NA	14270.4	8582.24	NA	15334.8	8957.73	NA	13682.5	8403.1	NA	13611.3	9053	NA
A0A1D5ZRI4	4507	1148.42	3875.19	4732.05	1239.58	5007.49	5172.48	1260.82	6615.22	5004.7	1403.19	5656.91	5805.68	1089.83	5336.25	5037.31	1220.75	5542.3	4939.55	1046.94	4729.17	5055.94	1332.13	4249.57
A0A1D5ZRN9	1852.97	669.01	667.645	2229.74	718.929	1151.61	2538.88	810.654	1550.93	2049.55	454.416	1427.67	2319.06	818.387	1045.05	2608.22	850.136	1256.41	2267.49	821.892	1584.91	2414.96	716.662	1167.22
A0A1D5ZRX3	3666.55	9957.79	7717.26	6354.5	8948.16	11415.2	6217.52	8541.62	10690.4	5029.39	8305.53	12253.1	4189.67	7605.67	7899.33	4062.98	7707.07	8985.8	4837.1	8468.48	8994.85	4575.94	9276.9	9986.17
A0A1D5ZS59	323.944	369.791	NA	482.282	971.272	NA	185.331	603.697	NA	286.623	1262.62	NA	812.568	868.404	NA	176.808	712.501	NA	443.714	723.717	NA	847.579	930.115	NA
A0A1D5ZSR8	1566.61	2705.63	839.848	1655.65	2971.88	762.442	2270.34	2701.56	738.41	2361.35	1949.32	819.106	1224.94	2825.15	816.781	2416.98	2932.27	725.518	1881.26	2940.91	853.89	1892.89	2995.49	997.4
A0A1D5ZSS6	2031.07	875.411	2760.72	1828.81	1137.68	2995.58	1490.52	992.202	2138.22	1642.46	1207.39	2378.62	1758.79	974.487	2622.82	1775.96	978.34	1714.95	1814.47	980.812	2570.46	1364.43	1029.98	2472.95
A0A1D5ZSV9	2250.44	3371.99	NA	1675.21	2210.6	NA	1832.54	2786.28	NA	1678.33	2284.05	NA	1876.25	3083.36	NA	1532	2724.6	NA	1499.52	3046.07	NA	1690.67	2974.56	NA
A0A1D5ZTQ9	4454.91	1878.97	1240	3358.28	1431.8	746.658	3218.94	1591.86	1495.38	3630.38	2065.12	1272.41	3685.17	1522.21	893.073	2700.25	2685.53	1396.24	3448.1	2403.88	826.809	3532.31	1774.41	1145.9
A0A1D5ZTS6	2720.19	3959.78	NA	2967.94	3389.41	NA	1957.2	3469.83	NA	4346.11	4187.15	NA	3113.03	4640.01	NA	2902.85	4447.81	NA	2943.19	3937.54	NA	2480.97	4112.68	NA
A0A1D5ZU26	1532.18	4084.7	NA	2837.48	4655.33	NA	3823.45	3970.9	NA	2136.54	2690.21	NA	2101.94	3002.21	NA	2384.75	3389.08	NA	2523.85	3574.23	NA	2405.53	3634.53	NA
A0A1D5ZUF5	18212.6	10518.3	6199.28	29282.6	9734.54	7008.14	25030.9	8533.41	6750.22	24680.1	10151.7	7405.95	20135.6	7797.71	6231.79	18272.4	7987.56	5849.56	19382.2	8101.66	6378.39	20653.2	9168.89	6060.97
A0A1D5ZUF9	497.958	913.169	NA	342.9	649.697	NA	438.056	691.345	NA	325.312	521.536	NA	189.607	600.822	NA	360.99	790.271	NA	430.786	677.976	NA	378.306	958.947	NA
A0A1D5ZV02	1571.47	2050.35	NA	2186.09	1804.31	NA	1976.2	1842.25	NA	1283.5	1651.54	NA	2094.68	1657.12	NA	1317.6	1867.87	NA	1624.61	2006.98	NA	2064.71	1867.3	NA
A0A1D5ZV65	613.58	1956.89	NA	473.055	2471.27	NA	401.153	1847.32	NA	500.147	2226.95	NA	601.569	2229.75	NA	467.577	2118.43	NA	517.901	2177.47	NA	627.284	2245.73	NA
A0A1D5ZVH3	1430.43	4218.97	NA	1276.48	3831.83	NA	981.003	3965.27	NA	1492.27	3116.41	NA	877.526	4048.49	NA	1595.46	4349.95	NA	1076.81	4009.67	NA	1178.86	4053.7	NA
A0A1D5ZVH4	10733	27680.1	9315.39	7922.89	20975.1	5589.89	7320.84	19807.1	6981.26	7580.93	21467.7	6381.6	8366.07	20791.6	7128.06	6128.6	16883.9	6951.02	6475.09	17812.9	5929.47	7493.79	17533.7	6444.91
A0A1D5ZVU2	6906.98	8318.61	1937.57	9681.72	8141.91	1745.68	9311.7	8408.72	1481.49	11055.9	6189.61	2250.12	8594.36	7529.92	1780.8	9369.62	8560.89	1420	9583.35	8928.45	1706.56	9196.86	9506.84	1885.26
A0A1D5ZW21	1914.31	2228.69	1677.88	1345.1	2851.19	1159.36	1252.3	2707	1588.45	988.917	2524.47	1189.65	1297.33	2477.31	1395.01	987.606	2351.21	1633.57	1042.6	2216.21	1375.34	629.93	2845.78	1258.89
A0A1D5ZW75	698.17	1437.02	1149.65	498.023	1332.65	1538.53	618.763	1237.2	1612.28	493.487	1592.84	1491.96	683.72	1611.32	1336.48	521.984	1341.2	1248.39	481.007	1573.12	1209.56	717.033	1607.26	1365.2
A0A1D5ZWK7	1232.78	1047.22	NA	806.755	771.436	NA	686.897	645.447	NA	661.696	749.916	NA	900.896	781.69	NA	681.036	815.906	NA	638.114	993.714	NA	903.28	833.656	NA
A0A1D5ZWQ6	3490.55	2864.7	2963.21	2721.63	3259.88	3501.43	2968.85	3360.23	3214.68	2987.58	3074.98	2423.97	2798.68	3755.64	2799.56	2984.92	3220.39	2749.58	2849.41	3824.94	2452.68	2853.09	3627.94	2728.65
A0A1D5ZWT3	963.768	3835.87	NA	824.487	3542.44	NA	848.884	2994.36	NA	1094.09	3146.98	NA	909.716	3093.36	NA	1284.3	4533.63	NA	967.642	4882.78	NA	1335.32	4569.51	NA
A0A1D5ZWW7	679.638	1100.87	NA	798.52	1730.93	NA	727.72	1182.71	NA	690.885	1238.85	NA	927.205	1006.55	NA	540.643	950.348	NA	924.328	1234.77	NA	839.117	1018.94	NA
A0A1D5ZX63	3062.71	NA	2930.19	5155.89	NA	4052.69	5691.09	NA	2989.84	4576.69	NA	3473.92	4015.24	NA	2753.62	4530.89	NA	2753.74	4545.49	NA	3198.46	5053.91	NA	3461.58
A0A1D5ZXC8	2889.37	1300.68	NA	2189.86	1093.72	NA	2083.91	1390.59	NA	2298.72	1150.28	NA	2253.39	1140.38	NA	1550.71	1915.71	NA	2326.06	1652.04	NA	1654.36	2111.99	NA
A0A1D5ZXD4	4730.78	3488.13	NA	5797.92	3104	NA	6891.48	2972.81	NA	5296.35	3497.37	NA	7216.56	3698.41	NA	6027.21	3580.87	NA	6746.3	3879.19	NA	7770.36	3746.55	NA
A0A1D5ZY29	2230.17	NA	769.42	3085.19	NA	612.053	3794.54	NA	633.782	2440.36	NA	698.235	3277.76	NA	536.532	2557.52	NA	728.811	3138.73	NA	594.411	3207.9	NA	742.7
A0A1D5ZY86	8345.99	NA	10836.9	10330.5	NA	12943.3	10342.5	NA	10579.1	12196	NA	10936.6	9858.29	NA	12413.6	10611.4	NA	10077.5	10479.3	NA	12136.3	10078.1	NA	12598.9
A0A1D5ZYH0	1876.76	1296.82	253.294	1298.55	1456.37	247.055	1189.61	1751.87	297.69	1409.96	1511.62	205.593	1799.9	2042.9	326.523	1041.95	1667.34	335.113	1594.83	1557.19	273.848	1719.56	1986.45	405.854
A0A1D5ZYI0	1728.63	1374.85	908.954	3386.62	1405.09	1459.65	3071.75	1810.21	1758.91	3182.61	1111.25	1726.92	2042.7	1423.27	1246.71	3493.26	1203.48	1373.35	4168.2	1548.01	1925.56	3875.82	1530.09	1988.2
A0A1D5ZYJ1	125.396	NA	1218.23	153.215	NA	499.727	131.604	NA	629.454	1326.86	NA	589.983	577.833	NA	712.686	242.413	NA	708.496	615.758	NA	679.278	143.111	NA	673.642
A0A1D5ZZ07	1809.29	1177.89	NA	2147.13	2193.24	NA	1825.66	2291.87	NA	2103.37	1583.59	NA	1753.53	2964.52	NA	3420.03	2110.53	NA	1959.36	1892.89	NA	1701.61	1941.74	NA
A0A1D5ZZ49	1807.94	NA	556.825	2365.88	NA	1666.44	2884.19	NA	765.942	3096.71	NA	1322.73	2715.02	NA	726.505	3274	NA	681.775	2759.59	NA	799.105	2702.54	NA	1214.34
A0A1D5ZZQ9	1338.99	3723.59	2986.41	1392.01	3116.87	2692.28	2310.89	3446.11	4663.6	1265.89	3575.78	3691.1	2093.79	3152.67	3794.7	1215.69	3355.85	4081.15	1937.37	3730.1	3997.86	1625.62	3774.08	2271.72
A0A1D5ZZT8	11991	14223.4	7360.66	33059.1	20904.2	12783.5	37832.1	16296.3	12892.6	28388.1	26834.6	17549.4	19244.7	19554.1	9053.31	31241.3	16118.7	14163.5	25857.4	19561.7	13345.7	30808	18519.6	13592.2
A0A1D6A036	2827.14	2842.52	1419.73	5127.62	2144.45	993.452	4473.54	2082.87	1666.14	3712.04	2380.44	1409.8	4568.7	2582.01	1161.15	5310.91	2388.97	1598.51	4598.74	2461.08	1377.55	4171.92	2220.13	1145.99
A0A1D6A047	577.571	1981.03	NA	473.877	2041.94	NA	484.095	2442.4	NA	315.553	1860.89	NA	562.422	2103.4	NA	229.447	2483.73	NA	433.822	2779.5	NA	455.389	2563.56	NA
A0A1D6A0Q3	1858.58	363.743	NA	1610.22	652.154	NA	1474.67	626.722	NA	1693.21	577.375	NA	1766.49	991.98	NA	1501.29	469.841	NA	1600.82	667.267	NA	1468.85	763.97	NA
A0A1D6A0U2	6986.14	1164.38	NA	6264.39	1164.15	NA	8139.78	1138.69	NA	16210	1044.33	NA	6398.18	1329.23	NA	48178.9	1026.17	NA	21862.5	1047.52	NA	13432.8	1027.09	NA
A0A1D6A149	1250.53	120	807.341	2030.59	348.781	1434.42	2716.47	432.579	1081.25	2327.5	232.992	1468.32	1493.21	501.943	1163.05	3561.05	418.707	1112.59	3590.85	677.901	1949.84	3359.86	575.271	2966.17
A0A1D6A174	469.016	2422.23	3938.09	236.067	1778.01	4679.88	367.361	1867.36	3703.46	221.647	1701.63	4583.68	362.335	1493.97	4266.74	162.972	1789.54	3724.11	297.921	1614.93	3439.25	318.863	1586.42	2909.13
A0A1D6A188	3402.41	5934.65	4437.49	2138.44	5517.43	4976.28	2148.38	5404.46	4172.43	1908.11	4913.13	4559.24	2427.04	5464.78	4171.1	2152.71	5521.9	3486.92	2287.68	5256.9	4192.35	2050.8	5042.78	3097.73
A0A1D6A1D5	5772.07	3884.97	7174.58	6823.3	2972.98	6279.78	6097.46	3181.88	6691.76	7609.3	3711.27	6023.26	5947.64	2782.32	6610.75	6497.54	3432.92	6192.92	6094.13	3371.94	5956.36	5567.88	3546.87	7058.18
A0A1D6A1L4	3202.21	733.09	903.742	1808.87	897.382	464.445	1983.05	812.041	849.669	1726.26	665.448	599.311	1611.01	1034.9	713.714	1288.48	722.016	696.026	1628.33	885.809	756.325	1671.8	865.815	635.108
A0A1D6A203	6418.61	2563.68	8898.91	7569.26	1826.04	9354.22	5872.39	2052.63	6520.05	9027.06	1600.76	8559.81	6582.29	2009.17	8129.85	7260.92	2317.89	7027.15	7249.84	1940.12	8048.29	6158.05	2286.01	8987.71
A0A1D6A2D0	1339.16	3068.34	NA	1365.83	2624.88	NA	1316.78	2340.05	NA	1091.3	2750.44	NA	1478.95	2592.02	NA	739.236	2543.36	NA	1238.04	2520.55	NA	1319.05	2811.48	NA
A0A1D6A2L5	1082.91	NA	886.251	1035.26	NA	928.092	1093.3	NA	817.731	863.553	NA	1289.9	995.225	NA	852.565	617.893	NA	775.72	810.861	NA	852.207	832.924	NA	838.654
A0A1D6A2S3	4758.34	4736.99	2241.37	4407.97	5931.85	2213.13	6213.99	5315.96	3230.58	6209.03	4324.41	2148.33	7521.1	8916.5	3372.93	7430.07	5815.61	3615.1	5886.27	8170.36	2912.85	9649.91	9592.43	3957.38
A0A1D6A3W9	3111.4	4144.89	3282.52	2520.43	3637.9	2588.61	2714.73	3781.65	2754.1	3372.85	5713.4	3606.46	2607.62	4302.69	3224.76	3232.37	3618.99	2939.92	2883.27	3676.63	2727.61	2773.39	3079.8	1975.79
A0A1D6A3Y0	409.3	2625.58	NA	409.75	1937.55	NA	376.037	1745.59	NA	504.161	2119.35	NA	542.52	1594.46	NA	333.604	2129.43	NA	576.64	2483.56	NA	395.775	1783.68	NA
A0A1D6A4I6	2513.89	NA	1844.07	1859.77	NA	1507.81	2025.19	NA	1677.07	1615.76	NA	975.948	1861.98	NA	1679.16	1870.32	NA	1474.31	1892.59	NA	1752.2	1989.16	NA	1420.52
A0A1D6A501	1302.33	NA	2166.74	1447.59	NA	700.922	1977.08	NA	949.962	1542.73	NA	690.659	1109.73	NA	729.364	1054.86	NA	696.026	1062.33	NA	711.412	1278.48	NA	843.041
A0A1D6A5G6	454.433	NA	395.348	610.624	NA	607.098	668.105	NA	544.871	368.847	NA	440.524	533.826	NA	575.724	633.232	NA	665.629	517.17	NA	461.57	340.004	NA	866.653
A0A1D6A5H6	5803.66	NA	6550.23	7148.07	NA	8526.91	8407.48	NA	5470.5	8456.44	NA	7405.24	6042.78	NA	6686.56	10095.6	NA	4926.73	8032.73	NA	6655.43	8372.01	NA	7423.21
A0A1D6A5I4	7602.18	12752.3	11621.7	7618.93	8621.12	10825.9	7983.03	7846.35	8341.97	7292.03	7573.43	11388.1	8287.38	8042.19	9907.68	7964.51	8849.88	8562.42	7544.29	9072.28	9731.5	8004.47	8675.42	9404.24
A0A1D6A5S1	437.328	642.789	NA	389.409	692.77	NA	526.025	696.838	NA	363.223	581.733	NA	262.745	545.34	NA	341.318	546.399	NA	443.035	455.715	NA	516.264	606.539	NA
A0A1D6A6B1	1885.33	NA	1973.58	1804.45	NA	2049.15	1328.26	NA	1569.97	1848.65	NA	1654.89	973.764	NA	963.836	1341.51	NA	1148.15	1335.07	NA	1053.81	289.695	NA	753.913
A0A1D6A7L1	1080.9	1128.61	NA	1351.56	831.686	NA	1437.38	1080.74	NA	1228.09	1192.36	NA	1261.03	990.964	NA	1582.34	984.526	NA	1998.57	1113.95	NA	1528.54	1104.25	NA
A0A1D6A7Z4	3163.15	6492.57	2368.71	2662.27	6067.39	1703.7	2898.19	5962.84	2538.83	2743.28	7134.06	2644.33	2668.93	6361.18	1811.87	2818.49	6761.93	2423.6	2901.96	6071.48	2135.38	2732.04	5729.8	2124.28
A0A1D6A8S8	1816.16	981.598	NA	1327.53	654.646	NA	1260.59	798.227	NA	1375.45	832.328	NA	1296.42	944.076	NA	1086.65	768.658	NA	1143.31	924.418	NA	1076.97	773.955	NA
A0A1D6A982	2469.12	633.241	2400.74	1853.72	520.558	2318.11	1880.23	683.568	2189.64	2094.62	546.952	3050.64	1586.16	832.044	1895.64	939.385	922.53	1736.82	1294.37	830.387	2312.33	537.118	665.267	2246.65
A0A1D6A9K1	882.593	11038.1	7030.03	787.07	13427.1	8633.74	960.965	11910.8	9196.55	1384.36	14732.7	8897.15	1229.66	10979.2	8526.22	1171.91	11503.2	8167.62	1049.94	12824.2	8566.91	1027.69	13070.3	7720.64
A0A1D6AA00	644.068	511.019	NA	463.457	549.398	NA	617.87	539.82	NA	741.621	540.75	NA	497.378	662.245	NA	451.693	590.658	NA	608.93	681.811	NA	596.335	775.861	NA
A0A1D6AA24	220.785	1496.73	327.222	197.539	1809.17	419.845	115.783	1540.5	358.011	196.895	1679.79	577.044	265.986	1878.95	296.974	201.139	1736.65	500.962	229.712	2085.03	434.436	166.051	1882.38	337.591
A0A1D6AA92	632.604	NA	3719.6	524.871	NA	3418.19	439.205	NA	1815.54	285.956	NA	3511.55	539.748	NA	3102.4	508.768	NA	2668.88	598.978	NA	3307.66	629.403	NA	3381.64
A0A1D6AAQ1	3244.54	6120.41	3204.3	3358.8	5121.98	3271.66	5158.07	5411.69	2832.2	4366.5	4530.7	3769.73	3949.95	6285.41	3787.41	5226.1	6358.77	2918.73	4895.7	6375	3754.57	5599.39	6381.78	3929.07
A0A1D6ABI8	8143.87	4832.25	3524.36	7278.61	4663.69	2848.18	6556.76	4868.75	3391.46	7716.4	4817.8	2376.47	7067.51	5084.44	3037.99	7927.56	4867.67	3439.48	6776.56	5026.42	3086.36	7450.07	4980.72	2642.62
A0A1D6ABK8	707.79	3177.5	925.994	434.719	3312.71	521.995	323.549	3708.58	1086.08	452.463	3797.97	623.711	637.852	3661.63	754.033	411.717	3589.74	859.078	643.249	3485.52	524.748	570.993	4099.41	356.483
A0A1D6ABL5	521.689	83.7791	90.36	533.046	127.96	135.424	638.257	77.1432	147.327	171.059	162.809	139.374	655.824	71.516	96.6176	126.285	102.011	237.034	265.047	75.1871	123.66	331.66	59.7937	147.516
A0A1D6AC03	1810.24	2033.92	956.376	836.249	1708.61	1127.65	950.699	1710.71	1055.08	991.436	1937.41	774.351	1046.56	2056.73	775.66	553.106	1723.51	962.642	809.97	1828.04	834.318	711.157	1964.83	1104.4
A0A1D6AC81	18775.1	NA	1603.19	14801	NA	1131.33	14783.1	NA	3765.97	16412.5	NA	1253.8	14601.5	NA	2123.35	13999.4	NA	2966.88	15381.7	NA	1735.1	14609	NA	821.122
A0A1D6AC96	8761.87	10392.8	4674.3	8893.17	9224	5496.29	7333.3	9621.64	6774.04	8757.11	9967.13	5458.92	8371.28	10158.2	5876.09	7831.33	10931.9	6718.32	8296.58	10940.5	6423.15	9055.21	10711.6	5952.12
A0A1D6ACB3	2951.4	NA	314.214	1537.61	NA	293.703	1481.86	NA	275.011	2546.77	NA	271.601	2001.04	NA	299.215	2482.86	NA	199.013	1746.82	NA	321.046	1611.91	NA	401.936
A0A1D6ACE0	1938.48	695.842	NA	1660.86	893.035	NA	1536.66	729.194	NA	1290.95	655.034	NA	1417.71	848.08	NA	1963.55	888.399	NA	1596.63	919.802	NA	1258.61	885.203	NA
A0A1D6AD02	297.872	409.683	NA	189.474	261.945	NA	106.894	530.981	NA	64.8764	248.534	NA	200.437	465.121	NA	287.897	395.459	NA	251.411	496.802	NA	270.884	353.765	NA
A0A1D6AD56	819.227	441.771	NA	527.072	698.543	NA	591.253	565.606	NA	419.294	639.955	NA	611.176	656.353	NA	859.288	494.141	NA	794.849	503.318	NA	794.715	513.063	NA
A0A1D6AD83	926.262	773.877	NA	1256.25	844.376	NA	1306.1	920.896	NA	1007.09	655.529	NA	673.349	623.552	NA	1037.33	1051.88	NA	1018.69	882.073	NA	881.89	713.871	NA
A0A1D6ADS5	324.1	1574.75	NA	459.651	2248.39	NA	445.214	2187.92	NA	298.764	1937.68	NA	352.167	2201.99	NA	363.707	2120.95	NA	474.963	2016.39	NA	567.941	2214.39	NA
A0A1D6ADU3	970.125	NA	659.994	1547.59	NA	684.154	1106.29	NA	745.089	1210.96	NA	727.532	970.129	NA	440.147	1010.4	NA	609.644	1303.7	NA	594.845	1275.75	NA	747.26
A0A1D6AEZ9	588.396	10440.1	10805.4	236.996	11507.8	10369.5	351.797	10896.6	12005.5	311.753	11925	11870	483.684	10270.7	10150.4	343.072	9401.49	10740.2	487.084	10185.7	10312.2	343.549	10243.8	9558.01
A0A1D6AFE6	1527.44	NA	851.306	1550.85	NA	819.022	1321.68	NA	553.504	1661.1	NA	908.905	1226.12	NA	540.71	1298.28	NA	518.022	1195.33	NA	728.149	1442.27	NA	878.364
A0A1D6AFM7	531.763	NA	195.259	410.97	NA	164.281	396.914	NA	210.486	251.533	NA	328.726	611.186	NA	236.782	340.681	NA	210.068	431.944	NA	179.317	485.575	NA	115.477
A0A1D6AGS8	1113.08	NA	1126.2	737.501	NA	1078.81	637.93	NA	848.071	733.691	NA	1447.43	610.223	NA	1029.96	882.172	NA	1175.71	895.277	NA	1225.11	883.135	NA	1051.55
A0A1D6AHC4	437.889	1322.83	NA	444.334	1437.95	NA	565.353	1249.21	NA	145.893	1441.99	NA	667.527	1237.68	NA	140.711	1205.62	NA	433.321	1594.86	NA	353.519	1475.84	NA
A0A1D6AI79	1132.21	3503.47	2217.69	1889.17	6514.98	4156.81	1740.63	4885.78	2905.06	1988.64	4983.57	6796.77	1404.04	4788.19	4044.73	2120.65	5910.94	3620.1	2297.1	7227.74	4715.08	2087.51	8310.96	5484.46
A0A1D6AIH4	437.975	2540.3	NA	294.753	1726.01	NA	287.924	1854.43	NA	155.928	1755.1	NA	245.295	3094.97	NA	181.581	3250.41	NA	297.557	3635.55	NA	339.755	2925.84	NA
A0A1D6AJ93	1220.4	2541.41	2417.4	1468.71	3419.22	1827.25	1400.34	3081.25	1278.51	1476.72	3222.4	1809.5	1438.13	2663.37	1728.95	1009.72	3429.36	1259.69	1076.92	3519.84	1680.23	1122.23	3330.31	1758.35
A0A1D6AJT8	982.421	9424.49	7346.7	1050.48	9034.05	5666.71	1004.46	8071.75	6905.01	1171.41	8777.75	4981.29	644.757	9922.48	6572.34	814.808	8536.87	6310.68	772.399	8339.62	5418.09	1060.59	8860.88	6063.12
A0A1D6AK13	3343.94	4117.07	661.447	2530.18	4088.92	528.015	3055.41	3371.12	1627.13	2103.3	3937.82	1151.7	3142.33	3492.71	972.605	1201.8	4106.39	1640.99	2094.79	3783.9	746.449	2346.07	3915.44	599.325
A0A1D6AK65	745.528	1249.51	446.838	567.274	1073.13	300.763	492.64	1167.5	564.614	679.213	1218.94	183.446	546.038	1477.59	556.941	940.009	1067.64	615.646	726.78	978.982	465.398	611.818	1017.55	334.871
A0A1D6AKZ2	1418.35	NA	1835.5	1466.66	NA	2712.75	1612.56	NA	2310.8	2030.2	NA	2382.59	1471.01	NA	2657.17	1674.38	NA	2615.3	1496.43	NA	2238.74	1613.57	NA	2617.79
A0A1D6AL11	880.866	1771.75	265.914	1055.48	2773.22	283.802	1185.15	2535.13	313.053	783.627	2759.5	252.268	1579.73	3039.11	546.976	1129.2	2451.53	541.142	1005.86	2812.03	518.966	1376.29	2946.03	637.532
A0A1D6AL13	956.757	29822.6	17267.9	920.264	22744.1	21270	1097.15	20453.6	16456.5	898.98	21427.1	23742.9	757.986	19008.4	16575.1	819.808	22566.8	15492.1	817.647	21268.4	16884.2	892.665	21764.5	16428.5
A0A1D6ALC6	1008.14	NA	875.91	1316	NA	878.765	1326.59	NA	734.777	1534.94	NA	717.434	1427.47	NA	820.168	1498.13	NA	712.674	1285.15	NA	723.564	1204.14	NA	983.419
A0A1D6ALL4	3092.91	5063.98	NA	2775.09	4506.18	NA	2463.02	4198.02	NA	3101.99	4641.25	NA	2516.26	4201.38	NA	2721.66	3853.56	NA	2745.95	4030.42	NA	2412.18	3781.44	NA
A0A1D6ALV9	4034.89	498.102	NA	4104.77	529	NA	4509.63	571.493	NA	4612.51	719.343	NA	4404.26	884.2	NA	4089.07	697.803	NA	4040.87	668.87	NA	5024.79	748.305	NA
A0A1D6ANJ0	1333.81	445.923	517.135	920.505	397.129	537.156	1039.44	554.522	746.087	978.683	469.488	520.904	1418.9	546.392	794.631	1572.09	590.055	1120.99	1464.93	482.174	746.449	1333.53	552.544	809.927
A0A1D6APM2	696.888	1912.97	1434.19	834.943	2568.94	863.435	932.421	2130.32	1945.85	901.216	2854.67	1359.64	664.825	1524.65	1033.76	718.864	1772.8	1138.53	840.67	1438.15	1170.25	848.005	1524.58	892.751
A0A1D6APP5	3729.74	6490.37	965.091	3763.58	4276.24	574.229	4264.01	4371.43	494.02	4430.72	4090.28	607.867	3385.13	3792.87	603.046	3735.29	4411.16	669.837	3354.1	4920.95	691.501	4616.61	4164.4	834.052
A0A1D6AQ51	2059.85	553.753	NA	680.714	421.822	NA	846.73	498.177	NA	753.102	336.117	NA	852.487	636.867	NA	738.715	612.689	NA	694.926	481.65	NA	696.182	568.826	NA
A0A1D6AQF5	20347.1	5358.11	9399.51	23315.9	7470.45	8606.69	23554.3	7172.54	12671.5	22047.1	7262.2	8782.55	24439.9	8659.61	10619.9	19842.5	6830.43	12811.9	22448.6	7025.69	10987.1	22933.2	7176.44	9087.37
A0A1D6AQI4	13974.5	3700.68	696.983	14596.4	3063.38	431.376	12268.8	3100.85	824.861	13007.6	3131.98	636.952	12359	2452.96	451.66	10839.5	3125.73	804.99	9956.18	3170.35	577.879	11572.1	3277.54	661.735
A0A1D6AQV8	1186.26	1638.31	1324.33	1256	1628.39	1136.66	1242.95	1549.44	1538.13	1193.88	1742.95	1160.69	366.997	521.588	725.534	453.037	570.557	546.885	417.954	500.479	650.763	448.548	622.892	564.131
A0A1D6AR62	3277.48	1083.48	11197.2	4565.06	1063.79	13452.8	4639.87	1130.96	8661.77	3942.36	991.95	12238.7	5066.31	1160.91	9583.72	3619.66	1263.63	8093.35	4212.45	1342.25	10020.9	5328.65	1102.46	10871
A0A1D6ARU7	295.001	NA	1198.68	334.473	NA	1309.5	581.813	NA	1541.01	398.964	NA	1524.01	410.849	NA	1482.07	459.114	NA	1146.17	360.179	NA	1356.18	289.243	NA	1146.38
A0A1D6ASH5	681.596	53576.4	860.953	361.676	2303.1	942.558	483.615	2205.06	1720.16	431.858	1964.86	1091.12	561.826	1231.34	1144.01	468.062	1357.1	1467.37	496.627	1410.4	1030.07	629.174	1313.57	1261.23
A0A1D6ASI9	576.087	10406.5	NA	557.899	7345.6	NA	510.329	6956.71	NA	577.484	5852.43	NA	590.839	6686.5	NA	443.108	7049.39	NA	430.358	8389.8	NA	467.562	7406.81	NA
A0A1D6ASL7	4898.84	468.604	3505.6	7764.73	565.802	3701.59	6166.54	727.72	6675.28	5841.39	699.965	4482.24	7176.74	591.322	4094.29	4761.52	524.458	5029.08	4495.65	475.423	4469.66	4606.75	541.229	3736.46
A0A1D6ASM7	577.88	NA	661.824	289.217	NA	360.595	466.083	NA	650.614	282.577	NA	353.523	627.202	NA	743.768	510.794	NA	592.418	507.947	NA	574.997	326.115	NA	657.236
A0A1D6AT12	11398.1	17292.3	21680.9	11706.9	15975.8	24591.8	12332.2	15647.3	23389.3	11942.4	17500.2	26332.9	10861.6	15906.9	22013.6	10947.6	15464.6	20193.8	10523	15507.5	22176.6	11629.8	14599.2	18332.5
A0A1D6AT75	1515.2	NA	4000.46	1050.62	NA	3605.78	837.41	NA	2587.81	872.936	NA	2405.08	1167.97	NA	3141.07	864.189	NA	2197.67	986.273	NA	2256.17	981.609	NA	2764.87
A0A1D6AUH4	975.548	NA	866.896	839.221	NA	559.127	639.586	NA	807.261	872.794	NA	630.966	783.007	NA	789.702	781.466	NA	626.941	693.283	NA	615.599	640.421	NA	548.767
A0A1D6AV23	697.153	1544.93	216.852	653.732	1395.57	368.312	804.19	1062.88	170.566	522.341	816.453	391.682	600.148	908.216	298.132	421.683	925.158	160.877	553.117	857.237	256.442	709.998	931.962	280.367
A0A1D6AVB7	3506.99	683.59	NA	2799.65	723.246	NA	2737.45	625.275	NA	2723.52	488.373	NA	2392.39	619.181	NA	2024.14	800.9	NA	2556.04	633.458	NA	2973.9	732.921	NA
A0A1D6AWA6	3007.09	NA	4507.59	3099.98	NA	4270.95	3108.87	NA	3277.77	2191.12	NA	3510.4	2768.87	NA	3964.05	3448.71	NA	3369.7	3118.21	NA	3418.38	3401.57	NA	3797.4
A0A1D6AXF6	10432.7	1759.99	5599.42	15966.9	1804.61	7085.89	15265	1556.99	7598.78	11888.4	1434.05	6854.14	13258.5	1419.28	5066.03	11718.1	1529.84	4964.2	12635.9	1361.52	4860.75	14908.9	1654.05	5031.9
A0A1D6AXJ3	3588.68	2539.02	NA	2527.14	2559.24	NA	1901.25	3442.11	NA	3434.55	3049.09	NA	3058.5	2906.62	NA	2030.98	2450.43	NA	2480.04	2720.21	NA	2184.62	3100.76	NA
A0A1D6AYA3	2506.25	NA	4927.14	3714.74	NA	5621.75	3256.9	NA	4682.89	2188.08	NA	6318.79	2979.07	NA	4576.82	2234.43	NA	4527.98	2934.75	NA	4408.26	3486.85	NA	4447.51
A0A1D6AZ97	1046.42	1023.54	1913.09	1180.08	1581.1	986.38	1350.35	1501.28	932.737	1475.19	1153.77	1407.65	1233.33	1526.19	1193.83	987.232	1605.55	959.271	1281.66	1517.82	1567.21	1234.04	1447.32	1314.97
A0A1D6AZH3	1863.36	4302.51	NA	1423.47	3311.43	NA	765.069	2829.19	NA	1330.43	2899.88	NA	1367.58	2822.17	NA	924.262	2937.52	NA	1236.06	3029.81	NA	976.426	2860.26	NA
A0A1D6AZR7	2328.28	NA	1306.6	6671.4	NA	2685.84	9932.44	NA	1550.98	8736.12	NA	4143.2	5390.93	NA	2309.77	9314.61	NA	1876.75	10440.6	NA	3077.34	12871.9	NA	3117.38
A0A1D6B0C9	3845.56	NA	7280.87	3405.71	NA	6121.97	2454.91	NA	10309.4	4017.35	NA	4426.36	2903.75	NA	7004.18	3619.57	NA	8584.66	3424.58	NA	7300.14	2535.14	NA	6627.03
A0A1D6B0P4	3541.02	8579.88	5762.23	4708.95	7783	6757.9	5573.24	7509.24	5106.56	5279.35	5812.27	6750.87	3672.98	8261.22	6383.26	5042.52	8008.76	4787.94	4612.94	9547.62	5826.36	5455.86	9973.83	6425.9
A0A1D6B0T5	5677.99	4310.28	6834.57	6796.39	3538.83	5149.78	6936.68	3370.15	4752.78	7610.2	3034.79	5595.05	6779.55	3288.27	5684.36	7896.45	3624.07	4210.87	6750.23	3279	5666.57	8138.38	3447.71	5600.11
A0A1D6B0U6	305.637	NA	889.034	284.683	NA	885.304	152.412	NA	930.339	494.206	NA	901.918	1507.1	NA	607.697	158.054	NA	815.058	320.756	NA	828.815	155.036	NA	790.597
A0A1D6B154	2071.47	3228.12	2446.63	2135.1	3459.02	2884.84	2855.72	3233.24	2504.21	2726.6	3186.69	2628.64	1687.59	3314.27	1747.82	2382.27	3024.62	2270.51	2233.26	3015.71	1854.38	2549.51	2897.37	2509.32
A0A1D6B1N2	578.626	NA	838.346	315.29	NA	924.562	596.656	NA	615.291	276.642	NA	935.579	295.355	NA	528.897	472.262	NA	559.784	439.195	NA	693.385	330.449	NA	655.711
A0A1D6B1Q1	3688.64	797.824	3098.88	3352.16	945.482	2658.4	3161.56	1088.84	3681.35	3774.83	1103.54	2903.6	3003.72	1203.31	2983.35	2691.95	896.022	3191.21	3337.52	938.419	3205.07	2572.27	872.957	2747.94
A0A1D6B1R9	1620.04	NA	304.767	1643.64	NA	167.449	2057.78	NA	190.334	2066.12	NA	308.32	1540.15	NA	137.873	2427.86	NA	133.782	2270.88	NA	104.359	2146.3	NA	141.523
A0A1D6B1S3	1576.66	NA	2971.66	1639.49	NA	3106.66	3148.84	NA	1777.24	1601.46	NA	3341.6	2495.01	NA	3683.37	4052.59	NA	3194.02	2320.66	NA	3439.06	2852.03	NA	4984.87
A0A1D6B2M0	17974.1	19492.6	17547.7	24021.8	16676.6	24783.4	22406.1	14712.9	18116.5	22567.5	15337.8	27202.6	21301.3	14207.5	26463.5	19878.8	16571.1	24300.6	19892.2	16344	27137.8	23185.1	17662.6	25939
A0A1D6B318	632.784	896.875	6094.41	637.302	853.202	6078.93	531.232	1090.71	4025.17	576.805	872.167	4106.22	751.876	1019.18	4910.83	976.433	1045.48	3705.82	737.225	1113.25	4551.8	689.987	1208.49	5206.36
A0A1D6B3B1	249.151	326.593	NA	314.236	408.746	NA	406.909	366.956	NA	126.808	386.389	NA	355.954	427.454	NA	123.774	492.863	NA	275.232	385.036	NA	290.259	301.513	NA
A0A1D6B435	473.074	NA	600.86	457.97	NA	499.775	466.143	NA	449.965	427.045	NA	610.991	334.473	NA	400.705	728.444	NA	448.574	901.114	NA	248.923	431.198	NA	343.011
A0A1D6B465	2627.54	NA	2586.22	2606.55	NA	2512.36	1753.73	NA	2753.12	3476.19	NA	2310.42	2131.56	NA	3121.98	2579.39	NA	2242.34	2238.93	NA	2326.64	1842.34	NA	2729.27
A0A1D6B498	1585.07	NA	938.303	1596.16	NA	875.13	1807.2	NA	1148.26	1477.26	NA	953.983	1554.92	NA	1026.2	993.702	NA	716.523	1417.62	NA	896.513	1285.38	NA	900.307
A0A1D6B4R9	1407.15	657.958	397.242	802.431	462.669	530.074	736.583	565.088	463.455	689.168	479.207	328.194	912.268	709.904	427.494	888.184	489.154	456.847	1010.18	548.219	446.966	719.765	653.002	436.462
A0A1D6B523	16298.9	10423.1	3314.1	37830.3	9124.68	5029.03	36234.4	7557.93	3116.01	31516.2	8070.08	3854.26	27514.3	6692.15	2739.92	26932.9	7657.2	2943.38	24269.2	8190.02	2737.82	17676	8372.18	3847.36
A0A1D6B538	2250.27	1816.77	611.757	2584.31	1848.69	738.787	2091.72	1500.34	1306.46	2430.12	1643.08	1388.76	2200.97	1363.75	729.028	1953.17	1638.95	975.004	2239.68	1918.62	1206.28	2563.13	1921.34	1227.4
A0A1D6B557	1770.2	NA	207.257	1177.09	NA	137.39	1471.77	NA	195.371	1253.89	NA	180.931	1523.42	NA	100.707	1152.1	NA	129.976	1323.59	NA	191.775	1011.07	NA	136.25
A0A1D6B610	270.114	407.6	NA	137.393	414.16	NA	157.879	359.953	NA	195.054	357.121	NA	251.181	421.361	NA	279.341	473.911	NA	297.619	439.302	NA	137.918	532.525	NA
A0A1D6B641	4005.86	NA	419.535	5575.02	NA	555.594	5981.14	NA	412.124	3129.7	NA	474.932	2700.5	NA	485.904	3654.52	NA	417.962	3667.45	NA	509.94	4291.35	NA	588.979
A0A1D6B646	1912.85	1785.84	NA	1725.24	1811.73	NA	1427.55	1924.61	NA	2371.72	1577.27	NA	1685.64	1686.09	NA	2339.06	1473.03	NA	1939.19	1524.04	NA	1752.78	1757.53	NA
A0A1D6B657	4737.85	8072.61	NA	4585.37	3023.95	NA	4409.75	3050.94	NA	4452.36	3291.9	NA	4075.22	2608.95	NA	3125.47	2793.94	NA	4141.47	2495.02	NA	4489.98	3158.63	NA
A0A1D6B662	12228.8	11524.3	15007.3	13800.7	12092.2	14135.9	11694.8	10400.1	20172.1	13378.8	11565.7	18542.6	14003.1	9301.51	14583.9	13582.4	9250.33	17629.6	12891.6	10231	15934.3	15252.3	10254.7	15602.5
A0A1D6B7A5	3658.16	NA	2549.11	2653	NA	2181.21	2762.14	NA	2045.33	2323.61	NA	2599.7	2606.98	NA	2057.75	2512	NA	1949.79	2187.06	NA	2034.37	1773.38	NA	2176.48
A0A1D6B7G0	571.11	NA	1299.44	471.946	NA	961.039	605.342	NA	837.642	599.399	NA	1184.57	604.917	NA	1111.97	1195.66	NA	687.658	709.732	NA	1018.61	483.786	NA	1083.91
A0A1D6B7P8	593.549	131.963	NA	570.059	403.671	NA	446.041	236.866	NA	433.954	499.167	NA	514.539	432.33	NA	170.078	253.542	NA	488.42	305.11	NA	477.655	290.168	NA
A0A1D6B908	1464.9	NA	770.353	1270.68	NA	512.368	1056.87	NA	811.177	1213.62	NA	534.939	1226.19	NA	948.273	1058.68	NA	663.256	1140.4	NA	636.334	1064.88	NA	567.419
A0A1D6B9J9	3636.46	3238.73	753.045	4057.12	3028.04	960.037	4553.01	3077.37	954.381	6500.04	2929.28	1008.75	4694.87	2614.48	738.08	7779.44	3256.78	1771.82	5984.68	3133.18	1631.51	5185.79	3190.36	941.41
A0A1D6BA48	4949.4	NA	2360.83	5283.8	NA	2432.03	5612.98	NA	2680.47	5178.64	NA	2181.62	4838.33	NA	2404.45	4895.13	NA	2558.8	5208.61	NA	2498.65	6231.91	NA	2521.43
A0A1D6BAP2	969.192	555.658	NA	142.107	186.785	NA	240.298	379.982	NA	263.848	206.622	NA	351.68	379.16	NA	134.915	185.749	NA	310.311	251.68	NA	31.6686	209.863	NA
A0A1D6BAP6	1320.79	854.36	NA	1256.44	1016.34	NA	1749.8	1178.26	NA	1405.61	894.494	NA	1299.57	989.421	NA	1509.05	973.767	NA	1703.92	873.424	NA	1649.8	1150.56	NA
A0A1D6BAR3	475.409	378.577	NA	249.699	333.131	NA	274.587	549.59	NA	281.437	539.278	NA	307.911	515.991	NA	151.189	488.548	NA	299.587	420.134	NA	183.862	459.561	NA
A0A1D6BAS0	2017.85	3504.35	NA	3410.31	3507.7	NA	2438.31	3658.23	NA	2895.57	3695.08	NA	2744.7	3648.96	NA	3704.69	3520.99	NA	2900.56	3345.39	NA	3004.11	3969.19	NA
A0A1D6BB91	2789.52	5251.34	2391.6	2297.04	4596.68	1989.91	3160.56	4421.59	1599.99	3057.91	4098.24	1638.47	2672.37	5726.48	2248.93	3495.21	5194.08	1771.42	3244.75	4834.86	1707.56	3202.75	5299.13	1846.83
A0A1D6BBU1	3207.55	572.745	1751.72	2247.93	864.357	1022.68	1651.76	654.791	1638.72	2222.48	766.326	1255.86	2283.8	805.867	1437.12	2021.21	666.407	1518.08	2300.46	663.338	1248.63	2240.1	714.468	1478.42
A0A1D6BBV2	503.921	1639.15	NA	420.513	1570.83	NA	614.092	1506.15	NA	426.681	1380.01	NA	502.356	1419.56	NA	551.453	1760.79	NA	462.092	1668.59	NA	499.701	1515.64	NA
A0A1D6BCF9	8525.79	10290.1	10046.1	8183.88	9633.87	11797.8	10099.7	9349.78	14555.1	9565.78	10234	13696.9	12029.3	13793.4	14595.9	7710.92	11124.8	16843.8	11314.3	12886.9	15267.1	14027	12475.7	14376.3
A0A1D6BCR1	1662.5	1724.98	2188.62	1070.12	1956.19	1742.71	1124.97	2006.03	2254.16	1523.44	2224.13	2266.31	1317.16	2267.81	1887.2	1617.77	1888.23	3057.41	1365.14	1950.59	2343.24	913.529	1817.4	2020.74
A0A1D6BCU8	668.436	NA	1009.45	680.384	NA	708.491	840.123	NA	683.72	593.827	NA	840.507	710.969	NA	824.872	563.845	NA	733.092	653.091	NA	893.681	598.44	NA	653.26
A0A1D6BCZ4	7397.24	4761.54	8181.63	9478.17	5245.21	7844.03	8851.71	4317.46	10552.8	8059.02	5646.08	11243.6	8039.23	4156.49	7318.67	6185.27	4898.43	10094	7431.11	4705.06	8546.38	8481	4295.3	7399.44
A0A1D6BDD5	3187.48	1883.87	3272.1	3363.27	1845.54	3598.89	2655.4	1856.16	4142.85	2785.41	2015.57	3824.98	4181.85	2242.44	4164.81	2815.99	1795.34	4433.45	3324.79	2047.1	4997.46	3271.35	2134.9	4202.17
A0A1D6BE72	11814.8	8854.44	3757.42	15920.6	8325.4	4370.99	16723.6	8246.81	3650.14	17139.1	8071.32	4400.79	15311.3	8401.19	4322.66	16785.9	9653.9	4178.24	17471.6	10297.8	4471.34	19822.4	9147.69	4749.92
A0A1D6BF23	3636.35	1437.13	NA	5435.99	1324.83	NA	4042.42	1480.14	NA	5029.04	1479.57	NA	3319.49	1424.14	NA	4037.86	1431.04	NA	3999.58	1550.84	NA	3756	1648.18	NA
A0A1D6BF74	1867.94	652.785	2104.13	3027.14	927.812	3025.85	5313.24	937.296	2581.21	3991.95	1615.1	3913.52	3378.43	1167.15	3165.78	4044.73	1002.64	3300.48	5165.17	961.498	3868.9	5920.38	1056.54	3741.72
A0A1D6BFQ2	3093.55	2063.83	934.995	2669.98	1822.71	585.611	4283.95	1769.94	1102.76	2819.38	1673.9	847.793	2860.46	1754.66	627.944	2899.47	1188.23	970.292	2479.54	1505.46	957.594	1296.01	1124.36	650.781
A0A1D6BFR3	1113.56	NA	515.367	661.643	NA	599.559	783.087	NA	418.588	824.944	NA	459.412	877.794	NA	689.818	840.925	NA	381.044	693.178	NA	512.861	754.426	NA	601.853
A0A1D6BFT6	6448.95	2993.59	NA	14185.4	2984.53	NA	12031.4	2379.86	NA	13367	2876.81	NA	4156.01	1021.98	NA	9034.89	931.957	NA	6171.78	1071.65	NA	6709.38	1052.02	NA
A0A1D6BGI4	1574.93	1558.34	NA	1918.89	1504.19	NA	1983.62	1562.49	NA	2401.9	1044.17	NA	1746.53	1571.53	NA	1871.2	1610.82	NA	1937.97	1452.57	NA	1891.21	1672.16	NA
A0A1D6BH63	4363.48	2342.33	NA	2801.69	1117.52	NA	3275.53	1001	NA	3644.6	874.558	NA	3128.03	1637.05	NA	4170.59	1447.6	NA	2824.43	1256.53	NA	3128.54	1514.78	NA
A0A1D6BI29	1732.9	NA	3050.03	1221.43	NA	3069.36	919.37	NA	2861.88	1329.7	NA	2863.09	1505.27	NA	3225.79	1247.58	NA	3398.75	1673.63	NA	2583.83	1396.28	NA	2511.83
A0A1D6BIB2	152.74	8221.12	7424.53	463.183	26273	13374.8	444.221	19174.2	13617.2	306.929	22485.6	14254.4	244.868	14684.3	10256.2	344.162	26513.7	14107.1	600.682	41041.4	25127.1	556.502	43626.9	23556.4
A0A1D6BIR9	29.0367	NA	1324.99	136.272	NA	2119.16	133.45	NA	2466.29	161.669	NA	3026.32	85.6555	NA	1669.6	118.137	NA	1891.5	310.967	NA	3017.22	306.154	NA	3898.81
A0A1D6BJ18	6526.2	5351.56	2037.69	7954.78	4034.55	1667.33	8136.56	3913.29	1692.94	7098.04	4401.45	2049.36	7555.46	4203.59	1793.04	5482.24	4971.28	1719.2	5788.6	4212.87	1799.16	6457.38	3808.87	1611.02
A0A1D6BJH8	8523.5	1274.6	NA	5218.78	1212.17	NA	4889.16	985.071	NA	5812.73	1031.82	NA	6357.29	1283.88	NA	6644.71	1372.38	NA	5446.13	1269.02	NA	5945.69	1139.22	NA
A0A1D6BJM1	2299.76	2047.16	5063.59	962.809	989.463	3302.05	1245.76	974.205	3690.34	941.151	958.759	3434.67	1990.95	1684.94	4434.23	1504.74	1310.22	4331.63	998.478	1036.37	4518.6	1146.59	980.546	3100.62
A0A1D6BJQ0	641.44	2347.47	148.69	863.941	2918.29	132.54	753.759	2809.38	79.771	1092.74	2848.72	118.22	1041.76	3063	42.0177	616.9	2810.89	117.598	796.807	2762.75	83.3313	1064.99	2949.93	84.1777
A0A1D6BKV2	964.914	709.572	1775.8	647.224	768.683	1824.59	993.171	977.119	1611.55	917.94	777.004	1368.93	610.014	721.205	1331.26	773.273	773.62	1450.73	944.18	568.265	1237.89	865.901	716.449	1586.09
A0A1D6BLB8	4451.44	3077.07	1850.64	6369.88	2319.27	2112.09	6721	2313.21	2146.44	5569.95	2912.39	2857.01	4983.91	2480.81	1872.61	7824.28	4382.59	2079.04	6327.88	4056.48	1935.33	6636.22	2925.17	1829.53
A0A1D6BM14	1174.35	2793.71	NA	1124.66	1887.08	NA	1272.3	2611.25	NA	1542.7	1822.89	NA	1167.36	2020.09	NA	1271.06	2839.82	NA	1173.84	2770.4	NA	1219.61	3092.12	NA
A0A1D6BM90	1590.55	2684.1	NA	589	2280.19	NA	864.976	2297.2	NA	836.529	1400.91	NA	853.719	2343.15	NA	614.204	2674.13	NA	730.38	2744.18	NA	747.395	2848.39	NA
A0A1D6BMG4	286.908	133.591	NA	149.813	184.109	NA	121.619	298.815	NA	69.8587	259.492	NA	97.2494	222.646	NA	169.226	138.362	NA	173.506	224.36	NA	157.939	120.287	NA
A0A1D6BMH1	355.528	NA	312.919	99.7581	NA	305.808	249.343	NA	303.115	143.059	NA	272.084	248.268	NA	276.38	388.796	NA	251.318	429.555	NA	309.104	252.164	NA	406.737
A0A1D6BMV5	2514.81	NA	3091.75	2294.11	NA	2906.02	2144.11	NA	1773.89	2604.56	NA	2569.77	3050.12	NA	3315.9	2750.61	NA	1875.93	3343.99	NA	2543.88	3232.83	NA	2916.11
A0A1D6BMX1	6699.01	NA	3049.03	6141.82	NA	3715.01	6962.76	NA	2791.82	7101.21	NA	5039.52	5032.46	NA	3357.62	7157	NA	3024.06	6613.9	NA	3153.31	5617.39	NA	3193.98
A0A1D6BNC5	458.192	NA	2090.72	190.029	NA	1701.85	537.558	NA	2145.1	370.277	NA	2107.04	374.7	NA	2089.43	583.405	NA	2167.33	642.182	NA	2457.04	368.381	NA	2355.5
A0A1D6BPS7	1700.65	3820.5	NA	2200.4	4283.8	NA	1302.56	3564.84	NA	1361.78	3498.57	NA	1576.85	4048.72	NA	1879.84	5040.88	NA	2118.69	5129.9	NA	1766.32	5014.89	NA
A0A1D6BQ38	1289.85	NA	479.618	1698.72	NA	608.089	1435.87	NA	730.18	1419.66	NA	719.196	1449.1	NA	613.134	1820.85	NA	605.046	1752.32	NA	759.328	1584.28	NA	658.77
A0A1D6BR45	4050.45	1776.51	6075.53	4777.16	1795.79	5989.11	3803.49	1370.27	4987.38	5627.23	1471.22	6566.39	3924.42	1630.41	6036.04	4528.57	1570.13	4854.84	4277.88	1766.45	4589.08	4656.96	1884.13	4823.93
A0A1D6BRF7	678.818	1644.91	NA	642.289	1174.04	NA	709.712	1013.94	NA	745.933	1041.95	NA	614.604	1056.53	NA	529.45	1106.09	NA	642.245	1264.57	NA	666.342	1228.7	NA
A0A1D6BRU1	566.39	826.278	NA	626.884	1014.3	NA	575.401	997.56	NA	339.309	910.532	NA	559.63	1238.73	NA	785.261	1184.65	NA	807.007	973.948	NA	875.116	1274.56	NA
A0A1D6BRV9	12134.1	4672.42	8652.86	13517	5559.29	7828.04	13610.2	6008.24	8471.68	14575.8	5781.23	8379.67	13585.8	6644.86	9914.34	12541.6	5716.54	7842.54	12987.6	5893.64	9084.74	12885.3	5675.27	10194.3
A0A1D6BRW2	5722.76	16579.6	6155.87	6669.22	12563.6	6497.05	6212.12	11779.7	6326.28	6080.22	12701.7	8479.59	6180.58	12760.1	7764.91	5993.98	13074.3	5826.98	5295.18	11293.6	7647.17	6073.51	11027.9	6074.66
A0A1D6BRY2	323.926	NA	1508.27	347.387	NA	2263.06	478.733	NA	1529.79	250.062	NA	1903.55	342.704	NA	2301.3	125.979	NA	1470.53	251.483	NA	1752.36	402.044	NA	2087.38
A0A1D6BTF1	1807.65	675.546	113.538	1246.41	441.471	145.761	1616.57	634.609	159.727	1253.57	312.94	24.4117	1116.91	692.27	56.5751	836.485	410.089	85.1733	987.164	514.073	105.596	1234.45	528.136	80.3754
A0A1D6BTS5	689.845	727.109	NA	645.034	563.573	NA	528.526	687.48	NA	723.606	631.852	NA	627.868	546.909	NA	727.677	621.706	NA	936.036	408.259	NA	818.631	746.751	NA
A0A1D6BU25	15875.7	18491.2	2668.77	16427.5	17616.7	3200.08	15855.8	17045.6	3031.64	17321.2	17276.2	1623.43	15667.6	15348.8	3047.49	15683.6	14400.4	2583.34	14931.2	14261.3	2437.76	8227	11001.6	2118.96
A0A1D6BUC2	1388.83	NA	720.078	973.03	NA	646.401	975.214	NA	617.408	968.042	NA	472.653	846.647	NA	479.228	743.174	NA	562.349	640.206	NA	696.831	171.809	NA	223.463
A0A1D6BUN0	559.918	186.374	313.511	488.145	153.229	242.261	436.489	203.602	250.024	499.289	205.788	155.766	522.121	275.328	206.481	568.756	193.319	280.58	563.441	186.175	209.588	581.729	141.309	294.315
A0A1D6BUT5	448.215	NA	397.473	290.921	NA	377.287	411.7	NA	297.236	486.571	NA	342.075	262.536	NA	419.674	349.639	NA	430.492	316.08	NA	380.516	321.397	NA	474.83
A0A1D6BV20	3104.42	270.578	3089.79	4436.17	702.916	3659.06	3557.64	393.044	4044.74	3493.52	536.455	3378.88	3417.06	560.821	3442.32	2689.75	341.803	3856.5	3683.44	405.117	3479.88	4082.74	423.1	3835.91
A0A1D6BVI4	13521.7	7797.36	NA	16605.6	8000.75	NA	14528.7	6596.33	NA	15533.2	9971.2	NA	13621.6	4815.52	NA	10995.5	5429.33	NA	10659.7	6808.3	NA	14510.3	7094.25	NA
A0A1D6BVJ9	1310.01	NA	671.182	1525.72	NA	637.132	1580.1	NA	484.108	1111.87	NA	452.032	1490.81	NA	486.27	662.823	NA	462.419	1066.15	NA	458.287	1286.5	NA	574.847
A0A1D6BVL4	4811.82	6226.16	4965.79	7530.83	4319.29	8288.8	8196.46	4582.51	5648.69	7784.52	4457.08	10020.1	4668.98	3123.15	5893.89	6441.68	3409.23	5491.43	6258.73	2956.91	5835.62	6368.43	3288.74	5722.05
A0A1D6BVV8	3514.63	NA	3331.14	4206.91	NA	4088.04	4730.19	NA	2611.85	4850.2	NA	4969.43	3982.52	NA	3358.75	3596.85	NA	2609.62	4784.98	NA	2875.7	3702.57	NA	3619.31
A0A1D6BWD5	3102.07	4364.7	5625.65	4078.26	3555.3	4318.53	5474.1	3354.92	2121.33	4335.17	2028.48	6259.61	3848	3194.94	4955.11	4725.56	3445.26	3325.81	5055.03	3618.36	5253.37	4712.07	3526.42	5303.42
A0A1D6BWU7	269.73	510.418	672.646	191.492	497.13	736.516	214.944	655.009	655.615	303.209	647.96	740.889	250.754	743.581	853.945	207.954	788.804	830.445	330.859	741.625	601.031	239.871	718.171	672.8
A0A1D6BX26	1493.04	1538.19	NA	1695.57	824.619	NA	1667.15	908.733	NA	1492.48	1173.59	NA	1459.89	1017.38	NA	1518.13	1583.6	NA	985.906	1322.53	NA	1577.88	1017.31	NA
A0A1D6BX53	19594.4	13539.5	10524.3	20810.8	11595.9	9626.38	22917.1	10618.9	10374.8	22420	11505.1	9688.84	20277.7	10577.4	9572.36	21978.1	11160.8	8507.62	20624.1	11960.1	8904.55	21732.8	10141.2	8746.12
A0A1D6BX83	3604.19	5522.99	NA	2608.69	4079.84	NA	2904.57	4119.25	NA	2102.59	4837.66	NA	2696.69	4940.3	NA	1398.75	4133.04	NA	1761.57	3596.7	NA	1797.48	3075.19	NA
A0A1D6BXX6	4441.87	3727.83	3527.91	3617.12	3854.36	3936.62	3067.63	4312.43	2935.51	3489.44	4801.82	3356.77	4492.69	4915.79	3223.81	3191.89	5307.98	3433.87	4117.59	5125.73	3788.96	3697.62	5105.19	3114.33
A0A1D6BYA9	1862.83	842.361	1006.04	3875.15	728.008	947.361	2340.65	737.427	1138.82	1436.62	843.757	1260.56	1762.51	663.701	1047.31	2103.27	794.213	945.283	1760.53	693.782	792.473	1995.52	762.652	794.697
A0A1D6BYC2	3379.76	1237.41	5849.63	3388.18	878.862	11293.3	2953.54	1240.79	5752.8	3301.14	854.407	10130.5	3397.22	1259.17	7376.21	4364.39	1010.82	5538.2	3379.51	907.902	8212.87	3472.41	1017.21	8545.26
A0A1D6BZ55	913.084	495.199	NA	463.652	643.417	NA	433.713	685.199	NA	668.971	539.365	NA	827.298	934.038	NA	918.517	779.204	NA	658.896	758.704	NA	545.192	771.838	NA
A0A1D6BZQ5	540.484	669.369	NA	490.457	598.292	NA	558.946	622.01	NA	288.135	540.489	NA	380.644	1700.11	NA	238.825	1580.22	NA	407.93	1494.4	NA	467.824	1771.19	NA
A0A1D6BZU4	6304.4	2710.69	1129.22	5423.26	3003.89	1143.3	4935.29	3173.38	1307.51	6196.29	3233.56	821.146	5057.82	2971.06	1257.11	6239.01	2617.55	1167.96	5311.88	3366.05	885.94	6136.75	2566.16	1107.73
A0A1D6BZV2	1336.08	NA	2011.2	1567.62	NA	1646.16	1664.7	NA	1899.4	1365.37	NA	1363.96	1486.22	NA	1653.27	1463.34	NA	2167.77	1830.4	NA	1965.9	1401.99	NA	1797.39
A0A1D6C057	1830.24	868.965	5868.83	1819.6	836.349	5848.41	1804.74	751.93	5915.25	1503.21	908.556	5389.72	1642.16	687.668	5737.6	2095.3	931.721	4995.7	1921.35	1045.46	5088.82	1341.36	1174.66	4873.09
A0A1D6C0U4	512.247	789.211	NA	561.01	703.826	NA	697.491	708.223	NA	443.864	660.71	NA	631.772	801.743	NA	544.354	839.548	NA	630.574	1039.2	NA	756.149	942.282	NA
A0A1D6C183	4812.48	7807.22	3225.17	13327.4	11020.7	9529.02	15134.7	8785.61	5026.13	14195.8	7923.58	9301.68	8830.93	7642.08	5865.7	12044.9	10670.3	5495.4	9979.7	10640.3	5713.7	12631.2	11172.1	7627.19
A0A1D6C1H5	4124.94	585.663	541.563	3126.86	793.207	343.494	3168.02	1056.41	549.245	4482.75	1242.13	234.702	2879.33	1252.53	475.824	3128	735.421	503.529	3265.18	941.492	454.691	3088.84	958.456	401.691
A0A1D6C1I3	1100.22	2137.45	NA	1035.92	1672.28	NA	971.758	1470.06	NA	770.217	1784.23	NA	1204.97	1667.27	NA	747.688	1441.28	NA	725.807	1764.57	NA	836.78	1373.54	NA
A0A1D6C1S7	5626.17	1687.05	NA	5855.38	1184.71	NA	5761.25	893.847	NA	4981.16	1083.82	NA	5598.72	1140.77	NA	4229.69	1011.65	NA	4548.18	998.362	NA	6165.61	892.863	NA
A0A1D6C207	2205.01	1889.13	849.637	1469.41	2140.56	870.276	1377.68	1999.42	1984.26	1069.31	1833.22	1390.34	2068.13	2454.5	753.473	535.851	1324.61	1455.9	1073.32	1474.94	912.156	1033.01	1512.99	1056.42
A0A1D6C219	833.294	1575.88	624.219	1187.63	2170	553.231	834.672	1661.74	835.389	772.794	3081.12	792.03	862.092	1812.42	643.312	471.71	1678.22	787.869	507.843	1626.67	613.937	178.679	1391.59	641.771
A0A1D6C2U1	4897.98	1142.29	NA	5162.73	1760.35	NA	5359.5	1439.94	NA	4863.29	1273.21	NA	8514.28	2821.8	NA	7600.34	1924.74	NA	6963.45	2182.62	NA	8205.16	2174.33	NA
A0A1D6C2X5	468.301	NA	1530.35	205.072	NA	909.249	417.496	NA	1540.77	364.922	NA	880.477	1367.18	NA	1801.75	1407.03	NA	1740.08	1480.12	NA	1592.57	1224.65	NA	1865.25
A0A1D6C4E9	1313.25	5289.72	2581.06	1154.22	5313.61	1746.24	1224.24	6550.62	2500.38	1176.13	7996.1	1469.98	1334.6	6652.05	2565.7	1088.67	5137.18	2079.35	1062.17	5258.3	2250.8	711.799	5258.32	2214.37
A0A1D6C4L4	1193.45	1410.46	2275.85	1126.91	1101.32	2159.8	1069.34	949.935	2165.49	1133.12	941.962	2088.54	1185.35	1099.67	2258.96	772.476	1321.49	1984.11	1180.82	1481.96	2242.06	1494.58	1548.73	2229.18
A0A1D6C4L5	1531.02	629.887	NA	1558.01	570.77	NA	1049.26	544.623	NA	770.5	901.051	NA	1177.21	585.229	NA	991.452	726.904	NA	1246.48	833.619	NA	899.453	650.865	NA
A0A1D6C5F8	991.583	3941	2851.34	904.691	4353.73	3341.93	1031.79	4253.44	5214.28	1016.14	4619.65	4081.8	1152.57	4421.01	3474.33	879.464	3797.8	4669.38	1191.4	3464.35	4053.89	1112.76	3939.92	2985.02
A0A1D6C5W5	585.403	NA	719.623	545.474	NA	694.616	450.268	NA	664.404	375.155	NA	357.637	409.656	NA	401.833	257.297	NA	564.781	352.207	NA	519.318	306.448	NA	357.865
A0A1D6C663	4116.64	2102.68	NA	3627.57	1888.22	NA	3759.4	1988.61	NA	4157.83	1936.19	NA	3770.47	1929.1	NA	4333.64	2034.72	NA	4093.68	2373.77	NA	4243.48	2084.5	NA
A0A1D6C6D3	615.071	NA	372.668	386.935	NA	496.312	368.922	NA	352.017	348.179	NA	280.045	415.371	NA	323.183	320.448	NA	354.138	466.226	NA	492.866	332.068	NA	278.378
A0A1D6C6I0	510.622	NA	614.105	666.161	NA	485.664	562.354	NA	548.303	917.273	NA	541.705	495.082	NA	492.036	958.762	NA	643.876	907.129	NA	1763.16	624.284	NA	651.529
A0A1D6C6T6	2035.67	NA	1891.87	2545.14	NA	2771.45	3019.16	NA	1718.99	3221.2	NA	2553.34	2059.37	NA	2430.96	4017.09	NA	1516.43	3168.12	NA	1928.92	3606.98	NA	1981.5
A0A1D6C799	21460.9	1188.83	2490.09	18458.3	1437.11	3186.26	12458.7	2383.66	2990.7	15856.3	2181.56	2579.25	16620.7	1805.73	3449.08	11086.8	2056.98	3302.84	13032.2	2195.35	4249.38	10631.3	1976.96	4822.53
A0A1D6C7B5	3943.69	1878.08	2098.35	4829.03	2240.26	2860.08	4341.28	1797.43	3530.46	4240.83	2707.81	2490.17	3876.01	1632.94	2473.6	3583.64	1156.08	2516.09	3677.79	1297.96	2560.57	3768.92	1264.02	2045.14
A0A1D6C7M8	678.612	512.465	1146.18	532.941	539.922	355.528	475.699	566.65	1252.63	399.357	333.409	580.266	557.961	434.758	661.426	861.055	481.6	880.528	432.1	420.1	730.719	712.523	519.45	622.175
A0A1D6C7Q2	2602.62	NA	3527.27	2878.13	NA	3872.23	3866	NA	2356.73	3671.76	NA	4476.73	2718.98	NA	3222.28	3905.38	NA	2764.28	3588.87	NA	4150.69	3915.05	NA	3562.18
A0A1D6C814	2927.92	619.802	NA	2459.78	340.61	NA	2508.71	432.808	NA	1997.5	521.335	NA	3068.64	463.8	NA	1992.43	590.411	NA	2022.95	536.941	NA	2345.59	401.377	NA
A0A1D6C8H3	7075.02	NA	2597.72	10051.3	NA	2186.46	9887.36	NA	3553.35	9904.15	NA	1702.88	8682.01	NA	2709.82	10088	NA	3062.42	9129.16	NA	2870.73	10483.6	NA	2354.05
A0A1D6C8U9	1874.66	1765.15	3602.72	1927.01	2292.59	4039.78	2108.27	1784.09	5860.19	2111.47	2912.79	4728.96	2429.76	2323.14	4239.27	1657.91	1828.91	5269.03	2314.23	1898.11	4553	2535.52	2160.68	4418.66
A0A1D6C9V1	171.311	1346.2	NA	382.468	756.26	NA	338.51	938.219	NA	106.857	972.174	NA	248.765	1050.68	NA	157.192	1512.01	NA	252.544	1049.33	NA	229.748	1169.89	NA
A0A1D6CA89	4137.23	10438.1	NA	5103.02	9721.37	NA	6429.72	8546.38	NA	6563.87	9116.81	NA	4949.96	8800.92	NA	7218.33	10084.6	NA	6495.17	9879.41	NA	6818.25	9373.75	NA
A0A1D6CB85	27438.7	NA	29484.4	50698.8	NA	50126	37040.8	NA	45310	45548.5	NA	40050	38026.3	NA	42092.3	43697.3	NA	41292.6	41936.6	NA	40875.4	44530.1	NA	42390.9
A0A1D6CBB9	4319.78	3346.57	5482.02	4952.04	3814.4	5243.79	4686.63	3519.96	5922.66	5743.56	4540.63	5868.38	4428.86	3548.56	5423.15	4775.82	2779.21	5754.1	4586.16	3463.12	5419.67	5481.44	3676.21	6413.64
A0A1D6CBE4	1749.24	313.212	289.908	1495.36	339.257	241.305	1300.38	421.271	823.402	1546.45	447.651	157.154	990.577	447.546	382.649	1293.84	193.183	435.67	1321.95	361.925	293.499	1231.43	352.68	318.587
A0A1D6CBM9	910.365	168.893	NA	880.288	408.017	NA	1070.64	359.804	NA	1116.46	383.303	NA	1119.71	654.992	NA	1394.48	390.643	NA	1204.55	433.189	NA	1225.7	426.401	NA
A0A1D6CC81	12595.4	9406.55	2745.04	23001.7	12361.7	2709.67	21892.8	9105.85	3388.64	15501.3	10466.3	3472.79	15793.9	9318.96	2714.46	12552.3	7912.27	3816.74	15227.6	7439.77	2671.15	12255.3	5701.23	2389.92
A0A1D6CD47	4065.54	2645.22	2014.81	4926.76	2291.28	3112.39	4133.99	2340.29	3015.63	4701.68	2567.24	1945.44	4571.19	2599.83	2086.89	5176.85	2582.06	1462.59	3787.41	3026.83	1673.67	4457.65	2577.9	1737.52
A0A1D6CDG3	1202.45	975.056	NA	1285.77	1020.08	NA	1061.92	850.034	NA	1519.74	890.327	NA	1120.38	716.325	NA	1377.57	993.286	NA	1390.41	870.704	NA	1251.13	1029.74	NA
A0A1D6CDM4	278.548	NA	4775.59	138.877	NA	4335.13	109.955	NA	3993.27	60.9445	NA	2720.73	275.262	NA	5638.83	NA	NA	4236.22	87.8269	NA	3920.46	103.914	NA	4112.55
A0A1D6CEF3	4001.04	5886.25	651.314	3979.24	5630.91	462.285	3396.72	5886.26	678.618	3925.59	6212.06	803.819	3731.7	5227.51	665.007	4532.79	5814.21	749.818	4569.51	5227.04	722.093	4080.38	5224.54	847.278
A0A1D6CEG4	1369.34	1731.4	NA	898.692	1609.65	NA	540.277	1507.22	NA	574.303	1585.81	NA	1330.64	1283.93	NA	748.855	1692.24	NA	830.289	1954.58	NA	772.123	2132.18	NA
A0A1D6CET3	872.744	1411.24	NA	752.214	1330.01	NA	650.837	1243.39	NA	1304.16	1299.83	NA	608.484	1460.23	NA	1431.87	1939.29	NA	1000.44	1380.06	NA	822.727	1452.99	NA
A0A1D6CF89	1941.04	401.121	NA	1249.21	694.331	NA	1425.19	1479.9	NA	1875.42	903.096	NA	1229.85	700.09	NA	1324.73	591.352	NA	1533.72	518.152	NA	1450.17	622.978	NA
A0A1D6CF99	2898.99	NA	2550.25	3557.77	NA	3391.54	3805.75	NA	2170.43	4158.62	NA	3071.48	4273.93	NA	3081.7	5521.04	NA	2541.52	4650.93	NA	2691.12	3852.75	NA	3318.4
A0A1D6CFF1	945.745	3446.52	NA	925.48	3739.83	NA	919.09	2826.23	NA	1195.75	3811.45	NA	1126.17	3285.4	NA	1171.46	3063.25	NA	927.336	3095.88	NA	1086.95	3097.53	NA
A0A1D6CGE6	550.998	289.152	348.292	439.532	291.653	443.731	271.879	326.72	411.708	450.408	468.081	274.263	411.505	383.655	308.932	381.493	384.665	381.857	397.032	405.414	370.254	339.291	330.867	297.914
A0A1D6CH78	13798.2	16529	11781.4	11598.6	11449.6	9363.89	10881.7	10208.7	11227.5	12773.4	9671.54	10819.8	11389.9	11339.3	10979.6	10915.6	12591.9	11084.7	10688	12070	10207.1	9684.24	12162.9	9859.28
A0A1D6CHE3	2683.59	NA	1320.27	3552.46	NA	1316.78	3295.16	NA	1863.68	4131.15	NA	1413.64	2777.06	NA	1575.94	3029.51	NA	1909.71	3363.28	NA	1705.4	3356.49	NA	1563.66
A0A1D6CHK1	1007.99	NA	456.401	1338.58	NA	548.313	1688.87	NA	1032.64	949.34	NA	951.061	1450.47	NA	732.755	1005.16	NA	1283.65	1131.25	NA	1081.05	1437.95	NA	759.762
A0A1D6CHY5	4009.23	3613.4	2127.97	4094.99	4226.15	2270.93	3739.54	4192.01	1766.84	4164.56	4518.15	2116.08	4235.9	6050.72	2184.89	4221.49	6785.64	2979.83	4624.68	6344.17	2371.84	4683.91	5192.62	2067.44
A0A1D6CIT1	1636.81	1289.33	982.38	1710.41	1035.92	910.092	1674.89	992.035	760.334	1598.42	1055.93	827.628	1964.86	1152.66	918.816	1785.98	1214.22	1096.56	1730.31	965.668	930.672	2014.97	1155.82	1121.68
A0A1D6CJD6	407.977	1527.12	3367.76	607.2	1404.1	2746.29	612.028	1164.65	3116.25	618.893	1534.66	3186.78	349.423	1605.09	2863.65	486.84	1709.14	3265.01	405.698	1723.98	3482.78	654.25	1602.62	3662.85
A0A1D6CJL6	1353.14	6906.33	14380.6	2180.16	10403.9	36168.9	2831.79	10710.7	22351.1	2659.68	8674.89	36901.4	1682.59	10851.4	20335.7	2312.71	8193.14	19563.9	1884.59	8993.39	21315.5	1641.65	10154.3	28707.4
A0A1D6CKD7	1121.47	952.019	NA	1134.02	749.914	NA	1131.72	878.993	NA	1155.69	1114.81	NA	1321.6	780.739	NA	1160.79	949.94	NA	1325.22	990.137	NA	1625.79	1087.32	NA
A0A1D6CKF4	3735.02	663.045	198.65	8035.47	1048.33	430.694	8119.45	1113.6	342.516	4169.04	932.625	416.092	5969.99	1216.52	325.959	9711.91	960.983	312.29	5524.78	1044.04	316.434	7731.85	1148.49	398.44
A0A1D6CKH8	1446.47	6085.67	NA	1754.45	4618.5	NA	1457.26	4572.17	NA	1763.55	5034.8	NA	1598.44	4525.31	NA	1689.11	4745.72	NA	1621.52	4875.6	NA	1512.64	5170.58	NA
A0A1D6CKW3	10596.1	2088.08	NA	8630.9	2227.37	NA	10187.1	2529.02	NA	6748.6	2565.37	NA	6876.73	2161.23	NA	6290.21	1932.58	NA	7505.34	2124.08	NA	8655.86	2927.51	NA
A0A1D6CL58	779.595	931.442	NA	835.649	1252.78	NA	662.941	888.269	NA	575.168	1607.28	NA	925.438	841.903	NA	679.067	1012.66	NA	798.503	763.784	NA	899.361	1311.59	NA
A0A1D6CLA6	663.167	2888.43	NA	500.991	2597.54	NA	664.452	2720	NA	326.388	2862.97	NA	474.015	3083.66	NA	549.773	2376.22	NA	628.713	2749.23	NA	576.252	2667.32	NA
A0A1D6CLM4	583.636	507.856	NA	673.416	777.236	NA	500.311	677.859	NA	724.263	595.596	NA	436.52	653.813	NA	698.297	768.068	NA	687.267	715.295	NA	438.182	953.097	NA
A0A1D6CLX4	2450.79	277.336	621.948	1338.8	204.651	797.49	1845.6	360.874	1465.73	2043.59	162.212	593.942	1846.4	326.083	885.817	1957.66	438.418	838.132	2510	328.43	983.036	2383.11	382.392	1044.7
A0A1D6CLY2	1238.65	NA	3446.18	1168.76	NA	2583.35	968.583	NA	1976.75	727.52	NA	3506.81	1158.19	NA	2291.98	915.929	NA	2242.05	920.114	NA	2071.5	635.942	NA	2405.12
A0A1D6CMS8	3418.46	3258.48	4862.92	3766.44	5504.98	5122.69	3798.17	6144.76	5322.22	3962.38	3570.99	3940.33	3493	6173.89	7271.86	4360.7	6663.54	6525.34	4430.59	6812.38	6735.33	4850.65	6793.95	5443.82
A0A1D6CMX7	7675.32	12217.9	16875.3	11099.5	11638.7	16554.1	9280.21	8455.48	20782.6	10502.7	9582.08	15534.7	8157.42	10325.8	15936.3	11450	10375.7	20458.3	8810.84	10512	14701.4	8537.46	9953.19	12366.5
A0A1D6CN29	795.185	NA	1976.15	1266.87	NA	3500.7	1457.76	NA	3612.44	1177.53	NA	3345.53	1148.47	NA	2818.56	813.032	NA	2843.54	1079.74	NA	2521.28	780.101	NA	1915.12
A0A1D6CQ44	1494.88	2100.68	NA	1544.99	2117.58	NA	1760.36	2029.6	NA	1325.92	1984.41	NA	1985.7	2225.73	NA	1336.16	2858.85	NA	1602.84	2928.78	NA	1661.99	2358.35	NA
A0A1D6CQ74	6805.12	8830	NA	6308.04	7419.3	NA	7394.17	6495.16	NA	7298.54	6838.46	NA	6706.14	6721.71	NA	7322.37	6811.93	NA	7026.06	7129.02	NA	6625.01	7194.25	NA
A0A1D6CQN6	783.133	606.039	NA	435.383	472.096	NA	542.6	675.609	NA	519.792	683.379	NA	608.047	914.396	NA	597.362	693.083	NA	357.855	562.071	NA	344.455	637.976	NA
A0A1D6CR43	3141.09	408.099	2495.75	5324.48	1137.59	3634.7	5252.88	1033.73	5537.08	5885.01	907.375	4697.46	3477.88	631.48	2619.48	8812.85	1079.53	4855.21	7104.36	1390.17	6076.31	8095.04	1431.77	4593.01
A0A1D6CR95	597.056	2436.42	828.435	459.833	2218.43	701.14	449.25	2487.08	1047.6	627.599	2194.66	778.792	367.206	2300.42	489.992	349.759	2066.71	777.243	441.637	1981.9	885.618	569.05	1828.18	851.348
A0A1D6CRD4	1985.79	NA	413.079	1291.26	NA	231.314	1781.16	NA	362.976	1398.01	NA	304.727	1565.53	NA	398.075	1459.15	NA	436.671	1634.34	NA	426.359	968.3	NA	263.792
A0A1D6CRG9	1152.67	2317.01	1457.61	1097.54	3392.71	1992.22	1043.64	2931.99	1714.21	1470.58	3186.92	1466.13	1336.68	3507.16	1732.95	1051.69	2777.91	1726.29	1332.6	2547.25	1853.5	1166.11	2734.51	1805.79
A0A1D6CS92	250.644	793.244	NA	100.978	511.433	NA	87.7474	668.171	NA	58.579	617.753	NA	78.3402	631.986	NA	119.141	660.627	NA	118.735	745.678	NA	181.443	559.693	NA
A0A1D6CSS2	14888.8	36356.1	6173.78	22318.4	35430.1	7793.53	28753.9	31712.4	6902.91	23075.4	28346.9	6695.23	20020.7	30073.1	7127.46	18532.9	29933.4	7163.33	22511.6	32710.9	6580.91	24246.9	32001.4	7656.96
A0A1D6CSV4	6687.16	1652.56	2786.46	3794.8	1586.37	2708.27	4250.4	1602.07	3276	4447.24	1323.45	2680.01	4638.33	1928.27	3181.96	3773.67	1526.69	3045.66	3917.97	1753.67	3328.32	3966.16	1478.33	2749.55
A0A1D6CSZ1	2053.28	2339.13	1850.73	2167.5	1991.8	2235.49	2766.31	2304.5	2559.65	1810.97	2494.1	2295.92	2440.15	2110.34	2084.46	2089.66	2466.46	2179.1	2692	2583.22	2070.47	2459.03	2518.3	2486.01
A0A1D6CT03	31600.9	9384.95	NA	33681.2	9091.04	NA	25540.1	8780.55	NA	34190.8	10774.2	NA	33110.5	7547.26	NA	27409.4	9356.07	NA	28883.6	9557.23	NA	31835.7	9763.72	NA
A0A1D6CU62	771.657	757.82	NA	645.245	1035.37	NA	608.709	676.313	NA	487.412	1069.35	NA	761.76	755.958	NA	463.997	639.48	NA	404.468	690.209	NA	411.917	637.369	NA
A0A1D6CUR4	1906.68	2587.68	3099.03	3925.85	4760.1	10828.8	3406.44	4773.18	6764.6	3442.6	4801.31	13545.5	2125.95	3526.12	6628.24	4560.57	6373.22	8985.98	5978.4	10119.5	15303	6325.85	11133.1	18785.8
A0A1D6CVG5	8494.92	7829.53	3992.61	3519.1	3903.22	2055.99	5061.28	4162.49	2756.9	3615.32	4269.17	2200.56	7041.79	6715.61	3630.08	4465.32	3855.92	2878.59	4468.14	3495.89	2342.87	3762.58	3975.8	2025.22
A0A1D6CVU9	1328.29	1370.01	3556.71	1652.45	1176.84	2118.89	1918.87	1321.3	1868.24	1857.18	1119.1	1816.59	1593.05	1423.86	1791.87	2058.45	1217.94	1846.38	1833.64	1290.55	1872.63	1887.67	1237.86	2438.24
A0A1D6CVZ8	2321.89	994.473	901.025	1588.25	694.51	884.877	2117.78	720.273	1373.24	1450.66	726.213	904.518	1596.41	787.84	924.699	1588.14	505.612	1515.88	1744.76	656.595	1216.82	2386.21	775.139	1305.64
A0A1D6CW20	2595	9059.07	2709.65	2509.39	5940.2	2988.55	2666.36	6466.69	2516.96	2713.15	6263.01	3182.41	2307.29	5124.43	2339.61	2127.28	5325.52	2059.32	2486.57	5060.79	2096.79	2588.83	5455.93	2180.97
A0A1D6CWA4	931.002	1706.9	NA	521.231	1603.3	NA	342.695	2005.78	NA	588.567	1699.15	NA	571.623	1815.3	NA	379.238	1940.01	NA	542.115	1967.84	NA	471.298	2128.58	NA
A0A1D6CWL0	1606.98	NA	386.84	845.325	NA	373.216	909.994	NA	430.963	898.743	NA	328.164	878.768	NA	429.222	1057.57	NA	422.035	1288.01	NA	488.464	974.66	NA	522.6
A0A1D6CWR8	3269.38	23264.4	53590.2	3526.52	26773.8	70909	3931.54	22230.2	49847	2127.81	28232.4	61686	2951.85	19802	42989.5	1773.02	19839.2	35730.9	1927.9	20726.2	36423.5	1991.31	20330.9	32462.4
A0A1D6CWT5	1316.64	NA	2435.42	1771.89	NA	2246.68	1903.79	NA	2008.1	1579.03	NA	2667.01	1506.38	NA	2549.39	2310.77	NA	2275.13	1658.26	NA	2770.78	1545.89	NA	2559.52
A0A1D6CWT9	5057.9	5678.12	3348.4	4849.01	3812.17	3395.34	5392.47	3713.66	3472.11	5145.99	3730.26	4082.31	5071.07	3591.76	3112.62	3942.7	3695.14	3658.13	4699.38	3403.8	3681.47	5011.7	3226.17	3724.19
A0A1D6CWW5	890.466	791.358	NA	1128.7	646.321	NA	1094.73	700.411	NA	993.589	472.807	NA	1058.61	770.044	NA	792.276	881.837	NA	1000.92	973.765	NA	964.272	1077.26	NA
A0A1D6CX50	4360.17	2898.62	NA	2763.46	3215.7	NA	3128.12	3433.72	NA	4237.88	2404.25	NA	3176.22	3347.03	NA	4535.74	3270.11	NA	3414.02	3103.46	NA	3601.59	3170.17	NA
A0A1D6CXF2	2978.24	3700.57	1322.02	6625.76	3626.39	2312.77	6957.03	3714.88	1827.03	6842.3	3241.04	1830.81	5419.7	3378.88	1626.17	5304.65	3343.64	1549.02	5552.1	3754.69	1462.89	7162.11	4005.4	1839.31
A0A1D6CXJ0	43730.6	2227.33	10309.2	79237.9	3220.95	7902.49	65034.3	3735.85	11634.5	61218.3	4180.73	4996.03	69509.4	3390.15	11517.7	54392	2801.95	9903.75	51682.7	2340.65	9112.19	66263.8	2228.52	5778.54
A0A1D6CXJ6	1331.26	NA	6234.48	1036.28	NA	5429.08	1422.75	NA	4604.48	1454.43	NA	5429.3	1448.7	NA	4078.96	935.146	NA	4268.58	1166.91	NA	4656.39	1119.12	NA	5114.08
A0A1D6CXT2	1205.66	1706.87	NA	639.439	1418.19	NA	727.417	1312.65	NA	467.645	1372.54	NA	773.541	1091.09	NA	189.508	1201.46	NA	478.564	1210.36	NA	278.521	912.287	NA
A0A1D6CXT4	4687.81	4685.71	5530.82	5432.96	3857.75	5829.01	5054.69	3602.67	5578.34	5877.72	2961.96	6416.78	5165.85	3667.41	4951.42	5754.18	3877.48	4924.53	4981	4557.71	5283.72	5614.57	4368.44	5996.19
A0A1D6CY10	173.977	2955.45	3853.78	136.783	2844.89	4128.16	97.1589	2208.02	4779.6	101.061	2094.63	5609.88	97.2295	2719.67	3987.68	149.648	3936.39	4638.32	85.2333	4062.56	4296.13	90.6975	3149.96	3902.19
A0A1D6CYP4	4204.76	1130.96	NA	1504.14	666.48	NA	1895.99	744.458	NA	2612.41	698.188	NA	2456.4	908.454	NA	2630.39	692.984	NA	1959.78	716.636	NA	2134.1	736.448	NA
A0A1D6CYW4	989.115	1138.72	NA	1291.14	974.93	NA	1301.11	1100.3	NA	1561.84	729.306	NA	1361.67	1161.69	NA	1863.15	1215.67	NA	1358.03	967.499	NA	1777.36	1130.24	NA
A0A1D6CZF3	1155.91	9352.12	14970.6	1304.75	9265.43	17550.4	1766.46	9890.29	15323.2	1681.99	9471.81	15137.7	1444.05	8296.74	15157.9	2144.27	10016.6	13430.1	2177.89	9970.12	14533.6	1770.56	10254.5	15486.4
A0A1D6CZP8	2518.4	NA	2026.46	2147.86	NA	1174.7	1823.58	NA	2047.89	2127.25	NA	1583.19	1903.31	NA	1612.56	1886.86	NA	2105.74	2428.03	NA	1684.4	2170.2	NA	1707.46
A0A1D6CZQ6	1642.63	8841.62	3138.65	927.044	5573.07	3784.76	1114.95	5360.04	3622.67	1178.13	6258.99	3343.06	1245.28	5451.89	3040.72	879.685	6788.19	3191.38	1100.37	6546.4	3095.61	1091.18	5971.4	3164.6
A0A1D6D055	1694.08	632.945	NA	1945.98	542.045	NA	2042.99	603.399	NA	1982.74	544.531	NA	1966.01	652.628	NA	2071.12	515.104	NA	1831.19	602.906	NA	1888.81	597.914	NA
A0A1D6D0B2	780.064	367.75	NA	623.312	262.905	NA	530.955	218.917	NA	603.719	301.731	NA	648.602	424.057	NA	557.892	305.976	NA	485.142	342.395	NA	629.724	305.375	NA
A0A1D6D186	1074.53	457.247	NA	1061.18	530.129	NA	1272.18	681.747	NA	1103.33	678.34	NA	838.889	864.176	NA	1423.66	940.224	NA	1182.83	918.885	NA	1188.22	829.893	NA
A0A1D6D192	1184.1	NA	2070.02	1022.01	NA	1975.15	635.985	NA	1997.6	541.142	NA	2046.99	967.835	NA	1880.05	429.137	NA	1798.67	611.199	NA	1851.68	724.886	NA	1875.52
A0A1D6D1I3	2035.44	1555.5	2154.64	2142.81	1698.67	2140.1	2109.51	1825.64	2808.36	3200.58	1708.5	2387.33	2754.12	1648.67	3164.38	2324.04	1723.7	3528.58	2281.5	1891.83	3132.31	2571.67	2065.24	3212.07
A0A1D6D1N3	1044.45	1223.11	1114.47	1059.21	838.191	1178.43	934.36	1012.86	1138	1388.95	792.945	1178.91	832.483	896.693	1002.88	1463.76	875.69	1263.83	1229.8	1108.8	1157.69	1057.9	916.53	919.466
A0A1D6D1R2	2138.06	NA	3013.16	1980.89	NA	3235.21	2031.79	NA	2855.35	1671.56	NA	1865.24	1827.55	NA	2357.66	2272.79	NA	3244.58	1738.02	NA	2374.25	1437.87	NA	2525.25
A0A1D6D226	447.793	NA	484.122	353.077	NA	252.193	227.836	NA	321.005	400.159	NA	456.941	274.676	NA	347.144	375.569	NA	567.892	362.441	NA	475.762	358.902	NA	461.337
A0A1D6D2K2	3580.4	6517.3	5590.86	3166.77	4738.61	5715.03	3367.52	4652.6	5408.32	4878.46	3911.52	4623.28	2842.97	2167.97	4284.64	2275.98	3289.2	4741.56	1703.54	3617.68	4352.91	1672.37	3130.79	5052.32
A0A1D6D2L5	13486.2	12689.8	12394.6	15191	9287.25	10271.3	14897.2	9415.69	11798.1	13331.3	9822.28	12954.7	15509.5	10445.8	11627.1	13114.5	10801.6	11409.1	13974.5	11134.7	10349.1	16105.6	9581.82	9219.43
A0A1D6D3A9	993.891	352.601	660.316	688.147	319.726	649.27	983.043	308.414	593.97	734.741	219.212	671.841	751.062	244.22	716.144	1158.89	312.519	620.742	935.868	379.516	604.668	904.606	356.081	635.361
A0A1D6D3M3	1091.16	890.4	NA	1171.56	1308.72	NA	908.982	1345.64	NA	883.45	1025.34	NA	1148.86	1795.12	NA	1671.77	2170.36	NA	1358.22	1995.2	NA	1518.8	2212.04	NA
A0A1D6D3S8	2330.63	380.315	839.236	2064.94	301.009	828.68	1788.51	584.138	757.665	2086.44	338.666	613.089	2072.33	654.981	914.379	1693.04	595.233	887.62	2077.72	463.904	1178.55	1686.68	561.737	693.093
A0A1D6D4E7	5264.24	10939.6	4679.78	6247.19	10740.1	4755.45	6258.7	9348.67	3878.87	7421.28	9300.62	4817.13	5541.94	8002.86	4394.76	7216.34	9231.75	3870.71	6189.77	10116.7	4270.15	6308.6	9149.25	4182.98
A0A1D6D4L7	911.733	2491.22	2326.83	530.059	3822.26	3231.59	680.519	3659.43	3468.6	460.066	4170.19	2821.44	682.856	3418.57	2652.19	343.232	2562.05	2986.82	395.687	2818.18	1946.5	656.542	3021.96	1848.17
A0A1D6D4S4	558.957	949.886	NA	493.645	995.179	NA	383.12	1072.84	NA	573.948	1098.52	NA	492.23	1025.39	NA	691.607	796.909	NA	539.743	841.51	NA	348.295	517.805	NA
A0A1D6D513	1921.76	1304.66	NA	1595.66	1099.92	NA	1129.13	1197.52	NA	1178.26	1074.42	NA	1676.84	1493.41	NA	1143.98	1408.8	NA	1471.95	970.428	NA	1151.6	1174.48	NA
A0A1D6D518	900.03	2247.16	NA	1064.56	2718.57	NA	870.736	1794.72	NA	644.502	2481.34	NA	734.155	2216.03	NA	526.122	2841.25	NA	824.843	2395.11	NA	337.921	2422.9	NA
A0A1D6D5F3	625.856	653.662	NA	292.061	770.75	NA	155.582	734.048	NA	929.565	662.862	NA	482.174	883.031	NA	207.03	954.026	NA	398.481	981.369	NA	435.52	1011.82	NA
A0A1D6D5F5	5339.69	3525.03	1991.72	6011.55	4170.15	3253.8	7721.59	2936.99	2337.15	8574.16	1983.38	1683.41	7522.53	3062	2228.45	10873.5	3628.46	2216.39	7039.24	4923.08	1900.7	6995.37	3765.49	3276.96
A0A1D6D5H8	4699.26	8639.05	289.973	6201.3	7197.98	234.344	5931.92	6954.1	188.738	5676.73	7096.05	271.426	5574.17	7721.79	197.484	5466.48	8005.46	195.41	5507.27	7900.42	243.548	6021.05	8271.25	373.015
A0A1D6D5M5	8502.6	1826.71	NA	9198.46	1823.78	NA	8011.89	1393.5	NA	6943.97	1618.07	NA	7849.07	1589.49	NA	4601.86	1366.57	NA	6603.28	1338.27	NA	6509.34	1407.88	NA
A0A1D6D5U3	4681.14	12381.1	NA	4908.42	12270.6	NA	5039.38	12128.4	NA	4721.01	12447.4	NA	4275.9	11326	NA	6847.75	12145.7	NA	5312.87	12443.3	NA	4545.42	12125.6	NA
A0A1D6D6C8	908.801	NA	2871.55	839.794	NA	2327.05	1028.3	NA	2264.53	679.073	NA	2356.29	789.375	NA	2053.63	763.697	NA	2158.12	785.142	NA	2104.7	785.918	NA	2405.41
A0A1D6D6D5	2767.62	NA	1731.62	2665.71	NA	1495.87	2337.03	NA	1487.95	3049.44	NA	1453.46	3086.39	NA	2021.96	2957.89	NA	1783.42	3184.5	NA	1585.53	3330.2	NA	1739.56
A0A1D6D6Q7	585.866	304.981	1277.8	615.155	178.034	697.648	493.084	199.849	719.304	568.698	271.667	1458.11	485.155	301.939	1073.87	364.985	334.086	919.479	588.065	247.187	1054.84	540.453	364.767	999.227
A0A1D6D758	1364.12	604.684	NA	1438.3	474.977	NA	1272.36	537.974	NA	1117.6	697.451	NA	1380.6	857.464	NA	942.738	627.981	NA	1129.82	661.659	NA	1493.64	644.95	NA
A0A1D6D811	680.955	418.019	NA	457.527	611.008	NA	634.161	617.924	NA	494.313	708.685	NA	670.756	753.182	NA	1143.89	467.016	NA	1129.62	584.935	NA	812.326	608.846	NA
A0A1D6D8E9	316.527	826.949	255.286	199.206	966.975	160.25	190.849	1254.2	135.189	182.311	1020.26	183.117	166.542	1147.51	170.85	218.586	1249.66	171.635	218.406	973.049	157.543	121.539	1408.88	104.775
A0A1D6D8L9	4876.41	3099.98	NA	5833.79	3572.8	NA	5156.06	3595.26	NA	6539.32	2967.87	NA	3981.72	3312	NA	4969.9	3392.32	NA	5757.39	3505.75	NA	5604.22	3936.9	NA
A0A1D6D9C3	1227.93	7297.87	1837.16	1428.09	7711.69	2129.94	1805.9	7103.98	2489.45	986.461	7573.66	2439.24	1302.87	6330.91	1899.34	1227.35	6467.7	2165.94	1274.01	6315.7	1996.57	1456.29	6605.1	2022.77
A0A1D6D9F1	6720.47	4411.07	2216.02	9150.86	4842.4	2596.49	10517.6	5416.18	3487.87	8469.14	6147.35	2134.3	8517.14	6603.79	3648.94	8764.12	5953.97	3993.96	9422.03	7096.89	3121.45	7095.02	5252.33	2345.37
A0A1D6D9N0	4191.96	4292.35	6091.38	3038	4628.76	5596.76	2599.47	4743	6879.4	4145.25	4298.34	5094.24	2572.1	3824.63	5566.77	2951.37	4146.41	5295.66	2954.66	4237.93	5095.05	2580.25	4369.06	4212.33
A0A1D6D9Q7	2668.53	1950.34	NA	2635.14	1889.76	NA	2647.66	1843.84	NA	2607.48	1561.93	NA	2513.39	1696.53	NA	2166.33	1678.43	NA	2796.82	1733.43	NA	2568.18	1879.17	NA
A0A1D6DA96	6510.78	9073.21	2489.23	6506	7327.09	1814.76	6352.63	6092.53	1230.72	6405.44	5868.09	1184.51	6227.46	6124.98	1238.57	5076.45	6172.36	1387.78	6523.56	6381.37	1339.46	5646.81	5875.29	1334.89
A0A1D6DAB1	3318.79	302.516	718.99	2271.79	360.726	763.353	1960.86	365.731	495.509	2661.54	285.755	478.798	2700.22	518.305	822.641	2915.21	484.099	569.316	2956.81	466.46	759.641	2825.99	486.765	809.927
A0A1D6DAK0	27556.5	9748.24	13314.5	25546.1	11688.8	7689.76	16509.7	11823.7	11408	23480.6	13069.3	6492	23518.7	11955.4	11568.5	19586.5	9737.6	9454.09	20659.6	10417.4	8934	19475	9970.18	8808.43
A0A1D6DB06	372.575	1844.98	NA	195.632	1603.12	NA	139.876	2061.54	NA	216.861	1781.56	NA	165.08	1917.89	NA	231.787	1974.47	NA	229.328	2114.16	NA	120.761	2181.44	NA
A0A1D6DB60	7457.69	4904.48	5294.12	8701.19	4629.52	5639.12	8942.58	4738.1	5456.57	10995.1	4610.69	6010.75	8601.39	4654.34	4896.36	10488.5	4992.1	4843.53	9180.59	5649.48	5452.24	10404.8	5740.66	5966.39
A0A1D6DBC3	1918.3	NA	5123.66	714.398	NA	2775.37	781.994	NA	2483.43	662.817	NA	2401.42	1056.3	NA	3159.8	223.152	NA	2540.44	637.1	NA	2921.52	660.313	NA	2951.73
A0A1D6DBR1	97.0884	NA	2197.67	101.286	NA	1814.93	198.188	NA	2544.38	152.369	NA	1524.51	147.533	NA	2231.98	183.16	NA	2585.88	163.359	NA	2151.28	124.93	NA	1765.02
A0A1D6DD28	7752.59	2465.1	2297.01	9496.55	3723	2903.77	8931.76	3675.9	2783.14	9409.64	3103.49	2600.41	8810.87	3387.51	2517.47	7918.44	2953.63	2753.18	8545.34	3508.71	2561.71	8750.65	3432.02	3098.05
A0A1D6DD48	1094.04	NA	495.263	1005.29	NA	205.767	1019.29	NA	1064.68	678.277	NA	500.666	862.856	NA	396.46	526.42	NA	1148.17	936.864	NA	465.539	430.515	NA	349.795
A0A1D6DDQ0	4771.21	2926.03	4444.61	5381.29	3792.37	4730.06	4557.76	4281.95	5132.32	5910.59	3134.86	4297.21	5623.57	3743.61	4538	4952.38	3313.09	4665.18	5300.27	3699.14	4710.95	6009.76	3737.61	5587.18
A0A1D6DDQ8	882.099	1238.01	1336.39	722.268	1683.13	1006.19	1055.04	1717.96	529.65	1577.34	1361.9	643.802	1038.58	2443.74	497.089	1787.09	1812.29	541.905	2030.71	2083.93	671.943	1854.89	2571.01	731.701
A0A1D6DEM6	493.663	NA	8911.94	568.968	NA	9970.95	368.552	NA	7545.3	375.592	NA	10786	219.71	NA	8806.04	643.922	NA	6911.11	901.428	NA	9529.45	388.792	NA	8995.26
A0A1D6DF22	2185.73	1937.46	1456.37	2858.85	1927.02	1336.92	2882.78	1620.25	1193.85	2730.5	2037.66	1556.86	2917.86	1928.8	1224.96	2744.16	1722.82	1236.97	2652.77	1679.95	1508.85	2473.83	1799.78	1093.91
A0A1D6DFJ3	2383.1	2900.07	NA	1991.49	1813.72	NA	2401.98	2216.5	NA	2621.45	2405.03	NA	2340.2	2195.39	NA	2540.42	1766.12	NA	2377.97	1587.33	NA	2875.82	1834.77	NA
A0A1D6DFP1	3480.45	2752.99	4221.32	4269.77	2205.83	3953.14	3822.6	2041.1	4060.18	4284.73	1967.31	4493.32	4391.49	2306.78	4275.75	2880.11	1753.68	3733.49	3904.75	2016.17	4158.4	4118.5	1933.11	3888.15
A0A1D6DFR7	2759.03	2749.23	NA	2607.68	3388.73	NA	2172.97	2965.11	NA	2827.67	3190.8	NA	2484.78	3038.36	NA	2894.77	3028.35	NA	2366.37	3678.7	NA	2696.03	3052.63	NA
A0A1D6DGS9	1250.93	14748.6	3515.83	811.373	14921.8	3113.51	1225.1	12868.7	4360.57	889.961	14988.2	3891.82	771.107	11951	3029.73	549.759	13846.1	4336.88	890.236	14088.1	3474.51	937.319	12529.7	2839.7
A0A1D6DGU6	1863.08	10064.7	5902.35	1178.59	9725.05	4999.75	1100.88	9554.71	6842.77	1118.57	9528.38	4687.71	1337.5	9376.8	5776.77	1308.01	9739.14	6192.7	1353.64	9835.35	5795.15	1084.2	9313.73	5697.95
A0A1D6DH15	4080.15	NA	4481.43	3802.39	NA	3913.75	4001.56	NA	3523.65	3740.16	NA	4048.55	4252.02	NA	4107.91	2982.52	NA	3734.34	3148.43	NA	3419.69	3574.73	NA	3895.26
A0A1D6DH38	539.445	816.699	789.4	507.333	745.323	909.603	436.237	922.979	821.401	524.03	757.248	579.533	416.255	785.548	814.793	534.7	867.777	673.613	517.232	885.693	526.682	480.162	789.54	696.955
A0A1D6DHE5	3481.01	510.884	3223.87	3274.78	558.971	2597.29	2870.99	577.316	5921.53	2702.39	446.374	3138.03	2772.55	584.16	4140.34	2733.72	772.185	5229.07	3118.06	551.356	3643.55	2750.31	644.934	2942.95
A0A1D6DHP2	374.28	NA	541.01	219.37	NA	401.875	290.778	NA	480.801	278.994	NA	256.959	303.288	NA	514.373	265.312	NA	401.288	489.151	NA	611.207	458.44	NA	421.719
A0A1D6DHT0	2233.54	2184.95	2366.33	4319.25	3111.99	2095	3823.27	3303.6	1834.91	8003.5	2993.03	1774.57	2625.95	2628.99	2435.16	10867.8	2335.66	1594.46	8312.1	2450.6	2042.34	4758.8	2021.73	1797.22
A0A1D6DI21	3258.41	3837.58	4220.55	3723.21	3984.67	4445.22	3789.68	4368.36	3994.39	3588.91	3883.64	3692.41	2863.96	4141.28	3430.18	2836.92	4275.36	3701.09	2904.44	4374.13	4218.08	2976.99	4559.78	4057.11
A0A1D6DI68	3547.95	2957.38	NA	3089.49	2528.87	NA	3304.91	3341.05	NA	3615.65	2374.24	NA	3070.39	3171.21	NA	3181.55	3332.88	NA	3293.3	2974.45	NA	2847.7	2915.92	NA
A0A1D6DIM9	17720.5	NA	19480.9	18581.1	NA	22848.3	20684	NA	17523.6	21964.7	NA	19147.2	18721.9	NA	19545.1	23798.3	NA	18718.8	19937.6	NA	17705.9	20432.6	NA	15152.8
A0A1D6DIS2	16110	42442.2	38486	28296.3	33287.2	55544.3	26234.9	25521.3	31616.2	20975.3	31492.4	59154.9	36587	35387.7	59737.7	30080.7	36263.7	39296.1	24737.4	37127.6	45410	29239.7	38811.2	53819.3
A0A1D6DJG7	3736.83	1333.5	2139.38	3467.54	1732.03	1555.66	2464.06	1821.26	1995.94	3068.68	1999.23	1387.9	5339.01	2602.81	3445.32	2889.16	2148.02	2775.82	3160.91	1970.7	2113.69	3658.31	2065.23	2069.25
A0A1D6DJM9	837.346	2941.08	NA	700.652	2692.37	NA	1107.08	2275.71	NA	536.173	2313.94	NA	868.508	2382.93	NA	735.753	2820.09	NA	910.441	2362.08	NA	681.099	2515.41	NA
A0A1D6DK63	1477.14	444.299	9181.64	1341.1	515.377	11781.6	1754.61	506.813	7549.16	1475.99	398.921	13880.7	1365.03	660.268	8871.23	1481.14	552.621	7954.09	1508.83	565.105	9442.37	1869.2	607.882	10644.4
A0A1D6DK86	3648.89	1635.56	6089.45	4210.01	1816.98	6355.44	3501.45	1613.11	5411.15	3990.73	1645.57	5988.37	3723.04	1536.2	6026.99	4364.91	1946.94	5080.37	3770.26	1985.17	5399.35	3851.38	2145.77	5285.07
A0A1D6DKE3	4742.58	1160.83	NA	3930.32	1409.92	NA	4009.9	1364.05	NA	4686.51	1354.42	NA	4576.62	1625.55	NA	4857.16	1394.94	NA	5651.46	1257.94	NA	5490.48	1417.06	NA
A0A1D6DKR9	1315.97	NA	5770.62	2028.01	NA	9252.79	2210.21	NA	5977.57	1613.93	NA	8418.28	1695.26	NA	5730.49	1721.28	NA	4490.54	1530.78	NA	5579.59	1555.28	NA	7513.24
A0A1D6DLJ4	747.261	912.958	735.743	583.188	664.711	376.857	530.318	493.202	731.38	728.773	748.236	640.484	839.376	533.27	555.855	566.612	584.183	772.137	788.388	602.359	549.338	727.435	306.368	351.3
A0A1D6DLM3	2025.43	3730.17	6556.66	2600.66	2772.66	10980.1	3398.97	3134.29	8182.2	3498.99	2919.32	12726.6	2232.15	2576.7	7021.21	3172.26	2942.32	6982.94	2516.5	3218.98	7832.77	3767.92	3371.82	9339.28
A0A1D6DLT8	705.834	1264.4	NA	732.528	979.014	NA	477.474	1094.3	NA	980.261	1167.82	NA	725.781	1049.75	NA	531.872	1259.01	NA	586.957	1182.46	NA	379.407	934.558	NA
A0A1D6DLV1	7079.41	2692.82	5346.21	5738.51	2531.12	4230.09	4287.99	3334.18	4959.45	6357.91	2154.65	3986.87	6208.95	3385.04	5438.13	4773.19	3230.4	4610.88	5553.68	3202.28	4399.58	4708.52	2900.62	4219.23
A0A1D6DMS2	2199.1	663.144	NA	2137.04	1042.01	NA	1474.8	929.825	NA	1536.77	1102.19	NA	1722.07	1208.68	NA	1364.51	914.243	NA	1616.97	936.979	NA	1261.86	636.698	NA
A0A1D6DNF8	1507.9	NA	2658.34	916.948	NA	2208.57	859.315	NA	1860.54	831.509	NA	2914.4	966.226	NA	2219.53	1440.39	NA	2160.79	1059.63	NA	2103.48	911.085	NA	2431.98
A0A1D6RCQ5	1753.59	1550.43	1413.59	1959.21	2047.17	1528.96	1789.56	1945.18	2113.12	1647.59	2177.71	1577.24	1878.53	1565.17	1315.92	1073.16	1291.1	2416.06	1514.81	1715.62	2017.83	1977	1432.26	1750.17
A0A1D6RCT3	2943.79	NA	4783.95	3085.13	NA	4494.5	2451.09	NA	3625.79	2954.14	NA	3804.63	3618.7	NA	3677.42	1358.45	NA	3178.58	2517.07	NA	3429.83	2737.36	NA	4253.18
A0A1D6RCT7	2062.83	1914.97	NA	2224.39	1592.63	NA	2426.3	1906.09	NA	2869.89	1670.2	NA	1833.02	1814.09	NA	4620.76	1614.41	NA	3170.26	1816.84	NA	3302.12	1779.77	NA
A0A1D6RCW0	6623.94	6499.01	9731.22	11633.7	6569.49	13199.7	13045.5	7032.68	10789.2	16327.4	7057.7	14821.7	10970.3	6523.63	11528.1	15555.4	7267.61	11002.8	14343.3	8778.71	12192.1	14246.9	7582.9	12996.2
A0A1D6RD30	8256.93	7699.59	744.149	12032.5	7600.77	757.896	10095.9	6084.76	1174.99	13780.6	6814.69	706.649	9672.34	6178.3	883.961	11356.7	6794.01	1065.33	10489.7	7402.01	934.079	9918.96	7337.33	943.564
A0A1D6RDL4	7190.42	NA	2923.87	5035.39	NA	2600.93	3121.98	NA	2967.02	4279.06	NA	1864.62	3997.49	NA	2813.71	3464.69	NA	2360.87	4187.49	NA	2383.76	4464.05	NA	2978.61
A0A1D6RDT5	1318.92	NA	1512.18	1407.86	NA	1832.87	1569.7	NA	1977.43	1694.41	NA	1786.23	1177.45	NA	2286.49	1753.31	NA	2237.32	1623.09	NA	2153.76	972.94	NA	2060.64
A0A1D6RE03	9812.42	4312.58	NA	10906.4	4404.53	NA	9753.43	4564.46	NA	12110.3	2831.66	NA	8513.72	3698.43	NA	12269.2	4209.82	NA	9701.3	4708.71	NA	11567	4718.43	NA
A0A1D6REH6	13530.7	15124.2	18046.3	42050.5	22526.4	45140.7	35902.2	16213.2	29861.1	28616.4	19734.9	54914.8	28359	17852.4	28119.6	30846.3	18528	28829.5	29655.1	19556.5	31321.1	33237.9	21482.5	36073.7
A0A1D6REZ8	1637.54	1207.99	672.779	2030.54	1044.35	592.759	2673	1217.27	1183.61	2002.27	1241	761.238	2643.02	1081.52	812.077	2893.24	1040.42	817.953	2398.64	1131.15	862.517	3769.15	1486.69	699.105
A0A1D6RFX9	4167.43	5593.42	NA	3286.61	4827.11	NA	3258.79	4510.75	NA	3287.34	4920.55	NA	3720.91	4735.23	NA	3439.05	4747.49	NA	3623.38	4501.54	NA	3294.41	4677.26	NA
A0A1D6RFY9	2177.34	NA	1803.36	1731.03	NA	1196.09	1773.28	NA	2298.26	1922.43	NA	1467.28	2087.12	NA	1719.89	2326.56	NA	1343.07	2137.29	NA	938.675	1145.02	NA	625.217
A0A1D6RHK5	3042.63	709.064	3390.56	4624.89	899.498	2923.07	4325.49	1462.43	4780.73	3133.86	700.832	2259.41	3559.26	917.11	3324.23	1803.13	919.354	3515.74	2136.6	802.096	2828.36	3575.7	860.947	2996.4
A0A1D6RJC2	6609.81	NA	5595.51	22099	NA	9858.19	22048.2	NA	6257.49	21855.1	NA	8438.38	10944.4	NA	4973.48	18444.8	NA	5067.93	17224.2	NA	6623.7	19915.6	NA	7221.79
A0A1D6RJG0	2410.82	457.773	NA	1859.61	587.521	NA	1935.32	659.279	NA	2054.61	565.575	NA	2067.48	543.242	NA	2391.13	936.291	NA	2224.11	947.787	NA	2547.25	745.691	NA
A0A1D6RJM6	1732.59	7102.74	4716.73	1415.59	3962.27	5145.88	1491.15	3836.64	3649.97	1438.45	3840.12	4604.83	1363.75	2693.74	4204.33	1238.59	2792.56	4329.63	1080.2	2572.12	3550.67	1100.67	2487.13	4794.26
A0A1D6RKS0	1435.14	262.742	160.546	537.502	229.246	115.274	878.591	200.758	227.558	430.901	162.604	117.189	387.661	328.192	106.317	442.786	209.828	257.742	562.825	176.508	112.405	721.499	156.747	158.737
A0A1D6RL90	14719.2	6577.06	4928.91	17454.9	8487.86	4746.55	15365.8	7784.11	4215.49	19604.5	7580.5	4225.38	14083.7	8073.06	4003.78	19064.1	7234.22	4663.02	16437.2	7298.97	4567.29	12788.6	7418.73	4181.2
A0A1D6RLH8	2858.68	NA	729.248	2980.02	NA	688.712	2584.47	NA	754.602	2841.36	NA	529.909	2411.62	NA	648.25	4026.33	NA	801.502	3636.26	NA	710.838	3723.03	NA	978.964
A0A1D6RLN8	3027.12	685.729	636.573	3781.7	570.089	636.249	4168.4	530.06	663.588	4383.89	571.032	558.086	3850.52	618.207	624.96	3819.92	760.168	637.688	3908.79	860.107	570.454	4625.26	826.865	756.735
A0A1D6RLR1	438.157	NA	3383.23	404.937	NA	4132.09	512.756	NA	3000.8	389.071	NA	3695.52	411.932	NA	3850.24	160.59	NA	3325.64	320.047	NA	3912.37	403.044	NA	4180.64
A0A1D6RN03	4040.83	5484.12	6610.13	6427.6	4222.24	5433.11	5633.74	3406.44	5210.03	4197.54	3533.27	6515.03	5193.71	2924.68	5066.4	4556.12	3698.86	4791.29	4714.11	3319.03	5417.34	4598.11	3997.06	5057.88
A0A1D6RPI7	743.241	905.457	124.984	777.101	1003.74	168.806	847.533	1156.9	203.772	688.871	1232.82	167.12	854.543	1723.47	313.63	778.909	1392.12	174.281	910.629	1810.97	212.014	781.193	1763.33	254.802
A0A1D6RPZ0	3145.6	5388.7	155.046	2320.24	3632.76	78.3465	1358.03	4125.53	234.142	1850.7	4241.54	68.0625	2153.96	3977.98	184.36	1709.37	3664.05	169.494	1779.85	3916.73	82.0745	2056.79	4159	131.401
A0A1D6RQ03	400.726	NA	877.079	301.935	NA	623.912	272.955	NA	875.852	235.089	NA	885.31	262.775	NA	884.325	194.697	NA	949.095	297.682	NA	1173.88	213.792	NA	1065.43
A0A1D6RQA5	2368.32	NA	627.265	2800.36	NA	481.976	1948.34	NA	503.108	2177.16	NA	374.875	2363	NA	591.235	1887.04	NA	405.249	2139.76	NA	676.537	2303.87	NA	561.611
A0A1D6RQI0	9250.87	4346.47	2734.14	6197.1	2626.88	1510.53	5987.78	2695.05	1749.57	6803.16	3025.02	1761.11	5897.64	2284.67	1516.69	4965.78	2420.34	1286.28	5323.94	1991.07	1504.52	5120.9	2132.41	1438.18
A0A1D6RQW7	4817.07	9799.07	NA	4188.89	4879.14	NA	4517.25	4291.77	NA	5087.66	4236.8	NA	4332.64	3907.99	NA	4725.17	4187.38	NA	4416.93	4302.19	NA	4129.04	4202.71	NA
A0A1D6RR56	2981.37	3497.55	3322.86	2924.51	4883.19	3923.98	2437.02	5531.49	4778.15	2902.09	4211.84	3719.28	1980.31	3255.89	2786.94	2204.48	3306.87	2614.02	2229.41	2635.04	2946.31	1585.47	2870.95	2456.17
A0A1D6RRC2	1547.58	277.842	566.261	1370.84	263.702	376.152	1480.82	376.692	313.4	1620.66	267.783	431.075	1566.74	480.555	534.218	1139.78	322.799	325.994	1264.49	305.316	318.418	1305.99	350.38	359.521
A0A1D6RRD6	2949.85	NA	2377.99	2821.11	NA	2548.22	2541.2	NA	2027.11	3297.25	NA	2404.22	2593.48	NA	2227.74	3415.94	NA	2346.9	3053.78	NA	2152.19	2696.28	NA	2127.83
A0A1D6RRI2	420.029	NA	5333.03	200.28	NA	4734.41	251.998	NA	3874.25	292.259	NA	3649.62	391.349	NA	4266.08	191.259	NA	3505.29	274.129	NA	4066.84	283.147	NA	3668.55
A0A1D6RS66	58.6968	624.819	NA	82.4529	168.894	NA	27.7044	210.94	NA	88.8099	152.814	NA	131.338	354.097	NA	134.825	204.617	NA	63.5433	259.964	NA	18.9039	378.309	NA
A0A1D6RST6	1452.85	NA	1312.23	884.587	NA	881.692	732.533	NA	774.192	766.478	NA	597.674	833.297	NA	1097.2	954.852	NA	883.196	997.818	NA	817.86	757.425	NA	1055.52
A0A1D6RSV2	946.9	12496.1	NA	606.542	12301.5	NA	938.935	10740.1	NA	595.188	11094.5	NA	663.146	9207.41	NA	727.649	10827.9	NA	751.932	11012.2	NA	828.251	11131.3	NA
A0A1D6RSX0	772.868	NA	791.289	741.347	NA	835.014	954.544	NA	717.333	789.967	NA	760.851	745.668	NA	913.446	400.584	NA	837.625	744.615	NA	993.318	884.61	NA	867.521
A0A1D6RTJ5	1162.04	2070.88	NA	1779.41	2183.7	NA	2401.23	2699.34	NA	562.434	1991.25	NA	3602.68	3936.33	NA	407.38	3734.77	NA	1364.56	3838.51	NA	3163.1	3855.55	NA
A0A1D6RVF1	643.503	2418.76	362.791	410.204	3963.74	411.551	561.054	2714.74	602.985	428.912	3357.57	345.958	500.528	3005.09	429.4	341.186	2144.76	602.794	519.875	3418.91	582.181	646.31	3479.47	701.77
A0A1D6RVM9	1725.99	2249.01	NA	887.311	2501.27	NA	1102.14	2155.09	NA	1207.67	2559.18	NA	807.403	1884.04	NA	1041.32	2156.46	NA	1210.36	1996.57	NA	1076.78	2143.1	NA
A0A1D6RW70	1276.33	NA	1392.85	1104.36	NA	1421.63	1580.22	NA	1564.86	967.659	NA	1450.2	1301.25	NA	1189.67	1826.15	NA	1209.82	2180.36	NA	1440.43	1803.19	NA	1397.48
A0A1D6RWB2	4544.5	4948.37	4759.25	4524.26	3780.64	6143.12	4765.51	3558.14	5379.14	4457.48	3919.31	6656.55	4394.27	4350.2	4597.12	3917.61	3689.74	4189.46	4154.51	4003.02	4600.12	3681.32	3431.32	5675.6
A0A1D6RWC3	4161.12	1472.92	3260.75	13467.6	1669.55	11304.6	16202.1	1501.37	8065.05	17335.6	1646.29	15148	9622.26	1399.99	5351.98	15949.4	1797.86	8062.8	20199.5	2142.59	10430.6	22419.8	2946.72	14659.6
A0A1D6RWC8	5011.88	4286.9	NA	3963.32	4434.47	NA	4120.51	4320.81	NA	3632.14	4505.65	NA	3965.92	4431.79	NA	3855.07	4210.26	NA	3397.66	4016.91	NA	3718.29	4054.08	NA
A0A1D6RX21	798.44	NA	1953.31	902.312	NA	1484.52	857.684	NA	1669.3	1004.37	NA	1111.7	701.115	NA	1419.95	874.256	NA	1343.45	943.279	NA	1635.1	613.191	NA	1434.59
A0A1D6RXD5	9524.93	35155.9	23580.4	24711.8	35161	45884.8	21327.3	24248.6	24487	20875.8	28709.9	42476.1	22171.3	31658.7	42033.3	28107.1	40398.5	31278.9	23077.4	47396.7	35324.5	28406.1	47643.7	44853.1
A0A1D6RYE2	7225.38	11820.5	5753.48	5813.55	11959.9	4731.59	4011.13	12185.5	5077.57	5703.07	11998.2	4063.21	5195.78	11292.4	4971.21	5294.72	11603.8	4620.28	4993.94	12100.5	4527.19	4499.97	11194.1	4843.68
A0A1D6RZE7	1214.87	2240.33	901.649	763.339	2062.83	560.152	805.308	2340.01	763.51	781.535	3127.24	542.359	764.701	2469.19	949.41	781.892	2339.67	671.4	920.68	2338.12	865.964	783.285	2509.05	968.504
A0A1D6S0X9	809.397	2195.42	NA	627.728	2123.31	NA	692.2	1990.21	NA	896.047	1693.68	NA	713.195	2487.94	NA	917.936	2202.57	NA	910.399	2647.79	NA	898.312	2573.97	NA
A0A1D6S1I2	2250.82	NA	2813.52	2790.07	NA	2812.72	2318.27	NA	2229.58	3941.05	NA	2457	2383.73	NA	2757.93	3483.96	NA	2146.3	2744.72	NA	2404.71	2449.77	NA	2644.16
A0A1D6S1I3	2690.11	NA	1879.15	2321.77	NA	1906.89	2535.43	NA	2986.11	2472.62	NA	2020.02	2507.66	NA	2032.54	3055.17	NA	2518.43	3270.71	NA	2232.66	5315.39	NA	2146.3
A0A1D6S1J5	956.162	1272.6	742.539	869.838	1162.76	932.551	782.261	985.477	1073.23	987.657	1156.81	847.465	775.607	933.563	934.953	905.579	1161.05	971.7	1271.52	1004.24	1120.21	864.818	1146.92	1140.4
A0A1D6S1X0	316.891	978.776	NA	146.364	758.408	NA	195.655	867.317	NA	164.064	706.536	NA	211.953	1232.49	NA	160.384	926.04	NA	229.141	1062.85	NA	212.826	1060.99	NA
A0A1D6S369	3916.65	5756.43	12006.9	7646.64	7727.32	14152.2	4552.88	4330.66	7749.11	5457.46	5467.04	7628.8	6141.04	4816.64	12280.6	4906.48	5502.45	6738.15	5000.99	6417.97	10138.9	5285.33	6294.64	9535.88
A0A1D6S3H8	1484.36	573.631	2845.94	1488.62	610.418	2064.91	1585.11	682.825	1752.14	1927.59	631.904	2571.97	1926.92	1279.83	2686.82	2204.57	904.574	1652.64	2599.91	1063.76	2127.07	2441.71	1197.52	1938.3
A0A1D6S3I4	2542.3	4546.44	1078.26	2341.57	3225.54	1063.31	2465	3494.33	694.992	3130.59	2974.46	869.064	2620.42	3567.89	1137.93	2484.42	3643.86	931.039	2859.79	3500.27	837.291	3039.28	3725.16	1065.72
A0A1D6S3X6	1770.57	NA	1272.97	975.201	NA	1218.91	1509.77	NA	1165.92	1449.5	NA	1097.53	1212.09	NA	1356.44	1583.7	NA	1086.1	1597.62	NA	1389.08	1347.73	NA	1065.99
A0A1D6S488	2156.84	1635.56	1264.21	1560.83	1442.28	733.517	1349.16	1664.02	1796.97	1996.27	1766.88	886.421	1663.1	1870.73	1087.94	1801.63	2040.25	1866.83	1699.24	1867.07	1067.62	1307.7	1688.35	941.261
A0A1D6S4A3	3178.8	1259.97	NA	1844.97	1004.51	NA	2345.81	768.965	NA	1632.94	743.318	NA	1670.73	874.905	NA	1763.52	954.573	NA	1604.87	962.672	NA	1849.89	1001.32	NA
A0A1D6S4D9	2680.88	NA	875.053	2221.53	NA	841.873	2280.95	NA	1114.91	2110.05	NA	764.387	2610.7	NA	873.236	1329.2	NA	1009.72	2126.22	NA	1033.81	2088.07	NA	870.936
A0A1D6S4Q2	493.973	1343.68	NA	383.711	932.45	NA	562.137	1244.42	NA	465.326	826.357	NA	692.691	1109.29	NA	936.545	1296.75	NA	545.291	1323.24	NA	1045.04	1300.09	NA
A0A1D6S4S0	1185.03	1782.2	732.745	1018.96	1123.18	697.66	1157.01	1148.57	517.144	909.877	1323.21	559.458	1309.23	1317.52	508.899	1064.46	1293.13	546.932	1211.82	1143.13	791.335	1244.55	1649.04	843.106
A0A1D6S5W2	418.707	3020.05	1199.51	394.733	3162	1349.82	314.206	2556.59	1519.96	407.873	2582.67	1390.9	288.545	2675.62	1625.42	512.159	3011.91	1555.3	301.815	2856.88	1747	519.778	3208.16	1477.11
A0A1D6S697	6874.45	313.696	7018.13	8918.48	399.1	10102.5	8762.08	392.372	5056.18	10906.1	262.459	9301.53	5987.76	234.267	4143.4	7347.24	195.571	2747.28	5997.34	177.314	3692.36	6205.46	293.307	5306.12
A0A1D6S7S5	2123.31	NA	552.765	1894.1	NA	545.999	1962.08	NA	790.135	1430.01	NA	673.289	2038.62	NA	469.259	1260.61	NA	860.544	1707.03	NA	458.69	1910.43	NA	417.136
A0A1D6S8H3	2552.26	1327.23	1900.18	2469.42	1227.56	1861.19	2090.53	1322.5	2069.99	2589.96	1115.94	1809.42	2592.19	1466.51	2624.09	3347.73	1415.44	1872.88	3051.55	1347.4	2097.49	2633.96	1272.48	2237.91
A0A1D6S902	1403.52	1627.48	1968.96	1229.33	1435.31	1890.46	1807.59	1355.71	1790.27	748.192	1265.82	2171.71	1523.04	1284.35	2337.42	1543.64	1496.24	2401.01	1573.29	1714.54	2428.92	3582.09	1253	2089.05
A0A1D6S926	17387.5	9999.25	14293.2	21448	8317.85	12635.5	20241.7	7847.23	14078	18031.8	7823.99	16158.5	16481.8	7088.92	13117.4	16814	7075.03	14515.3	16583.9	7227.27	12933.5	16420.3	7744.97	13132.2
A0A1D6S950	2757.71	6792.56	4474.13	2827.11	6025.42	3774.53	2604.08	6195.21	3373.47	2911.23	7167.36	3760.58	2420.55	5882.72	3170.26	1927.9	5743.7	3513.67	2182.67	6278.12	3314.37	2489.49	5739.53	3534.51
A0A1D6S991	6240.01	2877.35	10223.7	4554.83	3247.47	11063.6	5057.6	3217.91	11708	5044.88	3391.8	8913.92	6839.27	3954.37	10599.8	5002.04	3022.4	10607.3	5559.05	3250.18	11502.1	6170.48	3948.12	11473.8
A0A1D6S9A4	10165.4	13724	504.474	11604.7	13466.6	491.564	11980.6	11428.2	607.368	14480.2	13261.4	394.937	10454.3	11657.4	700.678	12895.5	13541.5	650.167	11861.6	14053.6	648.314	12768.4	13811.7	624.496
A0A1D6S9G7	5617.29	1045.03	1368.66	3751.24	925.076	1167.39	4184.16	975.746	1400.18	4399.95	830.133	1312.1	5316.98	933.729	1161.63	3948.48	915.346	1215.83	4745.99	855.409	994.265	4056.63	1011.08	1358.25
A0A1D6S9I7	7786.83	2106.29	3231.2	5177.99	2016.22	3131.79	6187.84	2717.35	2629.59	6864.49	1905.72	3098.13	5527.04	2668.18	2577.64	5918.6	2849.86	2440.94	6881.27	2940.03	3001.76	6723.54	3548.69	3231.24
A0A1D6S9P2	602.517	1019.84	NA	751.192	898.227	NA	814.06	992.292	NA	530.023	793.084	NA	962.125	1046.27	NA	555.018	930.545	NA	686.775	1233.46	NA	629.46	1287.86	NA
A0A1D6SA86	1547.52	1649.09	2288.08	1669.95	1824.84	2416.57	1796.56	1578.09	2358.06	2287.79	1174.37	2363.59	1714.74	1505.01	2661.29	2312.87	2233.76	1803.64	2054.29	2191.27	2396.65	2327.62	2097.74	2118.58
A0A1D6SBG4	652.446	724.039	NA	313.889	687.513	NA	346.728	764.679	NA	377.279	966.634	NA	493.622	756.059	NA	314.051	864.874	NA	488.775	939.585	NA	301.34	704.544	NA
A0A1D6SBW0	3651.92	7151.85	9268.28	3699.61	5940.48	9985.41	4246.99	6617.76	10588.4	4027.76	4781.64	10713.7	3309.75	6605.12	9915.26	5128.85	7237.2	12621.2	4497.94	7822.99	9397.25	4720.16	8591.58	10612.9
A0A1D6SCT2	1538.11	4289.1	6560.92	1728.03	4289.74	6515.28	2013.77	3908.08	7373.85	1510.1	4209.29	5953.32	1596.23	4381.95	6348.08	1593.32	4194.81	7380.56	1495.18	4166.79	6463.35	2132.5	4200.62	7034.3
A0A1D6SDD6	9093.48	5482.06	8028.63	6577.15	6106.4	6451.5	8061.72	6241.89	6566.27	9359.44	6195.33	5208.17	6746.8	5943.43	6988.18	7024.91	6569.38	5608.93	7066.38	5910.83	6408.21	8531.49	5119.19	5519.44
A0A1D6SDJ6	2235.96	3213.16	NA	2278.98	3158.35	NA	2358.76	3284.9	NA	2541.09	3475.77	NA	3504.44	4034.49	NA	3406.03	4389.95	NA	3990.58	5482.06	NA	3832.92	4448.62	NA
A0A1D6SDR0	388.628	1552.87	1111.23	577.194	2533.03	3260.76	660.304	2285.02	2380.64	849.718	2852.65	4323.86	414.785	1765.4	2052.48	849.173	3373.71	3015.63	1431.42	5507.61	5105.72	1173.92	6859.19	7291.43
A0A1D6SEJ0	154.637	815.084	NA	189.07	765.083	NA	204.783	904.74	NA	224.466	898.506	NA	228.451	1092.21	NA	263.301	886.332	NA	353.145	910.744	NA	336.505	941.074	NA
A0A1D6SEM0	3515.39	5841.85	NA	4077.28	5484.52	NA	4676.68	4850.07	NA	4879.88	6625.44	NA	4198.72	5521.13	NA	5525.39	5315.75	NA	4485.73	5353.87	NA	4575.69	5287.91	NA
A0A1D6SEV8	3295.11	1012.15	3687.84	2949.5	1248.24	1026.83	3054.12	1509.56	1538.46	2152.33	1328.27	584.313	3976.94	1774.55	1227.98	1929.48	1209.44	1456.03	2650.18	1298.35	1206.99	2958.44	1064.37	1071.51
A0A1D6SEW5	3619.37	3541.74	NA	3640.01	3338.27	NA	3513	3366.97	NA	3474.18	2854.32	NA	3460.41	3246.33	NA	3460.54	3774.18	NA	3507.14	4072.99	NA	3905.94	4211.95	NA
A0A1D6SFA6	2220.95	NA	2160.13	2089.99	NA	2470.43	2129.75	NA	2029.69	1782.94	NA	2090.14	1685.66	NA	1763.05	1328.28	NA	1603.1	1672.3	NA	1564.06	1863.9	NA	1584.57
A0A1D6SFH0	708.858	3744.96	3770.49	551.429	3459.43	4007.59	760.833	3490.57	3805.83	455.906	3734.91	5013.11	635.657	2730.98	3510.48	432.075	3041.26	3393.8	567.402	2789.76	3799.49	4223.53	2783.87	3487.5
A0A1D6SFI9	5192.85	8365.68	5504.99	5166.55	9882.05	6511.84	5341.44	9607.77	7111.96	5938.16	10752.5	4355.67	5141.54	8828.87	5385.67	6417.6	9769.25	5894.56	5303.15	9896.24	5904.13	5440.05	10159.6	6526.63
A3FKE5	106.944	NA	1020.78	63.9248	NA	912.143	53.8944	NA	995.474	33.4542	NA	874.582	579.999	NA	2626.26	246.265	NA	2481.94	408.827	NA	2866.21	506.475	NA	2045.73
A4K4Y1	1707.61	2985.73	NA	936.797	1741.49	NA	846.924	1879.57	NA	1226.29	1054.11	NA	1081.21	1873.91	NA	1086.18	1861.46	NA	1247.62	1863.46	NA	763.572	1793.19	NA
A4K4Y8	1551.72	NA	150.699	857.485	NA	44.0088	718.521	NA	153.287	748.615	NA	108.957	843.856	NA	99.6043	659.014	NA	194.516	742.721	NA	135.56	478.749	NA	80.9854
A4ZCD1	8736.28	NA	15270.5	10807.7	NA	15227.4	10735.3	NA	14393.5	11367.3	NA	14664	10366.2	NA	14020.5	12293.1	NA	12322.3	10940.7	NA	13538.6	11532.4	NA	12043.3
A6Q0N8	3099.46	2887.56	2911.41	1842.68	2655.8	2632.49	1628.46	3142.63	3437.73	1987.81	2930.19	2246.9	2587.17	2784.79	3193.2	2142.98	3048.65	2754.61	1778.84	2572.97	2858.17	4720.66	3005.12	2333.06
A7J2I2	899.282	977.54	NA	1181.92	940.49	NA	743.411	961.597	NA	768.803	1508.37	NA	1019.91	1172.36	NA	571.077	1269.41	NA	856.53	1200.68	NA	819.333	999.422	NA
A7L5U6	1129.98	2764.57	2070.58	1084.11	2544.59	2578.15	1182.65	2392.56	1549.64	911.067	2347.27	2732.81	997.877	2338.22	2941.99	1090	2438.01	2090	914.015	2981.59	2483.98	1075.56	2734.45	2924.41
A9EEM6	4082.14	2244.8	NA	3913.91	2785.53	NA	4222.33	2480.47	NA	4707.83	2628.13	NA	3085.36	2096.23	NA	3395.64	2300.95	NA	3839.47	2418.67	NA	3190.98	2697.57	NA
A9U8G4	1630.18	13764.3	7439.68	1757.77	17643.9	9872.14	1502.1	14710.5	12182.3	1363.71	21336.2	14775.1	2234.7	13079.1	10632.6	1055.13	13263.1	12972.6	1382.42	14933.1	11276.9	1466.99	13886.7	9413.28
B2ZGL4	12212.3	4552.08	NA	11770.2	6451.05	NA	8970.97	6417.96	NA	13363	5413.15	NA	10954.5	6173.62	NA	13662	5522.83	NA	13054	5876.9	NA	10626	6039.99	NA
B5A8A6	2245.89	1554.39	1629.95	2861.92	1775.12	2299.69	2415.66	1900.8	2457.66	2336.75	2117.61	3148.98	2198.18	1421.99	1871.88	3391.11	1428.78	1889.64	2768.74	1553.72	2046.27	2866.39	1589.04	1566.51
B7U6L5	916.619	408.976	373.438	1334.57	217.835	286.149	1110.56	325.369	379.563	3329.64	328.134	283.679	3251.03	1233.68	2452.1	14611	2938.82	1535.36	9474.93	1912.86	2489.59	5280	2327.7	4342.92
C0J025	12516.6	10448.7	NA	20270.1	10781.4	NA	19081	8848.61	NA	17399.5	10186.2	NA	17424.9	8849.09	NA	17493.4	8992.62	NA	16831.8	9420.6	NA	18114.2	9400.98	NA
C0KTS8	2119.5	3001.6	NA	3107.85	3654.14	NA	2328.31	3351.53	NA	2941.67	3581.89	NA	2209.8	3369.68	NA	3204.47	3921.94	NA	3677.92	3974.33	NA	2816.38	3329.8	NA
C1K737	3572.61	3201.7	3905.29	6454.67	3460.08	3575.54	6285.69	2662	3361.42	4183.67	2509.21	3599.42	4573.62	3568.04	3659.02	4573.97	3099.71	2940.59	4372.89	2950	3953.7	5800.1	3136.42	4076.14
C3VNF1	45549.4	16115.3	14432.2	65578	14206.9	14639.9	66654	13054.3	13933.9	67786.2	14433.9	15941.2	61696.3	12966.3	14624.3	57364.7	13786.1	14813.6	56562.8	13791.2	13993.6	69348.5	14365.6	15457.2
C3VQ52	4431.17	408.026	1229.72	2885.65	190.435	815.711	2828.4	255.017	979.814	2757.38	222.012	939.299	3348.08	420.851	757.909	2667.73	246.228	851.571	2927.85	287.854	1026.7	2769.74	286.089	799.758
C7C4X1	44752.9	58958.1	23206.9	88909.4	81050.1	50466.2	80062	57337.6	30354.3	72171.7	74736.9	44326.3	71132.4	54220.7	28898.8	65286.2	56524.8	33748.9	61456.4	66539.3	29240.8	81352.6	69013.4	52289.5
D0PRB4	1700.51	2890.51	5400.98	1928.39	2550.61	7283.27	1539.98	2744.95	5956.64	2099.27	2521.59	6207.07	6050.1	13549.3	34724.6	7661.01	9598.15	41118.3	5338.88	8881.26	35595	6214.1	9774.41	32939.1
D0PRB6	1314.44	NA	896.115	2273.71	NA	1288.95	2179.52	NA	1274.01	1795.19	NA	1307.56	2235.7	NA	958.692	1359.22	NA	1047.18	2146.75	NA	1031.67	2265.34	NA	944.748
D2KZ08	1601.7	3128.61	3359.09	1831.21	3421.86	2892.7	1667.44	3680.29	3305.57	1812.01	3387.19	2989.51	1695.93	3253.38	2589.29	2513.56	3169.98	2798.78	1585.39	3371.85	2898.5	1972.41	3397.67	2947.27
D2KZ12	7199.75	8620.7	7155.67	10318.4	6906.32	8653.87	11165.4	5117.91	7588.45	7364.6	5805	10814.7	8411.52	5349.3	7887.72	8070.82	6132.28	7109.76	7391.89	5855.7	7001.39	8744.11	5454.16	7163.6
D6PW70	2309.21	NA	1557.31	2046.33	NA	2182.7	2340.37	NA	2026.44	2395.07	NA	1716.23	3320.97	NA	1506.78	3148.19	NA	1819.18	3435.02	NA	2141.39	4259.17	NA	2403.61
D8L9B3	32298.9	26828.6	19823.2	46529	21957	18959	43320.6	19200.2	23798	42326.7	20830.6	24204.4	40537.5	20589.5	18439.7	34422.6	17623.8	23001.1	34269.3	18560.8	18262.4	36932.6	18873.1	16186.5
D8L9G6	13372.9	29099.9	14479.7	14548.8	35894.7	12812.3	12512.2	33236.7	11995.5	15578.8	33963.5	11265.6	12021.7	32371.3	13622.6	16321.7	29537.4	13547.4	15074.8	32327	12623.6	14689.7	32136.5	12554.2
D8L9L4	287.108	172.744	NA	255.448	214.529	NA	261.337	210.456	NA	323.043	113.137	NA	157.709	179.107	NA	369.223	338.77	NA	304.73	135.419	NA	275.576	227.694	NA
D8L9L5	297.472	NA	719.012	384.177	NA	631.628	202.001	NA	1055.09	317.552	NA	1014.63	309.005	NA	1032.62	374.222	NA	1133.61	362.211	NA	1082.74	453.977	NA	1621.15
D8L9U6	464.759	19111.6	14553.2	592.17	14560.7	11693.5	810.766	13456.1	12402.2	605.748	12908.4	12343.7	342.654	13842.9	11187.2	697.654	14670.3	11961.9	561.821	14031.6	11253	429.276	14045.8	10470.1
D9ZLW0	5852.55	2155.65	4858.5	7988.15	2117.63	6157.97	11540.1	2225.8	6242.25	8151.6	1673.67	7024.65	7742.08	2362.16	5122.33	8674.01	1698.48	5484.65	8877.08	2005.37	5697.13	10097.8	1831.78	8145.53
E6Y2L2	12337.1	NA	1177.23	46437.1	NA	2343.8	29730.2	NA	2048.55	24553.6	NA	2074.38	34124.2	NA	1638.61	24369.9	NA	1697.43	24951.6	NA	2147.24	28988.7	NA	1744.3
F1DKC1	10995.1	NA	5757.74	9226.79	NA	5074.72	7779.8	NA	5724.37	10572.3	NA	3858.99	10884.1	NA	6635.74	9599.82	NA	5974.82	8941.42	NA	5743.66	7815.45	NA	6072.55
F6IB54	1350.44	641.185	NA	874.495	712.462	NA	888.349	751.269	NA	954.065	623.174	NA	868.816	578.88	NA	667.576	778.466	NA	785.875	595.618	NA	653.746	591.714	NA
F6LAX4	9523.4	3142.5	5467.24	9632.79	3608.19	5519.26	8221.13	3974.52	4814.01	9029.31	3886.15	4165.8	8764.01	3956.47	5465.48	10570.3	3842.85	3569.92	9145.96	4323.81	4481.88	9688.03	4279.7	5355.81
[truncated: 901 more rows]

## Sheet: Difference analysis
High-confidence results were obtained by using moderated t-test (Limma) with rank products based on well-defined null hypotheses. The regulated log-ratio represented the value of Log10(fold chenge), TRUE represented the q-value (min(limma,rank products) < 0.05.
[truncated: 2,121 more rows]
