# Supplementary material for: Comparative Proteomics at the Critical Node of Vigor Loss in Wheat Seeds Differing in Storability
Source: Front Plant Sci. 2021 Aug 30;12:707184. doi: 10.3389/fpls.2021.707184 (PMC8435634; doi:10.3389/fpls.2021.707184)
Supplement: Supplementary file 3 [file Table_2.XLSX]

## Sheet: DAPs between control groups
Protein acccession	Description	Difference analysis		Expression pattern	Function	Functional category
		Fold (SSCK/STCK)	Adjusted P value
A0A1D5S4X6	Subtilisin-chymotrypsin inhibitor CI-1B-like	0.34829	0.0329309	DOWN	Stress response	Cell defense and rescue
A0A1D5SA40	Late embryogenesis abundant protein, group 3-like	0.512519	0.0346888	DOWN	Stress response	Cell defense and rescue
A0A1D5WW07	Late embryogenesis abundant protein EMB564	2.44406	0.0483097	UP	Stress response	Cell defense and rescue
A0A1D5Z500	Late embryogenesis abundant protein D-34	2.47452	0.00162184	UP	Stress response	Cell defense and rescue
W5EJM2	Seed maturation protein PM41	1.49127	0.0479933	UP	Stress response	Cell defense and rescue
Q53WS3	Early-methionine-labelled polypeptide	2.73001	0.0158969	UP	Stress response	Cell defense and rescue
O64392	AChain A, THREE-DIMENSIONAL STRUCTURE IN SOLUTION OF BARWIN, A PROTEIN FROM BARLEY SEED	1.75967	0.0489163	UP	Stress response	Cell defense and rescue
A0A1D5STX4	Predicted protein	2.10511	9.79416e-05	UP	Stress response	Cell defense and rescue
W5A578	Predicted protein	2.26936	0.0314375	UP	Stress response	Cell defense and rescue
A0A1D5YB80	Heat shock 70 kDa protein, mitochondrial-like	0.469323	0.000218712	DOWN	Stress response	Cell defense and rescue
A0A0C4BJJ3	17.9 kDa class I heat shock protein	2.1641	0.0239744	UP	Stress response	Cell defense and rescue
W5BBE4	23.2 kDa heat shock protein	3.93875	6.40886e-05	UP	Stress response	Cell defense and rescue
A0A1D6CKF4	Oleosin 16.4 kDa-like	1.68828	0.0185435	UP	Stress response	Cell defense and rescue
A0A1D5U305	Manganese superoxide dismutase	0.470395	0.00934596	DOWN	Detoxification	Cell defense and rescue
A3FKE5	Manganese superoxide dismutase	3.7354	0.0176106	UP	Detoxification	Cell defense and rescue
A0A1D6C2U1	Catalase 3	2.07224	0.0167118	UP	Detoxification	Cell defense and rescue
W5EJK0	L-ascorbate peroxidase 1, cytosolic	0.52857	0.0483097	DOWN	Detoxification	Cell defense and rescue
D0PRB4	1-Cys peroxiredoxin PER1	4.75076	3.71923e-05	UP	Detoxification	Cell defense and rescue
A0A077RY78	Predicted protein	0.35894	0.0268856	DOWN	Carbohydrate metabolic	Metabolism
A0A1D5TH00	Chitinase 5-like	1.90391	0.0483097	UP	Carbohydrate metabolic	Metabolism
A0A1D5UH99	Chitinase 5-like	2.78104	0.00273613	UP	Carbohydrate metabolic	Metabolism
A0A1D6A2S3	Predicted protein	1.64818	0.00721068	UP	Carbohydrate metabolic	Metabolism
A0A1D6AQV8	Putative aconitate hydratase, cytoplasmic	0.377884	3.71923e-05	DOWN	Carbohydrate metabolic	Metabolism
Q8W430	Sucrose:sucrose 1-fructosyltransferase	0.321681	0.0335665	DOWN	Carbohydrate metabolic	Metabolism
A0A1D5WPA9	Basic 7S globulin-like	1.93679	0.0227638	UP	Carbohydrate metabolic	Metabolism
A0A1D5Z095	Predicted protein	0.444901	0.00207043	DOWN	Energy	Metabolism
A0A1D6RQI0	Bifunctional 3-dehydroquinate dehydratase/shikimate dehydrogenase, chloroplastic-like isoform X1	0.570715	9.79416e-05	DOWN	Secondary metabolism	Metabolism
A0A1D5YDJ7	Lipoxygenase 2	0.405556	0.0483097	DOWN	Lipid metabolism	Metabolism
A0A1D5SAE3	60S ribosomal protein L18a	0.20842	0.00638435	DOWN	Protein synthesis	Protein synthesis and destination
A0A1D5TKG5	60S ribosomal protein L22-2	0.42387	0.0335665	DOWN	Protein synthesis	Protein synthesis and destination
Q8L806	40S ribosomal protein S18	0.0974936	0.000123171	DOWN	Protein synthesis	Protein synthesis and destination
W5AP46	Acidic ribosomal protein P2a-2	0.624924	0.0150449	DOWN	Protein synthesis	Protein synthesis and destination
A0A1D5TKE5	Elongation factor 1-beta	0.200926	9.79416e-05	DOWN	Protein synthesis	Protein synthesis and destination
W5A520	Protein translation factor SUI1 homolog	0.555745	0.0369184	DOWN	Protein synthesis	Protein synthesis and destination
W5AC96	Serine carboxypeptidase 2	0.558382	0.0483097	DOWN	Protein degradation	Protein synthesis and destination
A0A1D5SNX0	E3 UFM1-protein ligase 1 homolog	0.467028	0.00940779	DOWN	Protein degradation	Protein synthesis and destination
A0A1D6AL11	Vacuolar-processing enzyme beta-isozyme 1-like	1.84961	0.0118012	UP	Protein degradation	Protein synthesis and destination
A0A1D5RXB3	Oleosin Bn-V	0.569278	0.0136018	DOWN	Nutrient reservoir	Storage protein
A0A1D5XG60	Vicilin-like seed storage protein At2g18540	3.51541	9.79416e-05	UP	Nutrient reservoir	Storage protein
A0A1D5XS09	Globulin-1 S allele	2.20679	0.0150449	UP	Nutrient reservoir	Storage protein
W5ECA4	Globulin-1 S allele	19.195	0.00165101	UP	Nutrient reservoir	Storage protein
B7U6L5	Globulin-1 S allele	4.12622	0.000990244	UP	Nutrient reservoir	Storage protein
A0A1D5YQA8	HMG-Y-related protein A	0.510008	0.0340008	DOWN	Transcription regulation	Transcription
A0A1D6D9F1	Stem-specific protein TSJT1	1.46188	0.0293946	UP	Transcription factors	Transcription
A0A1D6AYF2	KH domain-containing protein	0.23968	0.0141531	DOWN	mRNA synthesis	Transcription
W5DPT0	DNA polymerase epsilon subunit 3	0.653106	0.0136018	DOWN	DNA replication	Cell growth/division
A0A1D5S9K3	Histone H3.2	2.94525	0.0483097	UP	DNA replication	Cell growth/division
W5BNS0	Histone H2A.2	0.584676	0.0436349	DOWN	DNA replication	Cell growth/division
W5B016	Ras-related protein RABH1b	0.565116	0.0483097	DOWN	Mediators	Signal transduction
Q8S4P7	Predicted protein	2.42425	0.0428989	UP	unknown	unknown
W4ZQL3	PR17c precursor	2.90869	0.000733997	UP	unknown	unknown
W5FNH7	Predicted protein	2.2885	0.00224682	UP	unknown	unknown
A0A1D6RPI7	Predicted protein	1.76428	0.0470557	UP	unknown	unknown
A0A1D5TQ40	WSI18 protein	3.14941	0.0483097	UP	unknown	unknown
A0A1D5V9V2	Oil body-associated protein 2B	0.433122	0.00638435	DOWN	unknown	unknown
A0A1D5VQM0	Oil body-associated protein 2B	0.346269	0.00165101	DOWN	unknown	unknown
A0A1D5YFG3	Oil body-associated protein 1A	1.98418	0.0364646	UP	unknown	unknown

## Sheet: GO annotation of DAPs
Protein acccession	Sequence description	GO in Extended Format(GO Category GOID GOTerm)					Functional category
A0A1D5SA40	Late embryogenesis abundant protein, group 3-like	P:GO:1902584 positive regulation of response to water deprivation					Cell defense and rescue
A0A1D5WW07	Late embryogenesis abundant protein EMB564	C:GO:0005829 C:cytosol					Cell defense and rescue
A0A1D5WW07	Late embryogenesis abundant protein EMB564	P:GO:0000003 reproduction
A0A1D5WW07	Late embryogenesis abundant protein EMB564	P:GO:0009719 response to endogenous stimulus
A0A1D5WW07	Late embryogenesis abundant protein EMB564	P:GO:0009791 post-embryonic development
A0A1D5Z500	Late embryogenesis abundant protein D-34						Cell defense and rescue
A0A1D5S4X6	Subtilisin-chymotrypsin inhibitor CI-1B-like	F:GO:0004867 serine-type endopeptidase inhibitor activity					Cell defense and rescue
A0A1D5S4X6	Subtilisin-chymotrypsin inhibitor CI-1B-like	F:GO:0030234 enzyme regulator activity
A0A1D5S4X6	Subtilisin-chymotrypsin inhibitor CI-1B-like	P:GO:0006950 response to stress
A0A1D5S4X6	Subtilisin-chymotrypsin inhibitor CI-1B-like	P:GO:0009611 response to wounding
A0A1D6CKF4	Oleosin 16.4 kDa-like	C:GO:0005622 intracellular					Cell defense and rescue
A0A1D6CKF4	Oleosin 16.4 kDa-like	C:GO:0016020 membrane
A0A1D6CKF4	Oleosin 16.4 kDa-like	C:GO:0012511 monolayer-surrounded lipid storage body
A0A1D6CKF4	Oleosin 16.4 kDa-like	C:GO:0016021 integral component of membrane
A0A1D6CKF4	Oleosin 16.4 kDa-like	P:GO:0000003 reproduction
A0A1D6CKF4	Oleosin 16.4 kDa-like	P:GO:0006950 response to stress
A0A1D6CKF4	Oleosin 16.4 kDa-like	P:GO:0009628 response to abiotic stimulus
A0A1D6CKF4	Oleosin 16.4 kDa-like	P:GO:0009791 post-embryonic development
A0A1D5YB80	Heat shock 70 kDa protein, mitochondrial-like	C:GO:0005618 cell wall					Cell defense and rescue
A0A1D5YB80	Heat shock 70 kDa protein, mitochondrial-like	C:GO:0005739 mitochondrion
A0A1D5YB80	Heat shock 70 kDa protein, mitochondrial-like	C:GO:0005773 vacuole
A0A1D5YB80	Heat shock 70 kDa protein, mitochondrial-like	C:GO:0016020 membrane
A0A1D5YB80	Heat shock 70 kDa protein, mitochondrial-like	F:GO:0005524 ATP binding
A0A1D5YB80	Heat shock 70 kDa protein, mitochondrial-like	F:GO:0000166 nucleotide binding
A0A1D5YB80	Heat shock 70 kDa protein, mitochondrial-like	F:GO:0005515 protein binding
A0A1D5YB80	Heat shock 70 kDa protein, mitochondrial-like	F:GO:0051082 unfolded protein binding
A0A1D5YB80	Heat shock 70 kDa protein, mitochondrial-like	P:GO:0006950 response to stress
A0A1D5YB80	Heat shock 70 kDa protein, mitochondrial-like	P:GO:0009628 response to abiotic stimulus
A0A1D5YB80	Heat shock 70 kDa protein, mitochondrial-like	P:GO:0009719 response to endogenous stimulus
A0A1D5YB80	Heat shock 70 kDa protein, mitochondrial-like	P:GO:0009987 cellular process
A0A1D5YB80	Heat shock 70 kDa protein, mitochondrial-like	P:GO:0006457 protein folding
A0A0C4BJJ3	17.9 kDa class I heat shock protein	P:GO:0006950 response to stress					Cell defense and rescue
W5BBE4	23.2 kDa heat shock protein	C:GO:0005783 endoplasmic reticulum					Cell defense and rescue
W5BBE4	23.2 kDa heat shock protein	P:GO:0006950 response to stress
W5BBE4	23.2 kDa heat shock protein	P:GO:0009628 response to abiotic stimulus
W5EJM2	Seed maturation protein PM41						Cell defense and rescue
Q53WS3	Early-methionine-labelled polypeptide						Cell defense and rescue
O64392	AChain A, THREE-DIMENSIONAL STRUCTURE IN SOLUTION OF BARWIN, A PROTEIN FROM BARLEY SEED	F:GO:0004518 nuclease activity					Cell defense and rescue
O64392	AChain A, THREE-DIMENSIONAL STRUCTURE IN SOLUTION OF BARWIN, A PROTEIN FROM BARLEY SEED	P:GO:0006950 response to stress
O64392	AChain A, THREE-DIMENSIONAL STRUCTURE IN SOLUTION OF BARWIN, A PROTEIN FROM BARLEY SEED	P:GO:0008219 cell death
O64392	AChain A, THREE-DIMENSIONAL STRUCTURE IN SOLUTION OF BARWIN, A PROTEIN FROM BARLEY SEED	P:GO:0042742 defense response to bacterium
O64392	AChain A, THREE-DIMENSIONAL STRUCTURE IN SOLUTION OF BARWIN, A PROTEIN FROM BARLEY SEED	P:GO:0050832 defense response to fungus
O64392	AChain A, THREE-DIMENSIONAL STRUCTURE IN SOLUTION OF BARWIN, A PROTEIN FROM BARLEY SEED	P:GO:0002376 immune system process
A0A1D5STX4	Predicted protein	P:GO:0006091 generation of precursor metabolites and energy					Cell defense and rescue
A0A1D5STX4	Predicted protein	P:GO:0006950 response to stress
W5A578	Predicted protein	P:GO:0006091 generation of precursor metabolites and energy					Cell defense and rescue
W5A578	Predicted protein	P:GO:0006950 response to stress
A0A1D6C2U1	Catalase 3	C:GO:0005777 peroxisome					Cell defense and rescue
A0A1D6C2U1	Catalase 3	P:GO:0006950 response to stress
A0A1D6C2U1	Catalase 3	P:GO:0009056 catabolic process
A0A1D6C2U1	Catalase 3	F:GO:0016491 oxidoreductase activity
A0A1D6C2U1	Catalase 3	F:GO:0043167 ion binding
A0A1D6C2U1	Catalase 3	P:GO:0051186 cofactor metabolic process
A0A1D6C2U1	Catalase 3	F:GO:0004096 catalase activity
A0A1D6C2U1	Catalase 3	P:GO:0006979 response to oxidative stress
A0A1D6C2U1	Catalase 3	F:GO:0020037 heme binding
A0A1D6C2U1	Catalase 3	P:GO:0055114 oxidation-reduction process
A0A1D5U305	Manganese superoxide dismutase	F:GO:0004784 superoxide dismutase activity					Cell defense and rescue
A0A1D5U305	Manganese superoxide dismutase	P:GO:0019430 removal of superoxide radicals
A0A1D5U305	Manganese superoxide dismutase	F:GO:0046872 metal ion binding
A0A1D5U305	Manganese superoxide dismutase	P:GO:0055114 oxidation-reduction process
A0A1D5U305	Manganese superoxide dismutase	P:GO:0006801 superoxide metabolic process;
A3FKE5	Manganese superoxide dismutase	F:GO:0004784 superoxide dismutase activity					Cell defense and rescue
A3FKE5	Manganese superoxide dismutase	P:GO:0019430 removal of superoxide radicals
A3FKE5	Manganese superoxide dismutase	F:GO:0046872 metal ion binding
A3FKE5	Manganese superoxide dismutase	P:GO:0055114 oxidation-reduction process
A3FKE5	Manganese superoxide dismutase	P:GO:0006801superoxide metabolic process
W5EJK0	L-ascorbate peroxidase 1, cytosolic	C:GO:0009507 chloroplast					Cell defense and rescue
W5EJK0	L-ascorbate peroxidase 1, cytosolic	F:GO:0004130 cytochrome-c peroxidase activity
W5EJK0	L-ascorbate peroxidase 1, cytosolic	F:GO:0016688 L-ascorbate peroxidase activity
W5EJK0	L-ascorbate peroxidase 1, cytosolic	F:GO:0046872 metal ion binding
W5EJK0	L-ascorbate peroxidase 1, cytosolic	F:GO:0004601 peroxidase activity
W5EJK0	L-ascorbate peroxidase 1, cytosolic	F:GO:0020037 heme binding
W5EJK0	L-ascorbate peroxidase 1, cytosolic	P:GO:0000302 response to reactive oxygen species
W5EJK0	L-ascorbate peroxidase 1, cytosolic	P:GO:0034599 cellular response to oxidative stress
W5EJK0	L-ascorbate peroxidase 1, cytosolic	P:GO:0042744 hydrogen peroxide catabolic process
W5EJK0	L-ascorbate peroxidase 1, cytosolic	P:GO:0055114 oxidation-reduction process
W5EJK0	L-ascorbate peroxidase 1, cytosolic	P:GO:0098869 cellular oxidant detoxification
W5EJK0	L-ascorbate peroxidase 1, cytosolic	P:GO:0006979 response to oxidative stress
D0PRB4	1-Cys peroxiredoxin PER1	F:GO:0004601 peroxidase activity					Cell defense and rescue
D0PRB4	1-Cys peroxiredoxin PER1	C:GO:0005634 nucleus
D0PRB4	1-Cys peroxiredoxin PER1	C:GO:0005737 cytoplasm
D0PRB4	1-Cys peroxiredoxin PER1	P:GO:0045454 cell redox homeostasis
D0PRB4	1-Cys peroxiredoxin PER1	F:GO:0051920 peroxiredoxin activity
D0PRB4	1-Cys peroxiredoxin PER1	P:GO:0055114 oxidation-reduction process
D0PRB4	1-Cys peroxiredoxin PER1	P:GO:0098869 cellular oxidant detoxification
D0PRB4	1-Cys peroxiredoxin PER1	F:GO:0016209 antioxidant activity
D0PRB4	1-Cys peroxiredoxin PER1	F:GO:0016491 oxidoreductase activity
A0A077RY78	Predicted protein	F:GO:0004801 sedoheptulose-7-phosphate:D-glyceraldehyde-3-phosphate glyceronetransferase activity					Metabolism
A0A077RY78	Predicted protein	C:GO:0005739 mitochondrion
A0A077RY78	Predicted protein	P:GO:0005975 carbohydrate metabolic process
A0A077RY78	Predicted protein	P:GO:0006098 pentose-phosphate shunt
A0A077RY78	Predicted protein	C:GO:0009570 chloroplast stroma
A0A077RY78	Predicted protein	P:GO:0009809 lignin biosynthetic process
A0A077RY78	Predicted protein	P:GO:0033587 shikimate biosynthetic process
A0A077RY78	Predicted protein	P:GO:0046686 response to cadmium ion
A0A077RY78	Predicted protein	F:GO:0003824 catalytic activity
A0A077RY78	Predicted protein	C:GO:0005737 cytoplasm
A0A1D5TH00	Chitinase 5-like	P:GO:0009056 catabolic process					Metabolism
A0A1D5TH00	Chitinase 5-like	F:GO:0016798 hydrolase activity, acting on glycosyl bonds
A0A1D5TH00	Chitinase 5-like	P:GO:0071554 cell wall organization or biogenesis
A0A1D5TH00	Chitinase 5-like	F:GO:0004568 chitinase activity
A0A1D5TH00	Chitinase 5-like	P:GO:0005975 carbohydrate metabolic process
A0A1D5TH00	Chitinase 5-like	P:GO:0006032 chitin catabolic process
A0A1D5TH00	Chitinase 5-like	F:GO:0008061 chitin binding
A0A1D5TH00	Chitinase 5-like	P:GO:0016998 cell wall macromolecule catabolic process
A0A1D5UH99	Chitinase 5-like	P:GO:0005975 carbohydrate metabolic process					Metabolism
A0A1D5UH99	Chitinase 5-like	P:GO:0009056 catabolic process
A0A1D5UH99	Chitinase 5-like	F:GO:0016798 hydrolase activity, acting on glycosyl bonds
A0A1D5UH99	Chitinase 5-like	P:GO:0071554 cell wall organization or biogenesis
A0A1D5UH99	Chitinase 5-like	F:GO:0004568 chitinase activity
A0A1D5UH99	Chitinase 5-like	P:GO:0006032 chitin catabolic process
A0A1D5UH99	Chitinase 5-like	F:GO:0008061 chitin binding
A0A1D5UH99	Chitinase 5-like	P:GO:0016998 cell wall macromolecule catabolic process
A0A1D6A2S3	Predicted protein	C:GO:0000015 phosphopyruvate hydratase complex					Metabolism
A0A1D6A2S3	Predicted protein	F:GO:0000287 magnesium ion binding
A0A1D6A2S3	Predicted protein	F:GO:0004634 phosphopyruvate hydratase activity
A0A1D6A2S3	Predicted protein	P:GO:0006096 glycolytic process
A0A1D6A2S3	Predicted protein	F:GO:0046872 metal ion binding
A0A1D6AQV8	Putative aconitate hydratase, cytoplasmic	C:GO:0005739 mitochondrion					Metabolism
A0A1D6AQV8	Putative aconitate hydratase, cytoplasmic	C:GO:0005773 vacuole
A0A1D6AQV8	Putative aconitate hydratase, cytoplasmic	C:GO:0005829 cytosol
A0A1D6AQV8	Putative aconitate hydratase, cytoplasmic	C:GO:0005886 plasma membrane
A0A1D6AQV8	Putative aconitate hydratase, cytoplasmic	C:GO:0009506 plasmodesma
A0A1D6AQV8	Putative aconitate hydratase, cytoplasmic	C:GO:0048046 apoplast
A0A1D6AQV8	Putative aconitate hydratase, cytoplasmic	F:GO:0003994 aconitate hydratase activity
A0A1D6AQV8	Putative aconitate hydratase, cytoplasmic	F:GO:0005507 copper ion binding
A0A1D6AQV8	Putative aconitate hydratase, cytoplasmic	F:GO:0051539 4 iron, 4 sulfur cluster binding
A0A1D6AQV8	Putative aconitate hydratase, cytoplasmic	F:GO:0048027 mRNA 5'-UTR binding
A0A1D6AQV8	Putative aconitate hydratase, cytoplasmic	P:GO:0006101 citrate metabolic process
A0A1D6AQV8	Putative aconitate hydratase, cytoplasmic	P:GO:0006102 isocitrate metabolic process
A0A1D6AQV8	Putative aconitate hydratase, cytoplasmic	P:GO:0009651 response to salt stress
A0A1D6AQV8	Putative aconitate hydratase, cytoplasmic	P:GO:1990641 response to iron ion starvation
A0A1D6AQV8	Putative aconitate hydratase, cytoplasmic	P:GO:0006097 glyoxylate cycle
A0A1D6AQV8	Putative aconitate hydratase, cytoplasmic	P:GO:0008152 metabolic process
Q8W430	Sucrose:sucrose 1-fructosyltransferase	C:GO:0016021 integral component of membrane					Metabolism
Q8W430	Sucrose:sucrose 1-fructosyltransferase	F:GO:0004575 sucrose alpha-glucosidase activity
Q8W430	Sucrose:sucrose 1-fructosyltransferase	F:GO:0050306 sucrose 1F-fructosyltransferase activity
Q8W430	Sucrose:sucrose 1-fructosyltransferase	F:GO:0004553 hydrolase activity, hydrolyzing O-glycosyl compounds
Q8W430	Sucrose:sucrose 1-fructosyltransferase	F:GO:0004564 beta-fructofuranosidase activity
Q8W430	Sucrose:sucrose 1-fructosyltransferase	P:GO:0005975 carbohydrate metabolic process
A0A1D5WPA9	Basic 7S globulin-like	P:GO:0005975 carbohydrate metabolic process					Metabolism
A0A1D5WPA9	Basic 7S globulin-like	F:GO:0008233 peptidase activity
A0A1D5WPA9	Basic 7S globulin-like	P:GO:0009056 catabolic process
A0A1D5WPA9	Basic 7S globulin-like	F:GO:0016798 hydrolase activity, acting on glycosyl bonds
A0A1D5WPA9	Basic 7S globulin-like	P:GO:0071554 cell wall organization or biogenesis
A0A1D5WPA9	Basic 7S globulin-like	F:GO:0004190 aspartic-type endopeptidase activity
A0A1D5WPA9	Basic 7S globulin-like	P:GO:0006508 proteolysis
A0A1D5Z095	Predicted protein	F:GO:0005506 iron ion binding					Metabolism
A0A1D5Z095	Predicted protein	F:GO:0009055 electron transfer activity
A0A1D5Z095	Predicted protein	F:GO:0016614 oxidoreductase activity, acting on CH-OH group of donors
A0A1D5Z095	Predicted protein	F:GO:0050660 flavin adenine dinucleotide binding
A0A1D5Z095	Predicted protein	F:GO:0051537 2 iron, 2 sulfur cluster binding
A0A1D5Z095	Predicted protein	P:GO:0022900 electron transport chain
A0A1D5Z095	Predicted protein	F:GO:0016491 oxidoreductase activity
A0A1D5Z095	Predicted protein	F:GO:0046872 metal ion binding
A0A1D5Z095	Predicted protein	F:GO:0051536 iron-sulfur cluster binding
A0A1D5Z095	Predicted protein	P:GO:0055114 oxidation-reduction process
A0A1D6RQI0	Bifunctional 3-dehydroquinate dehydratase/shikimate dehydrogenase, chloroplastic-like isoform X1	C:GO:0009570 chloroplast stroma					Metabolism
A0A1D6RQI0	Bifunctional 3-dehydroquinate dehydratase/shikimate dehydrogenase, chloroplastic-like isoform X1	F:GO:0003824 catalytic activity
A0A1D6RQI0	Bifunctional 3-dehydroquinate dehydratase/shikimate dehydrogenase, chloroplastic-like isoform X1	F:GO:0050661 NADP binding
A0A1D6RQI0	Bifunctional 3-dehydroquinate dehydratase/shikimate dehydrogenase, chloroplastic-like isoform X1	F:GO:0003855 3-dehydroquinate dehydratase activity
A0A1D6RQI0	Bifunctional 3-dehydroquinate dehydratase/shikimate dehydrogenase, chloroplastic-like isoform X1	F:GO:0004764 shikimate 3-dehydrogenase (NADP+) activity
A0A1D6RQI0	Bifunctional 3-dehydroquinate dehydratase/shikimate dehydrogenase, chloroplastic-like isoform X1	P:GO:0009423 chorismate biosynthetic process
A0A1D6RQI0	Bifunctional 3-dehydroquinate dehydratase/shikimate dehydrogenase, chloroplastic-like isoform X1	P:GO:0019632 shikimate metabolic process
A0A1D6RQI0	Bifunctional 3-dehydroquinate dehydratase/shikimate dehydrogenase, chloroplastic-like isoform X1	P:GO:0055114 oxidation-reduction process
A0A1D5YDJ7	Lipoxygenase 2	F:GO:0003676 nucleic acid binding					Metabolism
A0A1D5YDJ7	Lipoxygenase 2	F:GO:0005515 protein binding
A0A1D5YDJ7	Lipoxygenase 2	F:GO:0008270 zinc ion binding
A0A1D5YDJ7	Lipoxygenase 2	F:GO:0016702 oxidoreductase activity, acting on single donors with incorporation of molecular oxygen, incorporation of two atoms of oxygen
A0A1D5YDJ7	Lipoxygenase 2	P:GO:0031408 oxylipin biosynthetic process
A0A1D5YDJ7	Lipoxygenase 2	P:GO:0055114 oxidation-reduction process
A0A1D5YDJ7	Lipoxygenase 2	F:GO:0016491 oxidoreductase activity
A0A1D5YDJ7	Lipoxygenase 2	F:GO:0046872 metal ion binding
A0A1D5SAE3	60S ribosomal protein L18a	F:GO:0003723 RNA binding					Protein synthesis and destination
A0A1D5SAE3	60S ribosomal protein L18a	F:GO:0003735 structural constituent of ribosome
A0A1D5SAE3	60S ribosomal protein L18a	P:GO:0006412 translation
A0A1D5SAE3	60S ribosomal protein L18a	C:GO:0022625 cytosolic large ribosomal subunit
A0A1D5SAE3	60S ribosomal protein L18a	C:GO:0005840 ribosome
A0A1D5SAE3	60S ribosomal protein L18a	P:GO:0006412 translation
A0A1D5TKG5	60S ribosomal protein L22-2	P:GO:0002181 cytoplasmic translation					Protein synthesis and destination
A0A1D5TKG5	60S ribosomal protein L22-2	F:GO:0003723 RNA binding
A0A1D5TKG5	60S ribosomal protein L22-2	F:GO:0003735 structural constituent of ribosome
A0A1D5TKG5	60S ribosomal protein L22-2	C:GO:0022625 cytosolic large ribosomal subunit
A0A1D5TKG5	60S ribosomal protein L22-2	C:GO:0005622 intracellular
A0A1D5TKG5	60S ribosomal protein L22-2	C:GO:0005840 ribosome
A0A1D5TKG5	60S ribosomal protein L22-2	P:GO:0006412 translation
Q8L806	40S ribosomal protein S18	C:GO:0015935 small ribosomal subunit					Protein synthesis and destination
Q8L806	40S ribosomal protein S18	C:GO:0005829 cytosol
Q8L806	40S ribosomal protein S18	C:GO:0005622 intracellular
Q8L806	40S ribosomal protein S18	C:GO:0005840 ribosome
Q8L806	40S ribosomal protein S18	F:GO:0003723 RNA binding
Q8L806	40S ribosomal protein S18	F:GO:0003735 structural constituent of ribosome
Q8L806	40S ribosomal protein S18	F:GO:0003676 nucleic acid binding
Q8L806	40S ribosomal protein S18	P:GO:0006412 translation
Q8L806	40S ribosomal protein S18	P:GO:0042254 ribosome biogenesis
W5AP46	Acidic ribosomal protein P2a-2	P:GO:0002181 cytoplasmic translation					Protein synthesis and destination
W5AP46	Acidic ribosomal protein P2a-2	F:GO:0003735 structural constituent of ribosome
W5AP46	Acidic ribosomal protein P2a-2	P:GO:0006414 translational elongation
W5AP46	Acidic ribosomal protein P2a-2	C:GO:0022625 cytosolic large ribosomal subunit
W5AP46	Acidic ribosomal protein P2a-2	C:GO:0005622 intracellular
W5AP46	Acidic ribosomal protein P2a-2	C:GO:0005840 ribosome
W5AP46	Acidic ribosomal protein P2a-2	P:GO:0006414 translational elongation
A0A1D5TKE5	Elongation factor 1-beta	C:GO:0005737 cytoplasm					Protein synthesis and destination
A0A1D5TKE5	Elongation factor 1-beta	F:GO:0008135 translation factor activity, RNA binding
A0A1D5TKE5	Elongation factor 1-beta	C:GO:0032991 protein-containing complex
A0A1D5TKE5	Elongation factor 1-beta	F:GO:0003746 translation elongation factor activity
A0A1D5TKE5	Elongation factor 1-beta	C:GO:0005853 eukaryotic translation elongation factor 1 complex
A0A1D5TKE5	Elongation factor 1-beta	P:GO:0006414 translational elongation
W5A520	Protein translation factor SUI1 homolog	F:GO:0008135 translation factor activity, RNA binding					Protein synthesis and destination
W5A520	Protein translation factor SUI1 homolog	F:GO:0003743 translation initiation factor activity
W5A520	Protein translation factor SUI1 homolog	P:GO:0006413 translational initiation
W5AC96	Serine carboxypeptidase 2	C:GO:0005576 extracellular region					Protein synthesis and destination
W5AC96	Serine carboxypeptidase 2	F:GO:0008233 peptidase activity
W5AC96	Serine carboxypeptidase 2	F:GO:0004185 serine-type carboxypeptidase activity
W5AC96	Serine carboxypeptidase 2	P:GO:0006508 proteolysis
A0A1D5SNX0	E3 UFM1-protein ligase 1 homolog	F:GO:0016874 ligase activity					Protein synthesis and destination
A0A1D6AL11	Vacuolar-processing enzyme beta-isozyme 1-like	F:GO:0004197 cysteine-type endopeptidase activity					Protein synthesis and destination
A0A1D6AL11	Vacuolar-processing enzyme beta-isozyme 1-like	C:GO:0005773 vacuole
A0A1D6AL11	Vacuolar-processing enzyme beta-isozyme 1-like	P:GO:0006624 vacuolar protein processing
A0A1D6AL11	Vacuolar-processing enzyme beta-isozyme 1-like	P:GO:0051603 proteolysis involved in cellular protein catabolic process
A0A1D6AL11	Vacuolar-processing enzyme beta-isozyme 1-like	P:GO:0006508 proteolysis
A0A1D6AL11	Vacuolar-processing enzyme beta-isozyme 1-like	F:GO:0008233 peptidase activity
A0A1D5RXB3	Oleosin Bn-V	C:GO:0005811 lipid droplet					Storage protein
A0A1D5RXB3	Oleosin Bn-V	C:GO:0012511 monolayer-surrounded lipid storage body
A0A1D5RXB3	Oleosin Bn-V	C:GO:0016021 integral component of membrane
A0A1D5RXB3	Oleosin Bn-V	P:GO:0008150 biological_process
A0A1D5XG60	Vicilin-like seed storage protein At2g18540	F:GO:0003674 molecular_function					Storage protein
A0A1D5XG60	Vicilin-like seed storage protein At2g18540	C:GO:0005575 cellular_component
A0A1D5XG60	Vicilin-like seed storage protein At2g18540	F:GO:0045735 nutrient reservoir activity
A0A1D5XS09	Globulin-1 S allele	F:GO:0003674 molecular_function					Storage protein
A0A1D5XS09	Globulin-1 S allele	F:GO:0045735 nutrient reservoir activity
W5ECA4	Globulin-1 S allele	F:GO:0003674 molecular_function					Storage protein
W5ECA4	Globulin-1 S allele	F:GO:0045735 nutrient reservoir activity
B7U6L5	Globulin-1 S allele	F:GO:0003674 molecular_function					Storage protein
B7U6L5	Globulin-1 S allele	F:GO:0045735 nutrient reservoir activity
A0A1D5YQA8	HMG-Y-related protein A	C:GO:0000786 nucleosome					Transcription
A0A1D5YQA8	HMG-Y-related protein A	C:GO:0005730 nucleolus
A0A1D5YQA8	HMG-Y-related protein A	C:GO:0000785 chromatin
A0A1D5YQA8	HMG-Y-related protein A	C:GO:0005634 nucleus
A0A1D5YQA8	HMG-Y-related protein A	F:GO:0043565 sequence-specific DNA binding
A0A1D5YQA8	HMG-Y-related protein A	F:GO:0003677 DNA binding
A0A1D5YQA8	HMG-Y-related protein A	P:GO:0006334 nucleosome assembly
A0A1D5YQA8	HMG-Y-related protein A	P:GO:0006355 regulation of transcription, DNA-templated
A0A1D5YQA8	HMG-Y-related protein A	P:GO:2000014 regulation of endosperm development
A0A1D6D9F1	Stem-specific protein TSJT1	F:GO:0003677 DNA binding					Transcription
A0A1D6D9F1	Stem-specific protein TSJT1	F:GO:0003700 DNA binding transcription factor activity
A0A1D6D9F1	Stem-specific protein TSJT1	C:GO:0005634 nucleus
A0A1D6D9F1	Stem-specific protein TSJT1	P:GO:0006139 nucleobase-containing compound metabolic process
A0A1D6D9F1	Stem-specific protein TSJT1	P:GO:0009058 biosynthetic process
A0A1D6AYF2	KH domain-containing protein	C:GO:0005829 cytosol					Transcription
A0A1D6AYF2	KH domain-containing protein	F:GO:0003729 mRNA binding
A0A1D6AYF2	KH domain-containing protein	F:GO:0003676 nucleic acid binding
A0A1D6AYF2	KH domain-containing protein	F:GO:0003723 RNA binding
W5DPT0	DNA polymerase epsilon subunit 3	F:GO:0005515 protein binding					Cell growth/division
W5DPT0	DNA polymerase epsilon subunit 3	C:GO:0005634 nucleus
W5DPT0	DNA polymerase epsilon subunit 3	F:GO:0046982 protein heterodimerization activity
A0A1D5S9K3	Histone H3.2	C:GO:0000786 nucleosome					Cell growth/division
A0A1D5S9K3	Histone H3.2	C:GO:0005634 nucleus
A0A1D5S9K3	Histone H3.2	F:GO:0031492 nucleosomal DNA binding
A0A1D5S9K3	Histone H3.2	F:GO:0046982 protein heterodimerization activity
A0A1D5S9K3	Histone H3.2	F:GO:0003677 DNA binding
A0A1D5S9K3	Histone H3.2	P:GO:0006334 nucleosome assembly
W5BNS0	Histone H2A.2	C:GO:0000786 nucleosome					Cell growth/division
W5BNS0	Histone H2A.2	C:GO:0000790 nuclear chromatin
W5BNS0	Histone H2A.2	F:GO:0003677 DNA binding
W5BNS0	Histone H2A.2	P:GO:0006342 chromatin silencing
W5BNS0	Histone H2A.2	F:GO:0046982 protein heterodimerization activity
W5BNS0	Histone H2A.2	C:GO:0005634 nucleus
W5B016	Ras-related protein RABH1b	C:GO:0005794 Golgi apparatus					Signal transduction
W5B016	Ras-related protein RABH1b	C:GO:0005829 cytosol
W5B016	Ras-related protein RABH1b	F:GO:0043167 ion binding
W5B016	Ras-related protein RABH1b	F:GO:0003924 GTPase activity
W5B016	Ras-related protein RABH1b	F:GO:0005525 GTP binding
W5B016	Ras-related protein RABH1b	P:GO:0016192 vesicle-mediated transport
A0A1D6RPI7	Predicted protein	F:GO:0043167 ion binding					unknown
A0A1D6RPI7	Predicted protein	F:GO:0005509 calcium ion binding
A0A1D5TQ40	WSI18 protein	C:GO:0005634 nucleus					unknown
A0A1D5V9V2	Oil body-associated protein 2B	C:GO:0009536 plastid					unknown
A0A1D5VQM0	Oil body-associated protein 2B	C:GO:0009536 plastid					unknown
A0A1D5YFG3	Oil body-associated protein 1A						unknown
W4ZQL3	PR17c precursor						unknown
Q8S4P7	Predicted protein						unknown
W5FNH7	Predicted protein						unknown
