# Supplementary material for: Comparative Proteomics at the Critical Node of Vigor Loss in Wheat Seeds Differing in Storability
Source: Front Plant Sci. 2021 Aug 30;12:707184. doi: 10.3389/fpls.2021.707184 (PMC8435634; doi:10.3389/fpls.2021.707184)
Supplement: Supplementary file 4 [file Table_3.XLSX]

## Sheet: The change in abundance of DAPs
	Fold (T1vsT0)	Adjusted p value	Fold (T2vsT0)	Adjusted p value	Fold (T3vsT0)	Adjusted p value	Fold (T5vsT4)	Adjusted p value	Fold (T6vsT4)	Adjusted p value	Fold (T7vsT4)	Adjusted p value
A0A0F7GA49	1.77291	0.125125	2.71469	0.0418479	1.42409	0.368695	1.33465	0.610408	1.30448	0.520035	1.11292	0.558533
A0A0H4MAT1	1.72759	0.0394309	1.60587	0.0753192	1.56182	0.0768805	0.938152	0.844245	0.990977	0.991788	1.02482	0.827748
A0A1D5RS63	0.867593	0.511554	0.818744	0.381293	0.617317	0.0491729	0.954767	0.824738	0.852344	0.676712	0.785571	0.337838
A0A1D5RUI5	0.346095	0.0560228	0.371579	0.0942032	0.322588	0.0491729	0.707711	0.465222	0.777145	0.520035	0.913644	0.545527
A0A1D5RYR3	0.60623	0.062169	0.615418	0.0741395	0.577255	0.0403517	1.02229	0.86211	0.932298	0.731784	0.826245	0.463676
A0A1D5S4G8	0.657617	0.248297	0.617025	0.190877	0.471296	0.0446011	1.03625	0.821756	1.03343	0.783029	1.19974	0.483887
A0A1D5SL30	0.686472	0.0582697	0.6277	0.0231662	0.61267	0.0133429	0.813169	0.441263	0.771028	0.190581	0.89405	0.533566
A0A1D5ST90	0.360013	0.00844659	0.441262	0.0270113	0.399643	0.0131059	0.786971	0.507984	0.872118	0.64029	0.947472	0.581711
A0A1D5STX4	1.83126	0.000994131	1.84552	0.00127772	2.18539	9.06193e-05	1.05199	0.803554	1.16992	0.676712	1.18745	0.483887
A0A1D5SU11	2.50567	0.00611975	2.40274	0.0103933	2.62591	0.00486124	1.22093	0.669734	1.29776	0.751118	1.56231	0.116737
A0A1D5TUQ5	0.614798	0.174622	0.728639	0.333585	0.488615	0.0478283	0.969178	0.821756	0.828145	0.587286	0.899453	0.546567
A0A1D5TUT9	0.565098	0.0620346	0.670478	0.1783	0.517789	0.0314255	0.84092	0.645121	0.974262	0.766445	0.849007	0.494805
A0A1D5TZ33	1.54078	0.220411	1.56265	0.203689	1.95871	0.0478283	1.21922	0.618343	1.54758	0.160659	1.69752	0.0757639
A0A1D5U1N2	0.694979	0.141302	0.69874	0.157577	0.561129	0.0243788	1.03656	0.821756	0.923958	0.74105	0.898025	0.558533
A0A1D5U6U1	0.578227	0.154992	0.726049	0.340905	0.387166	0.0186418	1.2765	0.618343	0.875308	0.745266	1.37347	0.414335
A0A1D5UDS7	0.732773	0.170266	0.638307	0.062839	0.583199	0.0243788	0.997499	0.837466	0.940494	0.799617	0.996777	0.607095
A0A1D5UJV6	0.646353	0.195979	0.480932	0.0435103	0.587775	0.0996426	0.782926	0.645121	1.0848	0.729372	0.772616	0.435939
A0A1D5URY0	1.72639	0.126664	1.7477	0.119613	1.94678	0.0491729	0.957963	0.826943	1.10214	0.745266	1.19192	0.52246
A0A1D5UU04	0.710001	0.0740376	0.800677	0.240001	0.610204	0.0105175	0.978815	0.821756	0.941654	0.700719	0.994378	0.617574
A0A1D5UWN7	0.484353	0.0191846	0.518636	0.0288406	0.44262	0.0085812	0.935479	0.803554	1.01124	0.742751	0.842585	0.507741
A0A1D5UZA9	0.708642	0.10563	0.613644	0.0247691	0.77149	0.20173	1.2489	0.486969	1.12529	0.720387	1.17261	0.547596
A0A1D5V9V3	0.453957	0.0199093	0.452746	0.0231662	0.495131	0.0308444	0.949862	0.821756	0.936466	0.736839	1.14409	0.60643
A0A1D5VI26	0.499212	0.0220687	1.10748	0.558826	0.738405	0.248448	0.919166	0.801178	1.0374	0.985265	1.16896	0.595229
A0A1D5XI63	2.05309	0.0331446	2.62781	0.00673623	1.72366	0.0865364	1.16729	0.757093	1.03768	0.985265	1.04283	0.806139
A0A1D5XIA7	1.56302	0.165885	1.60549	0.15372	1.88606	0.0409413	0.935632	0.760987	0.97264	0.729372	1.00506	0.587678
A0A1D5XWV5	1.84656	0.0235472	2.03034	0.0159236	2.18285	0.0078108	1.18055	0.644628	1.49625	0.281527	1.39327	0.296425
A0A1D5YB80	0.518264	0.00105679	0.550308	0.00344906	0.478304	0.000376477	1.15855	0.513677	0.985393	0.74105	0.857849	0.474697
A0A1D5YFC1	0.886627	0.574258	0.881704	0.519362	0.547164	0.0415693	0.851773	0.729992	0.992406	0.779763	0.896602	0.722498
A0A1D5YJB1	0.579594	0.013905	0.791506	0.265903	0.682055	0.0673382	0.819708	0.612217	0.858201	0.700719	0.768303	0.473792
A0A1D5YN83	0.764656	0.441165	0.88256	0.563442	0.430855	0.0289305	2.07118	0.401065	1.53422	0.410788	1.58843	0.499094
A0A1D5YR31	1.52473	0.227325	1.72705	0.194111	2.34006	0.046273	0.762561	0.709157	0.765492	0.379358	0.898163	0.782559
A0A1D5YVV2	0.624952	0.062169	0.496089	0.0131428	0.758034	0.229455	0.981553	0.827372	0.892152	0.676712	0.83322	0.46576
A0A1D5Z1D2	0.773642	0.062169	0.661691	0.0046463	0.767282	0.0479127	0.743349	0.13942	0.880302	0.572296	0.800279	0.1325
A0A1D5Z340	2.00837	0.0222031	1.5151	0.182201	1.65117	0.0825285	0.939426	0.765928	0.904262	0.691437	1.01928	0.60643
A0A1D5Z4H3	0.325924	0.0013258	0.561179	0.159505	0.406787	0.0188563	0.624648	0.305911	0.719637	0.352013	0.660804	0.057513
A0A1D5Z5S3	1.16439	0.458925	1.3265	0.197826	1.6045	0.0379531	1.18572	0.661738	1.10919	0.74105	1.14547	0.505829
A0A1D5ZD36	1.50811	0.0489047	1.4053	0.0963917	1.4624	0.0549269	0.940656	0.803554	1.00248	0.764777	0.981391	0.651007
A0A1D5ZRK3	1.917	0.062169	1.9205	0.0662553	2.39674	0.0165018	1.42399	0.366469	1.57545	0.142049	1.51757	0.144305
A0A1D5ZZT8	1.91631	0.0435773	1.85	0.0604212	2.20008	0.0133429	1.27926	0.562268	1.256	0.633845	1.31545	0.494741
A0A1D6A4I6	0.777752	0.225903	0.855945	0.386558	0.58323	0.0177171	0.939113	0.802756	1.02988	0.755574	0.950659	0.585421
A0A1D6AI79	1.79834	0.00512	1.41088	0.0901787	1.97102	0.00194421	1.18614	0.610408	1.42258	0.222173	1.51818	0.0874365
A0A1D6ASL7	1.26427	0.203511	1.54978	0.0226537	1.31565	0.11586	0.897439	0.745479	0.81923	0.711674	0.812398	0.383482
A0A1D6ASM7	0.522194	0.0191846	0.890437	0.515033	0.511079	0.0143013	0.805406	0.513677	0.791261	0.495581	0.677834	0.155203
A0A1D6AT75	0.790556	0.23824	0.597923	0.0231662	0.588528	0.0152115	0.7195	0.302139	0.778806	0.520035	0.860105	0.489085
A0A1D6AYF2	0.256551	0.0252513	0.264114	0.0203576	0.326182	0.0790567	1.04095	0.821756	1.08445	0.729372	1.20293	0.47882
A0A1D6AZH3	0.766783	0.296264	0.519603	0.0231662	0.693706	0.139266	0.838724	0.669734	0.985051	0.766847	0.850654	0.535061
A0A1D6AZR7	2.42694	0.0382349	2.25031	0.196377	3.44936	0.029972	1.18487	0.765928	1.60632	0.260133	1.79515	0.179076
A0A1D6BF74	1.49066	0.146454	1.71114	0.0530682	2.14247	0.00615009	1.02352	0.83409	1.1546	0.745266	1.23309	0.523882
A0A1D6BMF2	0.461379	0.0381073	0.541018	0.0938623	0.584493	0.111036	0.673888	0.677614	0.669047	0.796741	0.657417	0.514422
A0A1D6C183	2.26045	0.0404814	1.7668	0.159505	2.05152	0.0612235	1.21287	0.601155	1.15297	0.703099	1.39573	0.145442
A0A1D6C5W5	0.948374	0.673848	0.842697	0.44683	0.564347	0.0442962	0.939562	0.829935	1.0541	0.796115	0.816218	0.463676
A0A1D6C6R0	0.614006	0.0562683	0.550923	0.0260729	0.563091	0.0243788	0.738933	0.477936	0.731866	0.519905	0.823798	0.43636
A0A1D6CB85	1.77236	0.0111481	1.44032	0.0753192	1.50162	0.0442962	1.06175	0.790889	1.03487	0.766413	1.08597	0.579177
A0A1D6CJL6	1.82761	0.0111481	1.71502	0.0243311	1.85036	0.00872979	0.999467	0.864283	0.990919	0.766847	1.08826	0.623876
A0A1D6CKF4	1.94648	0.00278862	1.84645	0.00527932	1.48708	0.0491729	1.07178	0.803554	0.916967	0.655239	1.14333	0.540147
A0A1D6CN29	1.67996	0.0212568	1.83062	0.0131428	1.58334	0.0327885	0.845103	0.562268	0.917059	0.710726	0.67936	0.0943309
A0A1D6CRD4	0.603427	0.0482871	0.887782	0.505366	0.720655	0.157592	1.01115	0.821756	1.05741	0.74105	0.640209	0.0848857
A0A1D6CYP4	0.459139	0.0189959	0.544809	0.0570637	0.619317	0.0896922	0.903797	0.753457	0.793327	0.552613	0.839223	0.467128
A0A1D6REH6	2.2623	0.0189959	1.67586	0.147839	2.0326	0.0336462	1.04992	0.819413	1.08462	0.700265	1.21854	0.396998
A0A1D6RQI0	0.607024	0.000464834	0.635635	0.00142076	0.690814	0.00534761	0.911171	0.612217	0.920675	0.676712	0.91596	0.483887
A0A1D6RST6	0.639607	0.0913519	0.545409	0.029684	0.490193	0.0119635	0.960402	0.821756	0.94476	0.781382	0.935105	0.558533
A0A1D6S4A3	0.680234	0.179426	0.6711	0.174065	0.550503	0.0442962	1.07315	0.795419	1.02808	0.758027	1.12571	0.528135
A4K4Y1	0.565671	0.06717	0.558769	0.0675168	0.503523	0.0296196	0.998957	0.821756	1.0712	0.74105	0.822067	0.487672
C3VQ52	0.586369	0.00478039	0.682465	0.035857	0.63712	0.0120678	0.806096	0.668341	0.932271	0.985265	0.840336	0.483887
C7C4X1	1.81095	0.0212568	1.31533	0.265903	1.57468	0.0671579	1.03769	0.821756	1.0237	0.786205	1.38103	0.178367
E6Y2L2	2.73752	0.0189959	2.0478	0.0751937	1.87269	0.0873371	0.860109	0.762428	0.97886	0.989594	0.950946	0.602006
I6QQ39	3.29823	0.0163557	2.07359	0.296397	2.7998	0.139665	1.29668	0.696465	1.37204	0.728645	1.60945	0.143
Q1PBI3	1.69344	0.0235472	1.27137	0.254104	1.31923	0.185319	0.936466	0.801178	0.987149	0.745266	0.931793	0.558931
Q41579	2.33531	0.0222031	1.83214	0.111918	2.05886	0.046273	1.14115	0.638051	1.42403	0.121547	1.46101	0.0745621
Q6W8Q2	1.52526	0.0871585	1.6282	0.0530471	1.60855	0.046273	0.814819	0.553373	0.898815	0.703794	0.894904	0.545527
Q8GTB8	0.399065	0.00278862	0.333005	0.00127772	0.557529	0.0243788	0.877486	0.740543	0.842671	0.68654	0.831605	0.46576
Q8L806	0.0879416	0.000219985	0.127376	0.000700376	0.115884	0.000352788	1.09161	0.808442	1.28258	0.587286	1.32795	0.414787
Q8W430	0.280899	0.0235472	0.340153	0.0573108	0.260524	0.0180635	0.793573	0.644628	0.76949	0.495581	1.00765	0.644214
W4ZQK5	2.15897	0.0482871	1.68602	0.159505	1.79487	0.0936542	1.29699	0.543112	1.47691	0.316198	1.73082	0.0613811
W4ZUK2	1.3584	0.258133	1.4387	0.182201	1.71559	0.0403517	0.8028	0.677614	0.888537	0.98378	0.782278	0.483887
W5A6D0	1.9617	0.0220687	2.14048	0.0131428	2.00115	0.0177171	1.40783	0.401065	1.40091	0.260133	1.38076	0.151042
W5AC26	0.420955	0.0144267	0.657888	0.188371	0.66831	0.180963	0.773322	0.644628	0.94311	0.823828	0.819675	0.545527
W5ASV0	0.372406	0.00627774	0.602833	0.116265	0.429788	0.0131059	0.915729	0.782355	0.669998	0.171198	0.584082	0.086994
W5ATU2	0.567886	0.0235472	0.421494	0.00350567	0.426904	0.00403632	0.748957	0.478204	0.676257	0.254742	0.78182	0.499094
W5BBE4	2.40187	0.00105679	2.12774	0.00350567	1.61934	0.0245703	1.1947	0.595044	0.841595	0.693004	1.18257	0.514056
W5BGG8	1.67685	0.0482871	1.33277	0.235781	1.57184	0.0671579	1.44463	0.401065	1.4891	0.379358	1.20148	0.485821
W5CQP6	1.66371	0.0189959	1.72925	0.0131428	1.72494	0.0105175	1.17196	0.738415	1.29099	0.711674	1.19772	0.593766
W5DQS5	0.794847	0.384739	0.597332	0.0741395	0.409863	0.0059859	0.760806	0.401065	0.816518	0.572296	1.00064	0.617574
W5EC46	1.89078	0.0371496	2.08233	0.0231662	1.34471	0.260198	0.702079	0.429315	0.802502	0.62615	0.854793	0.580548
W5ECA4	2.27269	0.427049	0.909117	0.657233	3.95741	0.0399572	0.80455	0.817494	0.78709	0.98378	0.721042	0.710059
W5EDV7	0.777864	0.383081	0.515017	0.0401499	0.641617	0.123152	0.925325	0.803554	1.13812	0.676712	1.13464	0.513632
W5EI90	1.50076	0.22939	2.77339	0.0163674	1.61932	0.223865	0.951563	0.861328	0.835383	0.98378	0.814107	0.715816
W5EJA6	0.773429	0.342213	0.847093	0.455815	0.554612	0.0403517	0.93612	0.834947	1.00163	0.993124	1.03378	0.818201
W5EJM2	1.56152	0.019375	1.39111	0.0853517	1.49846	0.0296196	0.984828	0.821756	1.1139	0.676712	0.904891	0.483887
W5ENQ3	0.842603	0.46851	0.80017	0.446426	2.30697	0.0142533	1.60689	0.503153	1.78034	0.0845377	0.797837	0.518409
W5ERW2	1.61364	0.0235472	1.26622	0.259203	1.62424	0.0214602	1.04194	0.819413	1.09248	0.74105	1.09409	0.587678
W5F7M9	1.06262	0.610247	1.25123	0.34662	2.00125	0.0177171	1.05838	0.821756	1.15962	0.676712	0.860788	0.494741
W5FA12	0.347699	0.0214124	0.369731	0.029684	0.39811	0.0355025	0.777023	0.648581	1.08901	0.76222	0.9459	0.572547
W5FDW8	0.297232	0.00611975	0.441991	0.0433085	0.427875	0.0310644	0.60707	0.401065	0.66412	0.365845	0.554253	0.116737
W5FEE5	0.362704	0.013905	0.409278	0.0270793	0.256349	0.00367823	0.807468	0.581036	0.566279	0.0523902	0.562803	0.0613033
W5FLF3	1.48994	0.102015	1.27255	0.299712	1.59324	0.0478283	1.16804	0.618343	1.25019	0.392271	1.13396	0.534244
W5FPI3	0.2812	0.000994131	0.355754	0.00350567	0.411985	0.00715439	0.673878	0.478119	0.598507	0.192983	0.64138	0.179076
W5GW19	0.73896	0.146454	0.611907	0.0226537	0.687169	0.0592513	1.0991	0.738415	1.04415	0.74105	0.86207	0.399036
W5GW81	1.67199	0.0308482	1.43514	0.121164	1.74677	0.0200688	1.19873	0.513677	1.34436	0.445601	1.30427	0.261849
W5H102	0.730015	0.226819	0.576207	0.0366045	0.691483	0.14049	0.956104	0.840201	1.06977	0.799274	1.21442	0.507687
A0A1D6BTF1	0.83323	0.536045	1.05728	0.619973	0.410298	0.00872979	0.874124	0.806504	1.06999	0.985265	1.06204	0.805061
A0A077RVB3	0.603111	0.158216	0.655092	0.22862	0.458944	0.0243788	0.527501	0.305911	0.608621	0.0323364	0.777037	0.541196
A0A077RWS5	0.397158	0.00442609	0.440583	0.0274236	0.374371	0.00803063	0.73501	0.401065	0.662873	0.0403532	0.566952	0.0165674
A0A1D5RSF5	2.72247	0.0093093	2.29864	0.0295216	3.12217	0.00436037	1.41424	0.429315	1.67643	0.0564228	1.90076	0.018765
A0A1D5SU52	4.5953	1.75042e-05	3.83761	9.86816e-05	4.9172	8.70504e-06	1.43472	0.313528	1.71494	0.0403532	1.84532	0.0105774
A0A1D5U093	3.60245	0.0235784	3.10883	0.0694795	3.20098	0.029972	1.4251	0.490981	2.27727	0.0163224	2.24655	0.0250923
A0A1D5U8D4	2.21893	0.133579	2.07062	0.168582	2.75328	0.0461583	1.22062	0.6226	1.94205	0.0219294	2.11839	0.0115874
A0A1D5UQF4	4.46916	0.00331312	4.10155	0.00813678	3.70132	0.0188563	1.73231	0.147423	2.13099	0.0144226	2.19889	0.0199262
A0A1D5WND0	0.286235	0.00374507	0.381068	0.00963146	0.49205	0.258557	0.56969	0.147423	0.457164	0.00143679	0.47743	0.004877
A0A1D5WW07	5.53104	0.0152586	5.72182	0.0109356	4.99218	0.0188563	1.34594	0.610408	2.64188	0.0281744	3.51063	0.00644865
A0A1D5YEH0	2.66062	0.00313304	2.23493	0.0134399	2.36406	0.00717253	1.26214	0.490981	1.48581	0.11253	1.71517	0.0260474
A0A1D5Z500	3.26938	0.000343007	3.08165	0.000700376	4.12912	9.06193e-05	1.24391	0.568158	2.05887	0.0524124	1.89253	0.0381042
A0A1D6BAP2	0.222009	0.0163557	0.411764	0.293568	0.318168	0.0503512	0.433518	0.279275	0.76531	0.574475	0.223253	0.0250923
A0A1D6BIB2	2.59417	0.000464834	2.31712	0.00159864	2.19337	0.00302151	1.51694	0.104542	2.56102	9.10703e-06	2.49375	1.18506e-05
A0A1D6BIR9	2.73972	0.0702227	2.92484	0.094995	3.56608	0.0448123	1.25	0.683902	2.56139	0.0488788	2.88903	0.018765
A0A1D6BJM1	0.509107	0.00550648	0.572734	0.0226537	0.506586	0.00534761	0.83112	0.581036	0.679929	0.253792	0.616529	0.0312501
A0A1D6CR43	1.90208	0.0110208	2.11031	0.00406016	1.98663	0.00642733	2.00243	0.00255581	2.18498	0.000144191	2.09942	0.0002011
A0A1D6CUR4	2.3654	0.00567862	1.93039	0.029684	2.44649	0.00486124	1.73873	0.0987394	2.65109	0.000144191	2.98611	2.40296e-05
A0A1D6CVG5	0.473778	0.000130216	0.602505	0.00344906	0.503837	0.000202377	0.660935	0.0229684	0.597379	0.000927622	0.560918	0.0002011
A0A1D6SDR0	1.92281	0.0235472	1.74965	0.0604212	2.5002	0.00367823	1.79134	0.0229684	2.9919	9.10703e-06	3.39306	2.55677e-06
Q53WS3	6.30354	0.000343007	6.38265	4.02275e-05	6.08067	0.000314627	1.13858	0.804924	1.72583	0.104396	1.65225	0.0419327
Q9ZR70	2.15365	0.013905	1.86979	0.0433085	2.40855	0.00534761	1.79114	0.401065	2.99241	0.00143679	3.67331	0.000717756
W5A4Z8	3.39924	0.00212682	2.82366	0.029684	3.32172	0.0116779	1.3851	0.601067	1.84338	0.041955	1.88451	0.018765
W5AFS8	2.35541	0.00550648	2.30313	0.00724213	2.17349	0.00971267	2.14224	0.193527	2.23845	0.0163224	1.78883	0.0312501
W5B6C4	0.588301	0.203511	0.700046	0.346073	0.391552	0.02224	0.617634	0.30716	0.534772	0.0281744	0.405941	0.00342961
W5CL83	2.4725	0.0339255	2.24195	0.0641727	3.42513	0.00534761	1.38081	0.523071	2.09085	0.0334497	3.07329	0.0029608
W5CUW2	1.17297	0.492158	1.48257	0.168619	2.03289	0.0186418	1.4001	0.425368	2.55256	0.0183622	2.37294	0.0115874
W5EJK0	0.26786	0.00105679	0.311027	0.00103137	0.278316	0.00184526	0.56295	0.13942	0.407939	0.00115044	0.388113	0.000481432
W5EMC7	1.09545	0.583261	1.50516	0.0641727	1.51512	0.0478283	1.36457	0.256114	1.29772	0.365845	1.53066	0.0210649
W5FEY4	0.270339	0.00201256	0.34652	0.00724213	0.298758	0.00381697	0.71833	0.478204	0.526493	0.0841976	0.36488	0.0105774
W5FP47	1.91633	0.00404588	1.51449	0.0579011	1.85947	0.00534761	1.25426	0.404709	1.60466	0.0488788	1.63341	0.0118706
W5FZJ8	0.476427	0.019375	0.494101	0.0279602	0.527097	0.0379531	0.688865	0.366469	0.598244	0.0386988	0.548891	0.016267
A0A080YUM7	1.42151	0.224227	1.28689	0.340363	1.28001	0.336682	2.14328	0.193527	2.03835	0.0845377	2.20396	0.043626
A0A1D5RZA3	0.584605	0.249346	0.849608	0.564035	0.589691	0.2368	0.786091	0.638051	0.631586	0.0515175	0.503884	0.0109202
A0A1D5SCB2	0.659994	0.165885	1.01698	0.657233	0.976023	0.684322	0.832547	0.640373	0.689675	0.176897	0.485367	0.0263542
A0A1D5STK8	0.906084	0.494119	1.04679	0.622365	0.88455	0.552058	0.866095	0.717343	1.10643	0.728645	0.494007	0.0146615
A0A1D5U5C8	0.669455	0.227325	0.711279	0.300823	0.601799	0.123152	0.740166	0.369599	0.670509	0.0482647	0.588766	0.0165674
A0A1D5UVJ6	0.705543	0.342933	0.848146	0.552832	0.874842	0.595424	1.09212	0.808851	1.0644	0.985265	0.515541	0.0395703
A0A1D5WHT5	1.19383	0.494361	1.31029	0.504788	1.22493	0.57033	1.38205	0.643139	0.865406	0.744978	0.459034	0.0474756
A0A1D5WYC0	0.796465	0.558455	1.58916	0.303518	0.913011	0.649452	1.87928	0.401065	1.60022	0.271844	1.82092	0.0460854
A0A1D5XF71	1.22518	0.494361	1.42462	0.273668	1.41523	0.272223	1.35056	0.568104	1.71568	0.445601	1.90854	0.0363622
A0A1D5XUF5	1.10384	0.644837	1.04112	0.634847	0.920643	0.62727	0.820989	0.591268	0.867434	0.582389	0.515613	0.0108357
A0A1D5YGW1	2.14807	0.0869279	2.02195	0.159505	2.44356	0.0608702	1.55421	0.279275	1.94297	0.0386988	1.99614	0.018765
A0A1D5YRV8	0.542554	0.459323	0.46198	0.352034	0.609552	0.495531	0.658472	0.615224	0.624318	0.0845377	0.428735	0.0419327
A0A1D5YW17	1.8095	0.0582697	1.51609	0.190877	1.64664	0.0891122	1.48733	0.478204	1.84877	0.0403532	1.87351	0.018765
A0A1D5ZUF9	0.699951	0.189075	0.816095	0.386068	0.61083	0.0673382	1.58247	0.507984	1.60117	0.566203	1.78451	0.0483841
A0A1D6BU25	1.05734	0.647233	1.01506	0.651979	0.852741	0.35899	0.926818	0.774066	0.891405	0.602606	0.639636	0.0411357
A0A1D6BUC2	0.79305	0.518121	0.775929	0.453771	0.676401	0.300491	1.01491	0.821756	1.04858	0.985265	0.307612	0.0107991
A0A1D6RFY9	0.726154	0.333989	1.01879	0.657333	0.847572	0.511165	0.933	0.820763	0.747593	0.703099	0.446579	0.0381042
A0A1D6RWC3	2.33424	0.155151	2.14118	0.19763	2.78632	0.0673382	1.47465	0.378125	1.84313	0.0318875	2.37716	0.00342961
A0A1D6RY87	0.880766	0.632215	0.861184	0.576904	0.965016	0.686026	0.921303	0.821756	0.865989	0.633845	0.306928	0.0411357
B7U6L5	0.84072	0.623846	0.99319	0.670812	1.30334	0.511165	1.88553	0.511799	1.66166	0.507962	1.75736	0.0274125
Q7XYD5	0.796636	0.54459	1.49107	0.334701	1.82136	0.136489	0.877256	0.815416	0.653551	0.0666138	0.581687	0.0303823
Q9ZR95	1.09903	0.697783	1.26075	0.561864	1.11079	0.65856	0.741846	0.570711	0.656541	0.0601321	0.613491	0.0395703
W5AVN7	0.833385	0.575432	0.826401	0.519362	0.92268	0.647357	1.0788	0.817348	1.02011	0.777993	0.40581	0.0182319
W5CRM8	0.876135	0.446399	0.943846	0.630439	0.883261	0.609912	0.79772	0.675005	0.882687	0.745266	0.581658	0.0203318
W5E174	1.49871	0.42591	1.836	0.275272	1.98666	0.11356	2.68071	0.401065	1.89408	0.0666138	2.02837	0.0250923
W5EST8	2.2454	0.179426	2.2826	0.175789	2.4355	0.120249	1.87653	0.147423	1.61288	0.0488788	1.81655	0.0303823
W5FIX9	1.45712	0.310417	1.50673	0.34391	1.14543	0.611349	0.728617	0.618551	0.769785	0.691437	0.587327	0.0203318
W5FQE2	1.15438	0.482333	0.950603	0.595125	1.17116	0.410298	1.14064	0.645121	1.24213	0.57802	1.53553	0.0437667
W5FTF6	0.711356	0.475204	0.70257	0.454088	0.619504	0.292354	0.759144	0.66078	0.94964	0.721251	0.167944	0.00296881
W5G9P1	0.818856	0.380582	1.00172	0.673174	0.549109	0.11586	0.625981	0.401065	0.595924	0.041955	0.484175	0.004877
W5GJK4	0.908112	0.637484	1.46274	0.318115	0.871354	0.591731	1.00849	0.876473	0.768338	0.64029	0.605682	0.0437996
W5GVD2	0.839205	0.402243	1.12895	0.584629	0.751333	0.450079	1.16031	0.774577	1.09197	0.74105	0.223325	0.00630445
W5GYF2	0.917681	0.589828	1.24811	0.554131	0.765024	0.526702	0.614135	0.55324	0.628358	0.722083	0.591629	0.0429703
Note: T0~T3 represented the control and aging groups in ST seeds (T0, CK; T1, ~90%; T2, ~80%; T3, ~60%)
T4~T7 represented the control and aging groups in SS seeds (T4, CK; T5, ~90%; T6, ~80%; T7, ~60%)

## Sheet: The overview of DAPs
Protein acccession	Protein description	Expression pattern						Function	Functional category
		ST			SS
		90VCK	80VCK	60VCK	90VCK	80VCK	60VCK
A0A1D5Z500	Late embryogenesis abundant protein D-34	UP	UP	UP	-	-	UP	Stress response	Celll defense and rescue
A0A1D5XF71	Late embryogenesis abundant protein D-34	-	-	-	-	-	UP	Stress response	Celll defense and rescue
A0A1D5YGW1	Late embryogenesis abundant protein D-34	-	-	-	-	UP	UP	Stress response	Celll defense and rescue
A0A1D5YW17	Late embryogenesis abundant protein D-34	-	-	-	-	UP	UP	Stress response	Celll defense and rescue
A0A1D6RWC3	Late embryogenesis abundant protein D-34	-	-	-	-	UP	UP	Stress response	Celll defense and rescue
W5FP47	Late embryogenesis abundant protein D-34	UP	-	UP	-	UP	UP	Stress response	Celll defense and rescue
W5FLF3	Late embryogenesis abundant protein D-34	-	-	UP	-	-	-	Stress response	Celll defense and rescue
A0A1D5XWV5	Late embryogenesis abundant protein D-34	UP	UP	UP	-	-	-	Stress response	Celll defense and rescue
A0A1D5ZRK3	Late embryogenesis abundant protein 3	-	-	UP	-	-	-	Stress response	Celll defense and rescue
W5CUW2	Late embryogenesis abundant protein Lea14-A	-	-	UP	-	UP	UP	Stress response	Celll defense and rescue
A0A1D6CR43	11 kDa late embryogenesis abundant protein	UP	UP	UP	UP	UP	UP	Stress response	Celll defense and rescue
A0A1D5SU52	Late embryogenesis abundant protein B19.4	UP	UP	UP	-	UP	UP	Stress response	Celll defense and rescue
W5A4Z8	Late embryogenesis abundant protein B19.4	UP	UP	UP	-	UP	UP	Stress response	Celll defense and rescue
A0A1D5WW07	Late embryogenesis abundant protein EMB564	UP	UP	UP	-	UP	UP	Stress response	Celll defense and rescue
Q53WS3	Early-methionine-labelled polypeptide	UP	UP	UP	-	-	UP	Stress response	Celll defense and rescue
Q9ZR70	Early-methionine-labelled polypeptide	UP	UP	UP	-	UP	UP	Stress response	Celll defense and rescue
A0A1D5SU11	Em protein	UP	UP	UP	-	-	-	Stress response	Celll defense and rescue
W5CL83	Em-like protein	UP	-	UP	-	UP	UP	Stress response	Celll defense and rescue
A0A1D6REH6	Embryonic protein DC-8	UP	-	UP	-	-	-	Stress response	Celll defense and rescue
E6Y2L2	Seed maturation protein PM41	UP	-	UP	-	-	-	Stress response	Celll defense and rescue
W5EJM2	Seed maturation protein PM41	UP	-	UP	-	-	-	Stress response	Celll defense and rescue
A0A1D6BIR9	Seed maturation protein	-	-	UP	-	UP	UP	Stress response	Celll defense and rescue
A0A1D6CUR4	Seed maturation protein	UP	UP	UP	-	UP	UP	Stress response	Celll defense and rescue
A0A1D6SDR0	Seed maturation protein	UP	-	UP	UP	UP	UP	Stress response	Celll defense and rescue
A0A0H4MAT1	Dehydrin 1	UP	-	-	-	-	-	Stress response	Celll defense and rescue
Q41579	Dehydrin 4	UP	-	UP	-	-	-	Stress response	Celll defense and rescue
W5GW81	Dehydrin 4	UP	-	UP	-	-	-	Stress response	Celll defense and rescue
W5ERW2	Dehydrin 6	-	-	UP	-	-	-	Stress response	Celll defense and rescue
A0A1D5U1N2	GYF domain-containing protein	-	-	DOWN	-	-	-	Stress response	Celll defense and rescue
A0A1D6BTF1	Activator of 90 kDa heat shock protein ATPase homolog	-	-	DOWN	-	-	-	Stress response	Celll defense and rescue
A0A1D5YB80	Heat shock 70 kDa protein, mitochondrial-like	DOWN	DOWN	DOWN	-	-	-	Stress response	Celll defense and rescue
W5FEE5	Heat shock cognate 70 kDa protein 2-like	DOWN	DOWN	DOWN	-	-	-	Stress response	Celll defense and rescue
A0A1D6C183	16.9 kDa class I heat shock protein 1-like	UP	-	-	-	-	-	Stress response	Celll defense and rescue
A0A1D6CJL6	16.9 kDa class I heat shock protein 1-like	UP	UP	UP	-	-	-	Stress response	Celll defense and rescue
W5BBE4	23.2 kDa heat shock protein	UP	UP	UP	-	-	-	Stress response	Celll defense and rescue
A0A1D5YR31	Dhn9	-	-	UP	-	-	-	Stress response	Celll defense and rescue
W5FA12	Lamin-like protein	DOWN	DOWN	DOWN	-	-	-	Stress response	Celll defense and rescue
A0A1D5STX4	Predicted protein	UP	UP	UP	-	-	-	Stress response	Celll defense and rescue
W4ZQK5	Small hydrophilic plant seed protein	UP	-	-	-	-	-	Stress response	Celll defense and rescue
A0A1D6CKF4	Oleosin 16.4 kDa-like	UP	UP	UP	-	-	-	Stress response	Celll defense and rescue
A0A1D5URY0	LEA domain-containing protein	-	-	UP	-	-	-	Stress response	Celll defense and rescue
W5H102	Soluble inorganic pyrophosphatase 6, chloroplastic	-	DOWN	-	-	-	-	Stress response	Celll defense and rescue
A0A1D5TUQ5	Cationic peroxidase SPC4-like	-	-	DOWN	-	-	-	Detoxification	Celll defense and rescue
A0A1D5UU04	Cationic peroxidase SPC4-like	-	-	DOWN	-	-	-	Detoxification	Celll defense and rescue
A0A1D6A4I6	Glutathione S-transferase zeta class	-	-	DOWN	-	-	-	Detoxifacation	Celll defense and rescue
Q8GTB8	Glutathione S-transferase 3-like	DOWN	DOWN	DOWN	-	-	-	Detoxifacation	Celll defense and rescue
A0A1D5V9V3	Peroxidase 2-like	DOWN	DOWN	DOWN	-	-	-	Detoxifacation	Celll defense and rescue
C3VQ52	Ascorbate peroxidase	DOWN	DOWN	DOWN	-	-	-	Detoxifacation	Celll defense and rescue
Q6W8Q2	1-Cys peroxiredoxin PER1	-	-	UP	-	-	-	Detoxifacation	Celll defense and rescue
A0A1D6CB85	Lactoylglutathione lyase	UP	-	UP	-	-	-	Detoxifacation	Celll defense and rescue
A0A1D5ZD36	Glutathione-dependent formaldehyde-activating enzyme	UP	-	-	-	-	-	Detoxifacation	Celll defense and rescue
A0A1D5TZ33	Protein-L-isoaspartate O-methyltransferase	-	-	UP	-	-	-	Cell rescue	Celll defense and rescue
A0A1D6C6R0	Indole-3-glycerol phosphate synthase, chloroplastic	-	DOWN	DOWN	-	-	-	Amino acid metabolism	Metabolism
W5A6D0	Aldose reductase	UP	UP	UP	-	-	-	Carbohydrate metabolism	Metabolism
Q8W430	Sucrose:sucrose 1-fructosyltransferase	DOWN	-	DOWN	-	-	-	Carbohydrate metabolism	Metabolism
W4ZUK2	Glucose and ribitol dehydrogenase homolog	-	-	UP	-	-	-	Carbohydrate metabolism	Metabolism
A0A1D5RYR3	UDP-glucuronic acid decarboxylase 2	-	-	DOWN	-	-	-	Carbohydrate metabolism	Metabolism
W5EI90	Ricin B-like lectin R40C1	-	UP	-	-	-	-	Carbohydrate metabolism	Metabolism
A0A1D5XI63	Ricin B-like lectin R40C1	UP	UP	-	-	-	-	Carbohydrate metabolism	Metabolism
A0A1D6CYP4	Probable galactinol--sucrose galactosyltransferase 1	DOWN	-	-	-	-	-	Carbohydrate metabolism	Metabolism
W5FDW8	UDP-glucose 6-dehydrogenase 4	DOWN	DOWN	DOWN	-	-	-	Carbohydrate metabolism	Metabolism
A0A1D6RST6	Mannose-1-phosphate guanylyltransferase 1	-	DOWN	DOWN	-	-	-	Carbohydrate metabolism	Metabolism
W5GW19	Predicted protein	-	DOWN	-	-	-	-	Nucleotide metabolism	Metabolism
A0A1D6S4A3	Deoxyuridine 5'-triphosphate nucleotidohydrolase	-	-	DOWN	-	-	-	Nucleotide metabolism	Metabolism
A0A1D5Z4H3	Lipoxygenase 2	DOWN	-	DOWN	-	-	-	Lipid metabolism	Metabolism
A0A1D5RUI5	3-ketoacyl-CoA thiolase 2, peroxisomal	-	-	DOWN	-	-	-	Lipid metabolism	Metabolism
A0A1D5TUT9	Anthocyanidin reductase	-	-	DOWN	-	-	-	Secondary metabolism	Metabolism
A0A1D5UWN7	Phospho-2-dehydro-3-deoxyheptonate aldolase 2, chloroplastic	DOWN	DOWN	DOWN	-	-	-	Secondary metabolism	Metabolism
A0A1D5Z1D2	Anthranilate synthase alpha subunit 1, chloroplastic	-	DOWN	DOWN	-	-	-	Secondary metabolism	Metabolism
A0A1D6RQI0	Bifunctional 3-dehydroquinate dehydratase/shikimate dehydrogenase, chloroplastic-like isoform X1	DOWN	DOWN	DOWN	-	-	-	Secondary metabolism	Metabolism
W5DQS5	Oxalate oxidase	-	-	DOWN	-	-	-	Secondary metabolism	Metabolism
A0A1D5U6U1	Adenylylsulfate kinase	-	-	DOWN	-	-	-	Secondary metabolism	Metabolism
C7C4X1	Glyceraldehyde-3-phosphate dehydrogenase	UP	-	-	-	-	-	Energy	Metabolism
Q1PBI3	Glucose-6-phosphate isomerase, cytosolic	UP	-	-	-	-	-	Energy	Metabolism
A0A1D5YFC1	Phenylalanine--tRNA ligase alpha subunit, cytoplasmic	-	-	DOWN	-	-	-	Protein synthesis	Protein synthesis and destination
W5AC26	Histidine--tRNA ligase, cytoplasmic	DOWN	-	-	-	-	-	Protein synthesis	Protein synthesis and destination
A0A1D5Z5S3	D-aminoacyl-tRNA deacylase	-	-	UP	-	-	-	Protein synthesis	Protein synthesis and destination
A0A1D5Z340	60S ribosomal protein L7a	UP	-	-	-	-	-	Protein synthesis	Protein synthesis and destination
A0A1D6ASL7	60S ribosomal protein L6-like	-	UP	-	-	-	-	Protein synthesis	Protein synthesis and destination
Q8L806	40S ribosomal protein S18	DOWN	DOWN	DOWN	-	-	-	Protein synthesis	Protein synthesis and destination
A0A1D5RS63	Ribosomal L1 domain-containing protein 1-like	-	-	DOWN	-	-	-	Protein synthesis	Protein synthesis and destination
A0A1D6AZH3	Ribosome biogenesis regulatory protein homolog	-	DOWN	-	-	-	-	Protein synthesis	Protein synthesis and destination
W5ATU2	Polyadenylate-binding protein RBP47	DOWN	DOWN	DOWN	-	-	-	Protein synthesis	Protein synthesis and destination
W5EDV7	Glycine-rich RNA-binding protein RZ1C-like isoform X1	-	DOWN	-	-	-	-	Protein synthesis	Protein synthesis and destination
A0A1D6BMF2	Protease 2	DOWN	-	-	-	-	-	Protein degradation	Protein synthesis and destination
W5EJA6	ATP-dependent Clp protease proteolytic subunit 5, chloroplastic	-	-	DOWN	-	-	-	Protein degradation	Protein synthesis and destination
W5ASV0	Oryzain alpha chain	DOWN	-	DOWN	-	-	-	Protein degradation	Protein synthesis and destination
W5F7M9	Putative chaperone GrpE type 2	-	-	UP	-	-	-	Protein transporter	Transporters
A0A1D5UDS7	Mitochondrial import inner membrane translocase subunit TIM44-2	-	-	DOWN	-	-	-	Others	Transporters
A0A1D5VI26	Mitochondrial dicarboxylate/tricarboxylate transporter DTC-like	DOWN	-	-	-	-	-	Others	Transporters
A0A1D5YJB1	AP-2 complex subunit alpha-2-like	DOWN	-	-	-	-	-	Protein transporter	Transporters
A0A1D5YVV2	Syntaxin-52 isoform X1	-	DOWN	-	-	-	-	Protein transporter	Transporters
A0A1D6CN29	Copper transport protein ATX1	UP	UP	UP	-	-	-	Ions transporter	Transporters
W5EC46	Non-specific lipid-transfer protein 4-like	UP	UP	-	-	-	-	Lipids transporter	Transporters
A0A1D5S4G8	Golgi apparatus membrane protein-like protein ECHIDNA	-	-	DOWN	-	-	-	Others	Transporters
A0A1D5SL30	Mitochondrial dicarboxylate/tricarboxylate transporter DTC-like	-	DOWN	DOWN	-	-	-	Others	Transporters
A4K4Y1	Alpha tubulin1	-	-	DOWN	-	-	-	Cytoskeleton	Cell structure
A0A1D5YN83	Annexin D5	-	-	DOWN	-	-	-	Others	Cell structure
W5ENQ3	CHCH domain containing protein, expressed	-	-	UP	-	-	-	Others	Cell structure
A0A1D5ST90	DNA replication licensing factor MCM3	DOWN	DOWN	DOWN	-	-	-	DNA replication	Cell growth/division
W5FPI3	DNA replication licensing factor MCM7	DOWN	DOWN	DOWN	-	-	-	DNA replication	Cell growth/division
A0A1D5UZA9	Glycine-rich RNA-binding protein 4, mitochondrial-like	-	DOWN	-	-	-	-	RNA bind	Transcription
A0A1D6C5W5	RNA exonuclease 4	-	-	DOWN	-	-	-	rRNA synthesis	Transcription
A0A1D6CRD4	RNA-binding (RRM/RBD/RNP motifs) family protein	DOWN	-	-	-	-	-	mRNA process	Transcription
A0A1D6AYF2	KH domain-containing protein	DOWN	DOWN	-	-	-	-	mRNA synthesis	Transcription
I6QQ39	Globulin-1 S allele	UP	-	-	-	-	-	Nutrient reservoir	Storage protein
W5ECA4	Globulin-1 S allele	-	-	UP	-	-	-	Nutrient reservoir	Storage protein
A0A1D5ZZT8	Globulin-1 S allele-like	UP	-	UP	-	-	-	Nutrient reservoir	Storage protein
A0A1D6AT75	Putative dynamin homolog	-	DOWN	DOWN	-	-	-	Signal transduction	Signal transduction
A0A1D6ASM7	Uncharacterized GTP-binding protein YjiA-like	DOWN	-	DOWN	-	-	-	Unknown	Unknown
A0A1D5UJV6	Naked endosperm1	-	DOWN	-	-	-	-	Unknown	Unknown
A0A0F7GA49	WSI18 protein	-	UP	-	-	-	-	Unknown	Unknown
A0A1D5XIA7	Predicted protein	-	-	UP	-	-	-	Unknown	Unknown
A0A1D6BF74	Predicted protein	-	-	UP	-	-	-	Unknown	Unknown
A0A1D6AI79	Predicted protein	UP	-	UP	-	-	-	Unknown	Unknown
A0A1D6AZR7	Predicted protein	UP	-	UP	-	-	-	Unknown	Unknown
W5CQP6	Predicted protein	UP	UP	UP	-	-	-	Unknown	Unknown
W5BGG8	Uncharacterized protein LOC109781115	UP	-	-	-	-	-	Unknown	Unknown
A0A1D5RSF5	Predicted protein	UP	UP	UP	-	-	UP	Stress response	Celll defense and rescue
W5FZJ8	DnaJ protein homolog	DOWN	DOWN	DOWN	-	DOWN	DOWN	Stress response	Celll defense and rescue
A0A1D6BJM1	Peroxidase 16	DOWN	DOWN	DOWN	-	-	DOWN	Detoxification	Celll defense and rescue
W5B6C4	Peroxidase 16	-	-	DOWN	-	DOWN	DOWN	Detoxification	Celll defense and rescue
W5EJK0	L-ascorbate peroxidase 1, cytosolic	DOWN	DOWN	DOWN	-	DOWN	DOWN	Detoxification	Celll defense and rescue
A0A077RWS5	S-adenosylmethionine synthase 1	DOWN	DOWN	DOWN	-	DOWN	DOWN	Amino acid metabolism	Metabolism
A0A077RVB3	UDP-arabinopyranose mutase 1-like	-	-	DOWN	-	DOWN	-	Carbohydrate metabolism	Metabolism
A0A1D6BAP2	Alpha-amylase 1	DOWN	-	-	-	-	DOWN	Carbohydrate metabolism	Metabolism
W5FEY4	Predicted protein	DOWN	DOWN	DOWN	-	-	DOWN	Carbohydrate metabolism	Metabolism
W5AFS8	Aldose reductase	UP	UP	UP	-	UP	UP	Carbohydrate metabolism	Metabolism
A0A1D5WND0	Tubulin beta chain	DOWN	DOWN	-	-	DOWN	DOWN	Cytoskeleton	Cell structure
W5EMC7	Outer envelope pore protein 16-2, chloroplastic	-	-	UP	-	-	UP	Others	Transports
A0A1D6CVG5	ABC transporter F family member 1	DOWN	DOWN	DOWN	DOWN	DOWN	DOWN	ABC-type	Transports
A0A1D5U093	Predicted protein	UP	-	UP	-	UP	UP	Cell growth	Cell growth/division
A0A1D5UQF4	Topless-related protein 2	UP	UP	UP	-	UP	UP	Cell growth	Cell growth/division
A0A1D5U8D4	Probable protein phosphatase 2C 58	-	-	UP	-	UP	UP	Phosphatases	Signal transduction
A0A1D5YEH0	Globulin-1 S allele	UP	UP	UP	-	-	UP	Nutrient reservoir	Storage protein
A0A1D6BIB2	Hypothetical protein TRIUR3_06375	UP	UP	UP	-	UP	UP	Unknown	Unknown
A0A1D5WHT5	Predicted protein	-	-	-	-	-	DOWN	Stress response	Celll defense and rescue
A0A1D5YRV8	Heat shock cognate 70 kDa protein 2-like	-	-	-	-	-	DOWN	Stress response	Celll defense and rescue
W5FIX9	Macrophage migration inhibitory factor homolog isoform X2	-	-	-	-	-	DOWN	Stress response	Celll defense and rescue
W5G9P1	DnaJ protein homolog 2-like isoform X2	-	-	-	-	DOWN	DOWN	Stress response	Celll defense and rescue
W5FTF6	Ubiquitin-conjugating enzyme E2 variant 1C	-	-	-	-	-	DOWN	Stress response	Celll defense and rescue
A0A080YUM7	Calmodulin-binding protein 60 F-like isoform X2	-	-	-	-	-	UP	Stress response	Celll defense and rescue
A0A1D6BUC2	Thioredoxin domain-containing protein PLP3A	-	-	-	-	-	DOWN	Detoxification	Celll defense and rescue
A0A1D5XUF5	Outer envelope protein 64, chloroplastic	-	-	-	-	-	DOWN	Amino acid metabolism	Metabolism
A0A1D5WYC0	Phosphoglucomutase, cytoplasmic	-	-	-	-	-	UP	Carbohydrate metabolism	Metabolism
W5E174	Inositol-3-phosphate synthase	-	-	-	-	-	UP	Carbohydrate metabolism	Metabolism
A0A1D5STK8	UDP-glucose:2-hydroxyflavanone C-glucosyltransferase-like	-	-	-	-	-	DOWN	Secondary metabolism	Metabolism
A0A1D5U5C8	Probable pyridoxal 5'-phosphate synthase subunit PDX1.1	-	-	-	-	DOWN	DOWN	Secondary metabolism	Metabolism
W5AVN7	3-hydroxyacyl-[acyl-carrier-protein] dehydratase FabZ	-	-	-	-	-	DOWN	Lipid metabolism	Metabolism
A0A1D6RY87	Alanine--tRNA ligase-like	-	-	-	-	-	DOWN	Protein synthesis	Protein synthesis and destination
Q7XYD5	60S acidic ribosomal protein P2B	-	-	-	-	-	DOWN	Protein synthesis	Protein synthesis and destination
A0A1D5RZA3	Tubulin beta-5 chain	-	-	-	-	-	DOWN	Cytoskeleton	Cell structure
A0A1D6RFY9	BAHD acyltransferase DCR	-	-	-	-	-	DOWN	Others	Cell growth/division
W5GVD2	NAP1-related protein 2	-	-	-	-	-	DOWN	Others	Cell growth/division
W5CRM8	Glycine-rich RNA-binding protein 4, mitochondrial	-	-	-	-	-	DOWN	mRNA process	Transcription
A0A1D5UVJ6	Serine/arginine-rich splicing factor RS31	-	-	-	-	-	DOWN	mRNA process	Transcription
Q9ZR95	Aquaporin TIP1-1	-	-	-	-	-	DOWN	Ions transport	Transporters
W5GJK4	ADP,ATP carrier protein, mitochondrial	-	-	-	-	-	DOWN	Others	Transporters
W5GYF2	ADP,ATP carrier protein, mitochondrial	-	-	-	-	-	DOWN	Others	Transporters
B7U6L5	Globulin-1 S allele	-	-	-	-	-	UP	Nutrient reservoir	Storage protein
W5EST8	Globulin-1 S allele	-	-	-	-	UP	UP	Nutrient reservoir	Storage protein
A0A1D5ZUF9	Ribosome-binding ATPase YchF	-	-	-	-	-	UP	Mediators	Signal transduction
A0A1D6BU25	Profilin	-	-	-	-	-	DOWN	Mediators	Signal transduction
A0A1D5SCB2	DNA-binding protein DDB_G0278111	-	-	-	-	-	DOWN	Mediators	Signal transduction
W5FQE2	Oil body-associated protein 1A	-	-	-	-	-	UP	Unknown	Unknown
Note: 90VCK represent the comparison between control group and ageing group of 90%.
80VCK represent the comparison between control group and ageing group of 80%.
60VCK represent the comparison between control group and ageing group of 60%.
- represent no changes occurred in ageing processes.

## Sheet: GO annotation of DAPs in ST
Protein acccession	Sequence description	GO in Extended Format(GO Category GOID GOTerm)					Functional category
A0A1D6CR43	11 kDa late embryogenesis abundant protein	P:GO:0000003 reproduction					Cell defense and rescue
A0A1D6CR43	11 kDa late embryogenesis abundant protein	P:GO:0009790 embryo development
A0A1D6CR43	11 kDa late embryogenesis abundant protein	P:GO:0009791 post-embryonic development
A0A1D6CR43	11 kDa late embryogenesis abundant protein	P:GO:0009793 embryo development ending in seed dormancy
A0A1D5WW07	Late embryogenesis abundant protein EMB564	C:GO:0005829 cytosol					Cell defense and rescue
A0A1D5WW07	Late embryogenesis abundant protein EMB564	P:GO:0000003 reproduction
A0A1D5WW07	Late embryogenesis abundant protein EMB564	P:GO:0009719 P:response to endogenous stimulus
A0A1D5WW07	Late embryogenesis abundant protein EMB564	P:GO:0009791 post-embryonic development
W5CUW2	Late embryogenesis abundant protein Lea14-A	P:GO:0006950 response to stress					Cell defense and rescue
W5CUW2	Late embryogenesis abundant protein Lea14-A	P:GO:0009628 response to abiotic stimulus
W5CUW2	Late embryogenesis abundant protein Lea14-A	P:GO:0009269 response to desiccation
A0A1D5SU52	Late embryogenesis abundant protein B19.4						Cell defense and rescue
A0A1D5XWV5	Late embryogenesis abundant protein D-34						Cell defense and rescue
A0A1D5Z500	Late embryogenesis abundant protein D-34						Cell defense and rescue
W5FLF3	Late embryogenesis abundant protein D-34						Cell defense and rescue
W5FP47	Late embryogenesis abundant protein D-34						Cell defense and rescue
W5A4Z8	Late embryogenesis abundant protein B19.4						Cell defense and rescue
A0A1D5ZRK3	Late embryogenesis abundant protein 3						Cell defense and rescue
A0A1D5URY0	LEA domain-containing protein	C:GO:0016020 membrane					Cell defense and rescue
A0A0H4MAT1	Dehydrin 1	P:GO:0006950 response to stress					Cell defense and rescue
A0A0H4MAT1	Dehydrin 1	P:GO:0009628 response to abiotic stimulus
A0A0H4MAT1	Dehydrin 1	P:GO:0009415 response to water
Q41579	Dehydrin 4	P:GO:0006950 response to stress					Cell defense and rescue
Q41579	Dehydrin 4	P:GO:0009628 response to abiotic stimulus
Q41579	Dehydrin 4	P:GO:0009415 response to water
W5GW81	Dehydrin 4	P:GO:0006950 response to stress					Cell defense and rescue
W5GW81	Dehydrin 4	P:GO:0009628 response to abiotic stimulus
W5GW81	Dehydrin 4	P:GO:0009415 response to water
W5ERW2	Dehydrin 6	C:GO:0005783 endoplasmic reticulum					Cell defense and rescue
W5ERW2	Dehydrin 6	C:GO:0016020 membrane
W5ERW2	Dehydrin 6	F:GO:0003824 catalytic activity
W5ERW2	Dehydrin 6	P:GO:0006950 response to stress
W5ERW2	Dehydrin 6	P:GO:0009628 response to abiotic stimulus
W5ERW2	Dehydrin 6	P:GO:0019538 protein metabolic process
W5ERW2	Dehydrin 6	P:GO:0009415 response to water
A0A1D5SU11	Em protein	C:GO:0005829 cytosol					Cell defense and rescue
A0A1D5SU11	Em protein	P:GO:0000003 reproduction
A0A1D5SU11	Em protein	P:GO:0009719 P:response to endogenous stimulus
A0A1D5SU11	Em protein	P:GO:0009791 post-embryonic development
W5CL83	Em-like protein	P:GO:0000003 reproduction					Cell defense and rescue
W5CL83	Em-like protein	C:GO:0005829 cytosol
W5CL83	Em-like protein	P:GO:0009719 response to endogenous stimulus
W5CL83	Em-like protein	P:GO:0009791 post-embryonic development
A0A1D5U1N2	GYF domain-containing protein	F:GO:0003729 mRNA binding					Cell defense and rescue
A0A1D5U1N2	GYF domain-containing protein	F:GO:0005515 protein binding
A0A1D5U1N2	GYF domain-containing protein	P:GO:0009737 response to abscisic acid
A0A1D5U1N2	GYF domain-containing protein	P:GO:0051607 defense response to virus
W5BBE4	23.2 kDa heat shock protein	C:GO:0005783 endoplasmic reticulum					Cell defense and rescue
W5BBE4	23.2 kDa heat shock protein	P:GO:0006950 response to stress
W5BBE4	23.2 kDa heat shock protein	P:GO:0009628 response to abiotic stimulus
A0A1D6C183	16.9 kDa class I heat shock protein 1-like						Cell defense and rescue
A0A1D6CJL6	16.9 kDa class I heat shock protein 1-like						Cell defense and rescue
A0A1D6BTF1	Activator of 90 kDa heat shock protein ATPase homolog	C:GO:0005829 cytosol					Cell defense and rescue
A0A1D6BTF1	Activator of 90 kDa heat shock protein ATPase homolog	F:GO:0030234 enzyme regulator activity
A0A1D6BTF1	Activator of 90 kDa heat shock protein ATPase homolog	F:GO:0001671 ATPase activator activity
A0A1D6BTF1	Activator of 90 kDa heat shock protein ATPase homolog	F:GO:0051087 chaperone binding
A0A1D6BTF1	Activator of 90 kDa heat shock protein ATPase homolog	F:GO:0005515 protein binding
A0A1D6BTF1	Activator of 90 kDa heat shock protein ATPase homolog	P:GO:0006950 response to stress
A0A1D5YB80	Heat shock 70 kDa protein, mitochondrial-like	C:GO:0005618 cell wall					Cell defense and rescue
A0A1D5YB80	Heat shock 70 kDa protein, mitochondrial-like	C:GO:0005739 mitochondrion
A0A1D5YB80	Heat shock 70 kDa protein, mitochondrial-like	C:GO:0005773 vacuole
A0A1D5YB80	Heat shock 70 kDa protein, mitochondrial-like	C:GO:0016020 membrane
A0A1D5YB80	Heat shock 70 kDa protein, mitochondrial-like	F:GO:0005524 ATP binding
A0A1D5YB80	Heat shock 70 kDa protein, mitochondrial-like	F:GO:0000166 nucleotide binding
A0A1D5YB80	Heat shock 70 kDa protein, mitochondrial-like	F:GO:0005515 protein binding
A0A1D5YB80	Heat shock 70 kDa protein, mitochondrial-like	F:GO:0051082 unfolded protein binding
A0A1D5YB80	Heat shock 70 kDa protein, mitochondrial-like	P:GO:0006950 response to stress
A0A1D5YB80	Heat shock 70 kDa protein, mitochondrial-like	P:GO:0009628 response to abiotic stimulus
A0A1D5YB80	Heat shock 70 kDa protein, mitochondrial-like	P:GO:0009719 response to endogenous stimulus
A0A1D5YB80	Heat shock 70 kDa protein, mitochondrial-like	P:GO:0009987 cellular process
A0A1D5YB80	Heat shock 70 kDa protein, mitochondrial-like	P:GO:0006457 protein folding
W5FEE5	Heat shock cognate 70 kDa protein 2-like	F:GO:0000166 nucleotide binding					Cell defense and rescue
A0A1D5YR31	Dhn9	P:GO:0006950 response to stress					Cell defense and rescue
A0A1D5YR31	Dhn9	P:GO:0009628 response to abiotic stimulus
A0A1D5YR31	Dhn9	P:GO:0009415 response to water
W5FZJ8	DnaJ protein homolog	F:GO:0000166 nucleotide binding					Cell defense and rescue
W5FZJ8	DnaJ protein homolog	F:GO:0005524 ATP binding
W5FZJ8	DnaJ protein homolog	F:GO:0005515 protein binding
W5FZJ8	DnaJ protein homolog	F:GO:0031072 heat shock protein binding
W5FZJ8	DnaJ protein homolog	F:GO:0051082 unfolded protein binding
W5FZJ8	DnaJ protein homolog	P:GO:0006950 response to stress
W5FZJ8	DnaJ protein homolog	P:GO:0009628 response to abiotic stimulus
W5FZJ8	DnaJ protein homolog	P:GO:0009987 cellular process
W5FZJ8	DnaJ protein homolog	P:GO:0006457 protein folding
W5FZJ8	DnaJ protein homolog	P:GO:0009408 response to heat
W5FA12	Lamin-like protein	C:GO:0016020 membrane					Cell defense and rescue
W5FA12	Lamin-like protein	F:GO:0009055 electron transfer activity
W5FA12	Lamin-like protein	F:GO:0003824 catalytic activity
W5FA12	Lamin-like protein	P:GO:0006091 generation of precursor metabolites and energy
A0A1D6REH6	Embryonic protein DC-8						Cell defense and rescue
Q53WS3	Early-methionine-labelled polypeptide						Cell defense and rescue
Q9ZR70	Early-methionine-labelled polypeptide						Cell defense and rescue
W5EJM2	Seed maturation protein PM41						Cell defense and rescue
E6Y2L2	Seed maturation protein PM41						Cell defense and rescue
A0A1D6BIR9	Seed maturation protein						Cell defense and rescue
A0A1D6CUR4	Seed maturation protein						Cell defense and rescue
A0A1D6SDR0	Seed maturation protein						Cell defense and rescue
W4ZQK5	Small hydrophilic plant seed protein	C:GO:0005829 cytosol					Cell defense and rescue
W4ZQK5	Small hydrophilic plant seed protein	P:GO:0000003 reproduction
W4ZQK5	Small hydrophilic plant seed protein	P:GO:0009719 response to endogenous stimulus
W4ZQK5	Small hydrophilic plant seed protein	P:GO:0009791 post-embryonic development
A0A1D6CKF4	Oleosin 16.4 kDa-like	C:GO:0005622 intracellular					Cell defense and rescue
A0A1D6CKF4	Oleosin 16.4 kDa-like	C:GO:0016020 membrane
A0A1D6CKF4	Oleosin 16.4 kDa-like	C:GO:0012511 monolayer-surrounded lipid storage body
A0A1D6CKF4	Oleosin 16.4 kDa-like	C:GO:0016021 integral component of membrane
A0A1D6CKF4	Oleosin 16.4 kDa-like	P:GO:0000003 reproduction
A0A1D6CKF4	Oleosin 16.4 kDa-like	P:GO:0006950 response to stress
A0A1D6CKF4	Oleosin 16.4 kDa-like	P:GO:0009628 response to abiotic stimulus
A0A1D6CKF4	Oleosin 16.4 kDa-like	P:GO:0009791 post-embryonic development
A0A1D5STX4	Predicted protein	P:GO:0006091 generation of precursor metabolites and energy					Cell defense and rescue
A0A1D5STX4	Predicted protein	P:GO:0006950 response to stress
A0A1D5RSF5	Predicted protein	P:GO:0006950 response to stress					Cell defense and rescue
A0A1D5RSF5	Predicted protein	P:GO:0006091 generation of precursor metabolites and energy
W5H102	Soluble inorganic pyrophosphatase 6, chloroplastic	C:GO:0009570 chloroplast stroma					Cell defense and rescue
W5H102	Soluble inorganic pyrophosphatase 6, chloroplastic	C:GO:0005737 cytoplasm
W5H102	Soluble inorganic pyrophosphatase 6, chloroplastic	C:GO:0009579 thylakoid
W5H102	Soluble inorganic pyrophosphatase 6, chloroplastic	C:GO:0009941 chloroplast envelope
W5H102	Soluble inorganic pyrophosphatase 6, chloroplastic	F:GO:0000287 magnesium ion binding
W5H102	Soluble inorganic pyrophosphatase 6, chloroplastic	F:GO:0004427 inorganic diphosphatase activity
W5H102	Soluble inorganic pyrophosphatase 6, chloroplastic	P:GO:0006796 phosphate-containing compound metabolic process
W5H102	Soluble inorganic pyrophosphatase 6, chloroplastic	P:GO:0009651 response to salt stress
W5H102	Soluble inorganic pyrophosphatase 6, chloroplastic	P:GO:0042742 defense response to bacterium
W5H102	Soluble inorganic pyrophosphatase 6, chloroplastic	P:GO:0046686 response to cadmium ion
A0A1D5TUQ5	Cationic peroxidase SPC4-like	C:GO:0005576 extracellular region					Cell defense and rescue
A0A1D5TUQ5	Cationic peroxidase SPC4-like	C:GO:0009505 plant-type cell wall
A0A1D5TUQ5	Cationic peroxidase SPC4-like	C:GO:0009506 plasmodesma
A0A1D5TUQ5	Cationic peroxidase SPC4-like	F:GO:0003676 nucleic acid binding
A0A1D5TUQ5	Cationic peroxidase SPC4-like	F:GO:0004601 peroxidase activity
A0A1D5TUQ5	Cationic peroxidase SPC4-like	F:GO:0020037 heme binding
A0A1D5TUQ5	Cationic peroxidase SPC4-like	F:GO:0008270 zinc ion binding
A0A1D5TUQ5	Cationic peroxidase SPC4-like	P:GO:0006979 response to oxidative stress
A0A1D5TUQ5	Cationic peroxidase SPC4-like	P:GO:0009664 plant-type cell wall organization
A0A1D5TUQ5	Cationic peroxidase SPC4-like	P:GO:0042744 hydrogen peroxide catabolic process
A0A1D5TUQ5	Cationic peroxidase SPC4-like	P:GO:0055114 oxidation-reduction process
A0A1D5TUQ5	Cationic peroxidase SPC4-like	P:GO:0098869 cellular oxidant detoxification
A0A1D5UU04	Cationic peroxidase SPC4-like	C:GO:0005576 extracellular region					Cell defense and rescue
A0A1D5UU04	Cationic peroxidase SPC4-like	C:GO:0005618 cell wall
A0A1D5UU04	Cationic peroxidase SPC4-like	F:GO:0003824 catalytic activity
A0A1D5UU04	Cationic peroxidase SPC4-like	F:GO:0005488 binding
A0A1D5UU04	Cationic peroxidase SPC4-like	F:GO:0004601 peroxidase activity
A0A1D5UU04	Cationic peroxidase SPC4-like	F:GO:0020037 heme binding
A0A1D5UU04	Cationic peroxidase SPC4-like	P:GO:0006950 response to stress
A0A1D5UU04	Cationic peroxidase SPC4-like	P:GO:0009056 catabolic process
A0A1D5UU04	Cationic peroxidase SPC4-like	P:GO:0016043 cellular component organization
A0A1D5UU04	Cationic peroxidase SPC4-like	P:GO:0006979 response to oxidative stress
A0A1D5UU04	Cationic peroxidase SPC4-like	P:GO:0042744 hydrogen peroxide catabolic process
A0A1D5UU04	Cationic peroxidase SPC4-like	P:GO:0055114 oxidation-reduction process
A0A1D6A4I6	Glutathione S-transferase zeta class	C:GO:0005737 cytoplasm					Cell defense and rescue
A0A1D6A4I6	Glutathione S-transferase zeta class	F:GO:0004364 glutathione transferase activity
A0A1D6A4I6	Glutathione S-transferase zeta class	F:GO:0005515 protein binding
A0A1D6A4I6	Glutathione S-transferase zeta class	P:GO:0009072 aromatic amino acid family metabolic process
Q8GTB8	Glutathione S-transferase 3-like	C:GO:0005737 cytoplasm					Cell defense and rescue
Q8GTB8	Glutathione S-transferase 3-like	F:GO:0004364 glutathione transferase activity
Q8GTB8	Glutathione S-transferase 3-like	F:GO:0005515 protein binding
Q8GTB8	Glutathione S-transferase 3-like	P:GO:0006749 glutathione metabolic process
A0A1D5V9V3	Peroxidase 2-like	C:GO:0005576 extracellular region					Cell defense and rescue
A0A1D5V9V3	Peroxidase 2-like	F:GO:0003824 catalytic activity
A0A1D5V9V3	Peroxidase 2-like	F:GO:0005488 binding
A0A1D5V9V3	Peroxidase 2-like	F:GO:0004601 peroxidase activity
A0A1D5V9V3	Peroxidase 2-like	F:GO:0020037 heme binding
A0A1D5V9V3	Peroxidase 2-like	P:GO:0006950 response to stress
A0A1D5V9V3	Peroxidase 2-like	P:GO:0009056 catabolic process
A0A1D5V9V3	Peroxidase 2-like	P:GO:0009987 cellular process
A0A1D5V9V3	Peroxidase 2-like	P:GO:0006979 response to oxidative stress
A0A1D5V9V3	Peroxidase 2-like	P:GO:0042744 hydrogen peroxide catabolic process
A0A1D5V9V3	Peroxidase 2-like	P:GO:0055114 oxidation-reduction process
A0A1D6BJM1	Peroxidase 16	C:GO:0005576 extracellular region					Cell defense and rescue
A0A1D6BJM1	Peroxidase 16	F:GO:0003824 catalytic activity
A0A1D6BJM1	Peroxidase 16	F:GO:0005488 binding
A0A1D6BJM1	Peroxidase 16	F:GO:0020037 heme binding
A0A1D6BJM1	Peroxidase 16	F:GO:0004601 peroxidase activity
A0A1D6BJM1	Peroxidase 16	P:GO:0006950 response to stress
A0A1D6BJM1	Peroxidase 16	P:GO:0009056 catabolic process
A0A1D6BJM1	Peroxidase 16	P:GO:0009987 cellular process
A0A1D6BJM1	Peroxidase 16	P:GO:0006979 response to oxidative stress
A0A1D6BJM1	Peroxidase 16	P:GO:0042744 hydrogen peroxide catabolic process
A0A1D6BJM1	Peroxidase 16	P:GO:0055114 oxidation-reduction process
W5B6C4	Peroxidase 16	C:GO:0005576 extracellular region					Cell defense and rescue
W5B6C4	Peroxidase 16	F:GO:0020037 heme binding
W5B6C4	Peroxidase 16	F:GO:0003824 catalytic activity
W5B6C4	Peroxidase 16	F:GO:0005488 binding
W5B6C4	Peroxidase 16	F:GO:0004601 peroxidase activity
W5B6C4	Peroxidase 16	P:GO:0006950 response to stress
W5B6C4	Peroxidase 16	P:GO:0009056 catabolic process
W5B6C4	Peroxidase 16	P:GO:0009987 cellular process
W5B6C4	Peroxidase 16	P:GO:0006979 response to oxidative stress
W5B6C4	Peroxidase 16	P:GO:0042744 hydrogen peroxide catabolic process
W5B6C4	Peroxidase 16	P:GO:0055114 oxidation-reduction process
C3VQ52	Ascorbate peroxidase	C:GO:0009507 chloroplast					Cell defense and rescue
C3VQ52	Ascorbate peroxidase	F:GO:0004130 cytochrome-c peroxidase activity
C3VQ52	Ascorbate peroxidase	F:GO:0016688 L-ascorbate peroxidase activity
C3VQ52	Ascorbate peroxidase	F:GO:0004601 peroxidase activity
C3VQ52	Ascorbate peroxidase	F:GO:0020037 heme binding
C3VQ52	Ascorbate peroxidase	P:GO:0000302 response to reactive oxygen species
C3VQ52	Ascorbate peroxidase	P:GO:0034599 cellular response to oxidative stress
C3VQ52	Ascorbate peroxidase	P:GO:0042744 hydrogen peroxide catabolic process
C3VQ52	Ascorbate peroxidase	P:GO:0055114 oxidation-reduction process
C3VQ52	Ascorbate peroxidase	P:GO:0098869 cellular oxidant detoxification
C3VQ52	Ascorbate peroxidase	P:GO:0006979 response to oxidative stress
W5EJK0	L-ascorbate peroxidase 1, cytosolic	C:GO:0009507 chloroplast					Cell defense and rescue
W5EJK0	L-ascorbate peroxidase 1, cytosolic	F:GO:0004130 cytochrome-c peroxidase activity
W5EJK0	L-ascorbate peroxidase 1, cytosolic	F:GO:0016688 L-ascorbate peroxidase activity
W5EJK0	L-ascorbate peroxidase 1, cytosolic	F:GO:0046872 metal ion binding
W5EJK0	L-ascorbate peroxidase 1, cytosolic	F:GO:0004601 peroxidase activity
W5EJK0	L-ascorbate peroxidase 1, cytosolic	F:GO:0020037 heme binding
W5EJK0	L-ascorbate peroxidase 1, cytosolic	P:GO:0000302 response to reactive oxygen species
W5EJK0	L-ascorbate peroxidase 1, cytosolic	P:GO:0034599 cellular response to oxidative stress
W5EJK0	L-ascorbate peroxidase 1, cytosolic	P:GO:0042744 hydrogen peroxide catabolic process
W5EJK0	L-ascorbate peroxidase 1, cytosolic	P:GO:0055114 oxidation-reduction process
W5EJK0	L-ascorbate peroxidase 1, cytosolic	P:GO:0098869 cellular oxidant detoxification
W5EJK0	L-ascorbate peroxidase 1, cytosolic	P:GO:0006979 response to oxidative stress
Q6W8Q2	1-Cys peroxiredoxin PER1	C:GO:0005634 nucleus					Cell defense and rescue
Q6W8Q2	1-Cys peroxiredoxin PER1	C:GO:0005737 cytoplasm
Q6W8Q2	1-Cys peroxiredoxin PER1	F:GO:0004601 peroxidase activity
Q6W8Q2	1-Cys peroxiredoxin PER1	F:GO:0016209 antioxidant activity
Q6W8Q2	1-Cys peroxiredoxin PER1	F:GO:0016491 oxidoreductase activity
Q6W8Q2	1-Cys peroxiredoxin PER1	F:GO:0051920 peroxiredoxin activity
Q6W8Q2	1-Cys peroxiredoxin PER1	P:GO:0045454 cell redox homeostasis
Q6W8Q2	1-Cys peroxiredoxin PER1	P:GO:0055114 oxidation-reduction process
Q6W8Q2	1-Cys peroxiredoxin PER1	P:GO:0098869 cellular oxidant detoxification
A0A1D6CB85	Lactoylglutathione lyase	F:GO:0004462 lactoylglutathione lyase activity					Cell defense and rescue
A0A1D6CB85	Lactoylglutathione lyase	F:GO:0019863 IgE binding
A0A1D6CB85	Lactoylglutathione lyase	F:GO:0046872 metal ion binding
A0A1D6CB85	Lactoylglutathione lyase	F:GO:0016151 nickel cation binding
A0A1D6CB85	Lactoylglutathione lyase	P:GO:0006979 response to oxidative stress
A0A1D6CB85	Lactoylglutathione lyase	P:GO:0009651 response to salt stress
A0A1D6CB85	Lactoylglutathione lyase	P:GO:0019243 methylglyoxal catabolic process to D-lactate via S-lactoyl-glutathione
A0A1D5ZD36	Glutathione-dependent formaldehyde-activating enzyme	F:GO:0003824 catalytic activity					Cell defense and rescue
A0A1D5ZD36	Glutathione-dependent formaldehyde-activating enzyme	F:GO:0016846 carbon-sulfur lyase activity
A0A1D5ZD36	Glutathione-dependent formaldehyde-activating enzyme	P:GO:0008152 metabolic process
A0A1D5TZ33	Protein-L-isoaspartate O-methyltransferase	C:GO:0005737 cytoplasm					Cell defense and rescue
A0A1D5TZ33	Protein-L-isoaspartate O-methyltransferase	F:GO:0004719 protein-L-isoaspartate (D-aspartate) O-methyltransferase activity
A0A1D5TZ33	Protein-L-isoaspartate O-methyltransferase	P:GO:0006479 protein methylation
A0A1D5TZ33	Protein-L-isoaspartate O-methyltransferase	P:GO:0006464 cellular protein modification process
A0A077RWS5	S-adenosylmethioninesynthase1	C:GO:0005829 cytosol					Metabolism
A0A077RWS5	S-adenosylmethioninesynthase1	F:GO:0000166 nucleotide binding
A0A077RWS5	S-adenosylmethioninesynthase1	F:GO:0016740 transferase activity
A0A077RWS5	S-adenosylmethioninesynthase1	F:GO:0004478 methionine adenosyltransferase activity
A0A077RWS5	S-adenosylmethioninesynthase1	F:GO:0005524 ATP binding
A0A077RWS5	S-adenosylmethioninesynthase1	P:GO:0009058 biosynthetic process
A0A077RWS5	S-adenosylmethioninesynthase1	P:GO:0009987 cellular process
A0A077RWS5	S-adenosylmethioninesynthase1	P:GO:0006556 S-adenosylmethionine biosynthetic process
A0A1D6C6R0	Indole-3-glycerol phosphate synthase, chloroplastic	F:GO:0004425 indole-3-glycerol-phosphate synthase activity					Metabolism
A0A1D6C6R0	Indole-3-glycerol phosphate synthase, chloroplastic	F:GO:0003824 catalytic activity
A0A1D6C6R0	Indole-3-glycerol phosphate synthase, chloroplastic	P:GO:0006568 tryptophan metabolic process
A0A1D6C6R0	Indole-3-glycerol phosphate synthase, chloroplastic	P:GO:0008152 metabolic process
A0A1D5XI63	Ricin B-like lectin R40C1	F:GO:0030246 carbohydrate binding					Metabolism
W5EI90	Ricin B-like lectin R40C1	F:GO:0030246 carbohydrate binding					Metabolism
A0A1D6BAP2	Alpha-amylase 1	F:GO:0004556 alpha-amylase activity					Metabolism
A0A1D6BAP2	Alpha-amylase 1	F:GO:0005509 calcium ion binding
A0A1D6BAP2	Alpha-amylase 1	F:GO:0103025 alpha-amylase activity (releasing maltohexaose)
A0A1D6BAP2	Alpha-amylase 1	F:GO:0003824 catalytic activity
A0A1D6BAP2	Alpha-amylase 1	F:GO:0043169 cation binding
A0A1D6BAP2	Alpha-amylase 1	P:GO:0005975 carbohydrate metabolic process
W5A6D0	Aldose reductase	F:GO:0016491 oxidoreductase activity					Metabolism
W5A6D0	Aldose reductase	F:GO:0004032 alditol:NADP+ 1-oxidoreductase activityv
W5A6D0	Aldose reductase	P:GO:0055114 oxidation-reduction process
W5AFS8	Aldose reductase	F:GO:0016491 oxidoreductase activity					Metabolism
W5AFS8	Aldose reductase	F:GO:0004032 alditol:NADP+ 1-oxidoreductase activityv
W5AFS8	Aldose reductase	P:GO:0055114 oxidation-reduction process
Q8W430	Sucrose:sucrose 1-fructosyltransferase	C:GO:0016021 integral component of membrane					Metabolism
Q8W430	Sucrose:sucrose 1-fructosyltransferase	F:GO:0004575 sucrose alpha-glucosidase activity
Q8W430	Sucrose:sucrose 1-fructosyltransferase	F:GO:0050306 sucrose 1F-fructosyltransferase activity
Q8W430	Sucrose:sucrose 1-fructosyltransferase	F:GO:0004553 hydrolase activity, hydrolyzing O-glycosyl compounds
Q8W430	Sucrose:sucrose 1-fructosyltransferase	F:GO:0004564 beta-fructofuranosidase activity
Q8W430	Sucrose:sucrose 1-fructosyltransferase	P:GO:0005975 carbohydrate metabolic process
W4ZUK2	Glucose and ribitol dehydrogenase homolog	F:GO:0003824 catalytic activity					Metabolism
W4ZUK2	Glucose and ribitol dehydrogenase homolog	F:GO:0016491 oxidoreductase activity
W4ZUK2	Glucose and ribitol dehydrogenase homolog	P:GO:0008152 metabolic process
A0A1D5RYR3	UDP-glucuronic acid decarboxylase 2	C:GO:0016020 membrane					Metabolism
A0A1D5RYR3	UDP-glucuronic acid decarboxylase 2	C:GO:0005794 Golgi apparatus
A0A1D5RYR3	UDP-glucuronic acid decarboxylase 2	F:GO:0000166 nucleotide binding
A0A1D5RYR3	UDP-glucuronic acid decarboxylase 2	F:GO:0003824 catalytic activity
A0A1D5RYR3	UDP-glucuronic acid decarboxylase 2	P:GO:0005975 carbohydrate metabolic process
A0A1D6RST6	Mannose-1-phosphate guanylyltransferase 1	F:GO:0005525 GTP binding					Metabolism
A0A1D6RST6	Mannose-1-phosphate guanylyltransferase 1	F:GO:0016740 transferase activity
A0A1D6RST6	Mannose-1-phosphate guanylyltransferase 1	F:GO:0004475 mannose-1-phosphate guanylyltransferase activity
A0A1D6RST6	Mannose-1-phosphate guanylyltransferase 1	F:GO:0016779 nucleotidyltransferase activity
A0A1D6RST6	Mannose-1-phosphate guanylyltransferase 1	P:GO:0009298 GDP-mannose biosynthetic process
A0A1D6RST6	Mannose-1-phosphate guanylyltransferase 1	P:GO:0009058 biosynthetic process
A0A077RVB3	UDP-arabinopyranosemutase1-like	C:GO:0005794 Golgi apparatus					Metabolism
A0A077RVB3	UDP-arabinopyranosemutase1-like	C:GO:0005829 cytosol
A0A077RVB3	UDP-arabinopyranosemutase1-like	F:GO:0016757 transferase activity, transferring glycosyl groups
A0A077RVB3	UDP-arabinopyranosemutase1-like	F:GO:0052691 UDP-arabinopyranose mutase activity
A0A077RVB3	UDP-arabinopyranosemutase1-like	F:GO:0016866 intramolecular transferase activity
A0A077RVB3	UDP-arabinopyranosemutase1-like	P:GO:0009832 plant-type cell wall biogenesis
A0A077RVB3	UDP-arabinopyranosemutase1-like	P:GO:0033356 UDP-L-arabinose metabolic process
A0A077RVB3	UDP-arabinopyranosemutase1-like	P:GO:0071669 plant-type cell wall organization or biogenesis
W5FDW8	UDP-glucose 6-dehydrogenase 4	F:GO:0003979 UDP-glucose 6-dehydrogenase activity					Metabolism
W5FDW8	UDP-glucose 6-dehydrogenase 4	F:GO:0051287 NAD binding
W5FDW8	UDP-glucose 6-dehydrogenase 4	F:GO:0016616 oxidoreductase activity, acting on the CH-OH group of donors, NAD or NADP as acceptor
W5FDW8	UDP-glucose 6-dehydrogenase 4	P:GO:0055114 oxidation-reduction process
A0A1D6CYP4	Probable galactinol--sucrose galactosyltransferase 1	F:GO:0003824 catalytic activity					Metabolism
W5FEY4	predicted protein	C:GO:0005829 cytosol					Metabolism
W5FEY4	predicted protein	F:GO:0005524 ATP binding
W5FEY4	predicted protein	F:GO:0008865 fructokinase activity
W5FEY4	predicted protein	F:GO:0016773 phosphotransferase activity, alcohol group as acceptor
W5FEY4	predicted protein	P:GO:0006000 fructose metabolic process
W5FEY4	predicted protein	P:GO:0019252 starch biosynthetic process
W5FEY4	predicted protein	P:GO:0046835 carbohydrate phosphorylation
C7C4X1	Glyceraldehyde-3-phosphate dehydrogenase	C:GO:0005737 cytoplasm					Metabolism
C7C4X1	Glyceraldehyde-3-phosphate dehydrogenase	F:GO:0004365 glyceraldehyde-3-phosphate dehydrogenase (NAD+) (phosphorylating) activity
C7C4X1	Glyceraldehyde-3-phosphate dehydrogenase	F:GO:0050661 NADP binding
C7C4X1	Glyceraldehyde-3-phosphate dehydrogenase	F:GO:0051287 NAD binding
C7C4X1	Glyceraldehyde-3-phosphate dehydrogenase	F:GO:0016620 oxidoreductase activity, acting on the aldehyde or oxo group of donors, NAD or NADP as acceptor
C7C4X1	Glyceraldehyde-3-phosphate dehydrogenase	P:GO:0006006 glucose metabolic process
C7C4X1	Glyceraldehyde-3-phosphate dehydrogenase	P:GO:0006096 glycolytic process
C7C4X1	Glyceraldehyde-3-phosphate dehydrogenase	P:GO:0055114 oxidation-reduction process
Q1PBI3	Glucose-6-phosphate isomerase, cytosolic	F:GO:0003824 catalytic activity					Metabolism
Q1PBI3	Glucose-6-phosphate isomerase, cytosolic	F:GO:0004347 glucose-6-phosphate isomerase activity
Q1PBI3	Glucose-6-phosphate isomerase, cytosolic	P:GO:0005975 carbohydrate metabolic process
Q1PBI3	Glucose-6-phosphate isomerase, cytosolic	P:GO:0006091 generation of precursor metabolites and energy
Q1PBI3	Glucose-6-phosphate isomerase, cytosolic	P:GO:0006139 nucleobase-containing compound metabolic process
Q1PBI3	Glucose-6-phosphate isomerase, cytosolic	P:GO:0009056 catabolic process
Q1PBI3	Glucose-6-phosphate isomerase, cytosolic	P:GO:0009058 biosynthetic process
Q1PBI3	Glucose-6-phosphate isomerase, cytosolic	P:GO:0006094 gluconeogenesis
Q1PBI3	Glucose-6-phosphate isomerase, cytosolic	P:GO:0006096 glycolytic process
W5GW19	Predicted protein	C:GO:0005575 cellular_component					Metabolism
W5GW19	Predicted protein	P:GO:0006139 nucleobase-containing compound metabolic process
A0A1D6S4A3	Deoxyuridine 5'-triphosphate nucleotidohydrolase	F:GO:0000287 magnesium ion binding					Metabolism
A0A1D6S4A3	Deoxyuridine 5'-triphosphate nucleotidohydrolase	F:GO:0004170 dUTP diphosphatase activity
A0A1D6S4A3	Deoxyuridine 5'-triphosphate nucleotidohydrolase	P:GO:0006226 dUMP biosynthetic process
A0A1D6S4A3	Deoxyuridine 5'-triphosphate nucleotidohydrolase	P:GO:0046081 dUTP catabolic process
A0A1D6S4A3	Deoxyuridine 5'-triphosphate nucleotidohydrolase	P:GO:0046080 dUTP metabolic process
A0A1D5Z4H3	Lipoxygenase 2	F:GO:0016491 oxidoreductase activity					Metabolism
A0A1D5Z4H3	Lipoxygenase 2	F:GO:0046872 metal ion binding
A0A1D5Z4H3	Lipoxygenase 2	F:GO:0016702 oxidoreductase activity, acting on single donors with incorporation of molecular oxygen, incorporation of two atoms of oxygen
A0A1D5Z4H3	Lipoxygenase 2	P:GO:0031408 oxylipin biosynthetic process
A0A1D5Z4H3	Lipoxygenase 2	P:GO:0055114 oxidation-reduction process
A0A1D5RUI5	3-ketoacyl-CoA thiolase 2, peroxisomal	F:GO:0003824 catalytic activity					Metabolism
A0A1D5RUI5	3-ketoacyl-CoA thiolase 2, peroxisomal	F:GO:0016747 transferase activity, transferring acyl groups other than amino-acyl groups
A0A1D5RUI5	3-ketoacyl-CoA thiolase 2, peroxisomal	P:GO:0008152 metabolic process
A0A1D5TUT9	Anthocyanidin reductase	F:GO:0003824 catalytic activity					Metabolism
A0A1D5TUT9	Anthocyanidin reductase	F:GO:0005488 binding
A0A1D5TUT9	Anthocyanidin reductase	F:GO:0050662 coenzyme binding
A0A1D5UWN7	Phospho-2-dehydro-3-deoxyheptonate aldolase 2, chloroplastic	C:GO:0009507 chloroplast					Metabolism
A0A1D5UWN7	Phospho-2-dehydro-3-deoxyheptonate aldolase 2, chloroplastic	F:GO:0003824 catalytic activity
A0A1D5UWN7	Phospho-2-dehydro-3-deoxyheptonate aldolase 2, chloroplastic	F:GO:0003849 3-deoxy-7-phosphoheptulonate synthase activity
A0A1D5UWN7	Phospho-2-dehydro-3-deoxyheptonate aldolase 2, chloroplastic	P:GO:0009073 aromatic amino acid family biosynthetic process
A0A1D5UWN7	Phospho-2-dehydro-3-deoxyheptonate aldolase 2, chloroplastic	P:GO:0009423 chorismate biosynthetic process
A0A1D5Z1D2	Anthranilate synthase alpha subunit 1, chloroplastic	C:GO:0005950 anthranilate synthase complex					Metabolism
A0A1D5Z1D2	Anthranilate synthase alpha subunit 1, chloroplastic	C:GO:0009507 chloroplast
A0A1D5Z1D2	Anthranilate synthase alpha subunit 1, chloroplastic	F:GO:0003676 nucleic acid binding
A0A1D5Z1D2	Anthranilate synthase alpha subunit 1, chloroplastic	F:GO:0004049 anthranilate synthase activity
A0A1D5Z1D2	Anthranilate synthase alpha subunit 1, chloroplastic	P:GO:0000162 tryptophan biosynthetic process
A0A1D5Z1D2	Anthranilate synthase alpha subunit 1, chloroplastic	P:GO:0015074 DNA integration
A0A1D5Z1D2	Anthranilate synthase alpha subunit 1, chloroplastic	P:GO:0009058 biosynthetic process
A0A1D6RQI0	Bifunctional 3-dehydroquinate dehydratase/shikimate dehydrogenase, chloroplastic-like isoform X1	C:GO:0009570 chloroplast stroma					Metabolism
A0A1D6RQI0	Bifunctional 3-dehydroquinate dehydratase/shikimate dehydrogenase, chloroplastic-like isoform X1	F:GO:0003824 catalytic activity
A0A1D6RQI0	Bifunctional 3-dehydroquinate dehydratase/shikimate dehydrogenase, chloroplastic-like isoform X1	F:GO:0050661 NADP binding
A0A1D6RQI0	Bifunctional 3-dehydroquinate dehydratase/shikimate dehydrogenase, chloroplastic-like isoform X1	F:GO:0003855 3-dehydroquinate dehydratase activity
A0A1D6RQI0	Bifunctional 3-dehydroquinate dehydratase/shikimate dehydrogenase, chloroplastic-like isoform X1	F:GO:0004764 shikimate 3-dehydrogenase (NADP+) activity
A0A1D6RQI0	Bifunctional 3-dehydroquinate dehydratase/shikimate dehydrogenase, chloroplastic-like isoform X1	P:GO:0009423 chorismate biosynthetic process
A0A1D6RQI0	Bifunctional 3-dehydroquinate dehydratase/shikimate dehydrogenase, chloroplastic-like isoform X1	P:GO:0019632 shikimate metabolic process
A0A1D6RQI0	Bifunctional 3-dehydroquinate dehydratase/shikimate dehydrogenase, chloroplastic-like isoform X1	P:GO:0055114 oxidation-reduction process
W5DQS5	Oxalate oxidase	C:GO:0005576 extracellular region					Metabolism
W5DQS5	Oxalate oxidase	C:GO:0005618 cell wall
W5DQS5	Oxalate oxidase	F:GO:0003824 catalytic activity
W5DQS5	Oxalate oxidase	F:GO:0005488 binding
W5DQS5	Oxalate oxidase	F:GO:0030145 manganese ion binding
W5DQS5	Oxalate oxidase	F:GO:0045735 nutrient reservoir activity
W5DQS5	Oxalate oxidase	P:GO:0008152 metabolic process
A0A1D5U6U1	Adenylylsulfate kinase	C:GO:0005829 cytosol					Metabolism
A0A1D5U6U1	Adenylylsulfate kinase	F:GO:0000166 nucleotide binding
A0A1D5U6U1	Adenylylsulfate kinase	F:GO:0004020 adenylylsulfate kinase activity
A0A1D5U6U1	Adenylylsulfate kinase	F:GO:0005524 ATP binding
A0A1D5U6U1	Adenylylsulfate kinase	F:GO:0016301 kinase activity
A0A1D5U6U1	Adenylylsulfate kinase	P:GO:0009058 biosynthetic process
A0A1D5U6U1	Adenylylsulfate kinase	P:GO:0019748 secondary metabolic process
A0A1D5U6U1	Adenylylsulfate kinase	P:GO:0000103 sulfate assimilation
A0A1D5YFC1	Phenylalanine--tRNA ligase alpha subunit, cytoplasmic	C:GO:0009328 phenylalanine-tRNA ligase complex					Protein synthesis and destination
A0A1D5YFC1	Phenylalanine--tRNA ligase alpha subunit, cytoplasmic	C:GO:0005737 cytoplasm
A0A1D5YFC1	Phenylalanine--tRNA ligase alpha subunit, cytoplasmic	F:GO:0000166 nucleotide binding
A0A1D5YFC1	Phenylalanine--tRNA ligase alpha subunit, cytoplasmic	F:GO:0004812 aminoacyl-tRNA ligase activity
A0A1D5YFC1	Phenylalanine--tRNA ligase alpha subunit, cytoplasmic	F:GO:0000049 tRNA binding
A0A1D5YFC1	Phenylalanine--tRNA ligase alpha subunit, cytoplasmic	F:GO:0004826 phenylalanine-tRNA ligase activity
A0A1D5YFC1	Phenylalanine--tRNA ligase alpha subunit, cytoplasmic	F:GO:0005524 ATP binding
A0A1D5YFC1	Phenylalanine--tRNA ligase alpha subunit, cytoplasmic	P:GO:0006432 phenylalanyl-tRNA aminoacylation
A0A1D5YFC1	Phenylalanine--tRNA ligase alpha subunit, cytoplasmic	P:GO:0043039 tRNA aminoacylation
A0A1D5Z5S3	D-aminoacyl-tRNA deacylase	F:GO:0051499 D-aminoacyl-tRNA deacylase activity					Protein synthesis and destination
A0A1D5Z5S3	D-aminoacyl-tRNA deacylase	F:GO:0016788 hydrolase activity, acting on ester bonds
A0A1D5Z5S3	D-aminoacyl-tRNA deacylase	P:GO:0019478 D-amino acid catabolic process
A0A1D5Z5S3	D-aminoacyl-tRNA deacylase	P:GO:0106074 aminoacyl-tRNA metabolism involved in translational fidelity
W5AC26	Histidine--tRNA ligase, cytoplasmic	C:GO:0005739 mitochondrion					Protein synthesis and destination
W5AC26	Histidine--tRNA ligase, cytoplasmic	C:GO:0005829 cytosol
W5AC26	Histidine--tRNA ligase, cytoplasmic	C:GO:0016021 integral component of membrane
W5AC26	Histidine--tRNA ligase, cytoplasmic	C:GO:0005737 cytoplasm
W5AC26	Histidine--tRNA ligase, cytoplasmic	F:GO:0004821 histidine-tRNA ligase activity
W5AC26	Histidine--tRNA ligase, cytoplasmic	F:GO:0005524 ATP binding
W5AC26	Histidine--tRNA ligase, cytoplasmic	F:GO:0003824 catalytic activity
W5AC26	Histidine--tRNA ligase, cytoplasmic	P:GO:0006427 histidyl-tRNA aminoacylation
W5AC26	Histidine--tRNA ligase, cytoplasmic	P:GO:0032543 mitochondrial translation
A0A1D5Z340	60S ribosomal protein L7a	C:GO:0022625 cytosolic large ribosomal subunit					Protein synthesis and destination
A0A1D5Z340	60S ribosomal protein L7a	C:GO:1990904 ribonucleoprotein complex
A0A1D5Z340	60S ribosomal protein L7a	F:GO:0003723 RNA binding
A0A1D5Z340	60S ribosomal protein L7a	P:GO:0000470 maturation of LSU-rRNA
A0A1D5Z340	60S ribosomal protein L7a	P:GO:0006412 translation
A0A1D5Z340	60S ribosomal protein L7a	P:GO:0042254 ribosome biogenesis
A0A1D6ASL7	60S ribosomal protein L6-like	C:GO:0022625 cytosolic large ribosomal subunit					Protein synthesis and destination
A0A1D6ASL7	60S ribosomal protein L6-like	C:GO:0005622 intracellular
A0A1D6ASL7	60S ribosomal protein L6-like	C:GO:0005840 ribosome
A0A1D6ASL7	60S ribosomal protein L6-like	F:GO:0003723 RNA binding
A0A1D6ASL7	60S ribosomal protein L6-like	F:GO:0003735 structural constituent of ribosome
A0A1D6ASL7	60S ribosomal protein L6-like	P:GO:0000027 ribosomal large subunit assembly
A0A1D6ASL7	60S ribosomal protein L6-like	P:GO:0002181 cytoplasmic translation
A0A1D6ASL7	60S ribosomal protein L6-like	P:GO:0006412 translation
Q8L806	40S ribosomal protein S18	C:GO:0015935 small ribosomal subunit					Protein synthesis and destination
Q8L806	40S ribosomal protein S18	C:GO:0005829 cytosol
Q8L806	40S ribosomal protein S18	C:GO:0005622 intracellular
Q8L806	40S ribosomal protein S18	C:GO:0005840 ribosome
Q8L806	40S ribosomal protein S18	F:GO:0003723 RNA binding
Q8L806	40S ribosomal protein S18	F:GO:0003735 structural constituent of ribosome
Q8L806	40S ribosomal protein S18	F:GO:0003676 nucleic acid binding
Q8L806	40S ribosomal protein S18	P:GO:0006412 translation
Q8L806	40S ribosomal protein S18	P:GO:0042254 ribosome biogenesis
A0A1D5RS63	Ribosomal L1 domain-containing protein 1-like	C:GO:0005829 cytosol					Protein synthesis and destination
A0A1D5RS63	Ribosomal L1 domain-containing protein 1-like	C:GO:0005840 ribosome
A0A1D5RS63	Ribosomal L1 domain-containing protein 1-like	F:GO:0003723 RNA binding
A0A1D5RS63	Ribosomal L1 domain-containing protein 1-like	P:GO:0006139 nucleobase-containing compound metabolic process
A0A1D5RS63	Ribosomal L1 domain-containing protein 1-like	P:GO:0006412 translation
A0A1D6AZH3	Ribosome biogenesis regulatory protein homolog	C:GO:0005730 nucleolus					Protein synthesis and destination
A0A1D6AZH3	Ribosome biogenesis regulatory protein homolog	C:GO:0005634 nucleus
A0A1D6AZH3	Ribosome biogenesis regulatory protein homolog	C:GO:0030687 preribosome, large subunit precursor
A0A1D6AZH3	Ribosome biogenesis regulatory protein homolog	P:GO:0000055 ribosomal large subunit export from nucleus
A0A1D6AZH3	Ribosome biogenesis regulatory protein homolog	P:GO:0000447 endonucleolytic cleavage in ITS1 to separate SSU-rRNA from 5.8S rRNA and LSU-rRNA from tricistronic rRNA transcript (SSU-rRNA, 5.8S rRNA, LSU-rRNA)
A0A1D6AZH3	Ribosome biogenesis regulatory protein homolog	P:GO:0042273 ribosomal large subunit biogenesis
A0A1D6AZH3	Ribosome biogenesis regulatory protein homolog	P:GO:0042254 ribosome biogenesis
W5ATU2	Polyadenylate-binding protein RBP47	F:GO:0003723 RNA binding					Protein synthesis and destination
W5ATU2	Polyadenylate-binding protein RBP47	F:GO:0003676 nucleic acid binding
W5EDV7	Glycine-rich RNA-binding protein RZ1C-like isoform X1	F:GO:0003723 RNA binding					Protein synthesis and destination
W5EDV7	Glycine-rich RNA-binding protein RZ1C-like isoform X1	F:GO:0008270 zinc ion binding
W5EDV7	Glycine-rich RNA-binding protein RZ1C-like isoform X1	F:GO:0003676 nucleic acid binding
A0A1D6BMF2	Protease 2	C:GO:0005737 cytoplasm					Protein synthesis and destination
A0A1D6BMF2	Protease 2	F:GO:0004252 serine-type endopeptidase activity
A0A1D6BMF2	Protease 2	F:GO:0070008 serine-type exopeptidase activity
A0A1D6BMF2	Protease 2	F:GO:0008236 serine-type peptidase activity
A0A1D6BMF2	Protease 2	P:GO:0006508 proteolysis
W5EJA6	ATP-dependent Clp protease proteolytic subunit 5, chloroplastic	F:GO:0016787 hydrolase activity					Protein synthesis and destination
W5EJA6	ATP-dependent Clp protease proteolytic subunit 5, chloroplastic	F:GO:0004252 serine-type endopeptidase activity
W5EJA6	ATP-dependent Clp protease proteolytic subunit 5, chloroplastic	P:GO:0019538 protein metabolic process
W5EJA6	ATP-dependent Clp protease proteolytic subunit 5, chloroplastic	P:GO:0006508 proteolysis
W5ASV0	Oryzain alpha chain	F:GO:0016787 hydrolase activity					Protein synthesis and destination
W5ASV0	Oryzain alpha chain	F:GO:0008234 cysteine-type peptidase activity
W5ASV0	Oryzain alpha chain	P:GO:0019538 protein metabolic process
W5ASV0	Oryzain alpha chain	P:GO:0006508 proteolysis
W5F7M9	Putative chaperone GrpE type 2	C:GO:0005739 mitochondrion					Transporters
W5F7M9	Putative chaperone GrpE type 2	C:GO:0016020 membrane
W5F7M9	Putative chaperone GrpE type 2	F:GO:0000166 nucleotide binding
W5F7M9	Putative chaperone GrpE type 2	F:GO:0030234 enzyme regulator activity
W5F7M9	Putative chaperone GrpE type 2	F:GO:0000774 adenyl-nucleotide exchange factor activity
W5F7M9	Putative chaperone GrpE type 2	F:GO:0042803 protein homodimerization activity
W5F7M9	Putative chaperone GrpE type 2	F:GO:0051087 chaperone binding
W5F7M9	Putative chaperone GrpE type 2	F:GO:0005515 protein binding
W5F7M9	Putative chaperone GrpE type 2	P:GO:0006810 transport
W5F7M9	Putative chaperone GrpE type 2	P:GO:0016043 cellular component organization
W5F7M9	Putative chaperone GrpE type 2	P:GO:0006457 protein folding
A0A1D5YJB1	AP-2 complex subunit alpha-2-like	C:GO:0016020 membrane					Transporters
A0A1D5YJB1	AP-2 complex subunit alpha-2-like	C:GO:0030117 membrane coat
A0A1D5YJB1	AP-2 complex subunit alpha-2-like	C:GO:0005905 clathrin-coated pit
A0A1D5YJB1	AP-2 complex subunit alpha-2-like	C:GO:0030131 clathrin adaptor complex
A0A1D5YJB1	AP-2 complex subunit alpha-2-like	F:GO:0008565 protein transporter activity
A0A1D5YJB1	AP-2 complex subunit alpha-2-like	F:GO:0005488 binding
A0A1D5YJB1	AP-2 complex subunit alpha-2-like	F:GO:0035615 clathrin adaptor activity
A0A1D5YJB1	AP-2 complex subunit alpha-2-like	P:GO:0006886 intracellular protein transport
A0A1D5YJB1	AP-2 complex subunit alpha-2-like	P:GO:0072583 clathrin-dependent endocytosis
A0A1D5YJB1	AP-2 complex subunit alpha-2-like	P:GO:0015031 protein transport
A0A1D5YJB1	AP-2 complex subunit alpha-2-like	P:GO:0016192 vesicle-mediated transport
A0A1D5YVV2	Syntaxin-52 isoform X1	C:GO:0005737 cytoplasm					Transporters
A0A1D5YVV2	Syntaxin-52 isoform X1	C:GO:0016020 membrane
A0A1D5YVV2	Syntaxin-52 isoform X1	F:GO:0005515 protein binding
A0A1D5YVV2	Syntaxin-52 isoform X1	P:GO:0006810 transport
A0A1D5YVV2	Syntaxin-52 isoform X1	P:GO:0016043 cellular component organization
A0A1D6CVG5	ABC transporter F family member 1	F:GO:0000166 nucleotide binding					Transporters
A0A1D6CVG5	ABC transporter F family member 1	F:GO:0016787 hydrolase activity
A0A1D6CVG5	ABC transporter F family member 1	F:GO:0005524 ATP binding
A0A1D6CVG5	ABC transporter F family member 1	F:GO:0016887 ATPase activity
A0A1D6CN29	Copper transport protein ATX1	C:GO:0005737 cytoplasm					Transporters
A0A1D6CN29	Copper transport protein ATX1	F:GO:0046914 transition metal ion binding
A0A1D6CN29	Copper transport protein ATX1	F:GO:0046872 metal ion binding
A0A1D6CN29	Copper transport protein ATX1	P:GO:0030001 metal ion transport
A0A1D6CN29	Copper transport protein ATX1	P:GO:0046916 cellular transition metal ion homeostasis
W5EC46	Non-specific lipid-transfer protein 4-like	C:GO:0016020 membrane					Transporters
W5EC46	Non-specific lipid-transfer protein 4-like	F:GO:0008289 lipid binding
W5EC46	Non-specific lipid-transfer protein 4-like	P:GO:0006810 transport
W5EC46	Non-specific lipid-transfer protein 4-like	P:GO:0006869 lipid transport
A0A1D5UDS7	Mitochondrial import inner membrane translocase subunit TIM44-2	C:GO:0005739 mitochondrion					Transporters
A0A1D5UDS7	Mitochondrial import inner membrane translocase subunit TIM44-2	C:GO:0016020 membrane
A0A1D5UDS7	Mitochondrial import inner membrane translocase subunit TIM44-2	F:GO:0005515 protein binding
A0A1D5UDS7	Mitochondrial import inner membrane translocase subunit TIM44-2	P:GO:0006810 transport
A0A1D5UDS7	Mitochondrial import inner membrane translocase subunit TIM44-2	P:GO:0016043 cellular component organization
A0A1D5VI26	Mitochondrial dicarboxylate/tricarboxylate transporter DTC-like	C:GO:0016020 membrane					Transporters
A0A1D5VI26	Mitochondrial dicarboxylate/tricarboxylate transporter DTC-like	C:GO:0005739 mitochondrion
A0A1D5VI26	Mitochondrial dicarboxylate/tricarboxylate transporter DTC-like	F:GO:0005215 transporter activity
A0A1D5VI26	Mitochondrial dicarboxylate/tricarboxylate transporter DTC-like	P:GO:0006810 transport
A0A1D5VI26	Mitochondrial dicarboxylate/tricarboxylate transporter DTC-like	P:GO:0055085 transmembrane transport
A0A1D5SL30	Mitochondrial dicarboxylate/tricarboxylate transporter DTC-like	C:GO:0005739 mitochondrion					Transporters
A0A1D5SL30	Mitochondrial dicarboxylate/tricarboxylate transporter DTC-like	C:GO:0016020 membrane
A0A1D5SL30	Mitochondrial dicarboxylate/tricarboxylate transporter DTC-like	F:GO:0005215 transporter activity
A0A1D5SL30	Mitochondrial dicarboxylate/tricarboxylate transporter DTC-like	P:GO:0006810 transport
W5EMC7	Outer envelope pore protein 16-2, chloroplastic	C:GO:0005739 mitochondrion					Transporters
W5EMC7	Outer envelope pore protein 16-2, chloroplastic	C:GO:0016020 membrane
W5EMC7	Outer envelope pore protein 16-2, chloroplastic	P:GO:0006810 transport
W5EMC7	Outer envelope pore protein 16-2, chloroplastic	P:GO:0016043 cellular component organization
A0A1D5S4G8	Golgi apparatus membrane protein-like protein ECHIDNA	C:GO:0030173 integral component of Golgi membrane					Transporters
A0A1D5S4G8	Golgi apparatus membrane protein-like protein ECHIDNA	C:GO:0016021 integral component of membrane
A0A1D5S4G8	Golgi apparatus membrane protein-like protein ECHIDNA	F:GO:0071949 FAD binding
A0A1D5S4G8	Golgi apparatus membrane protein-like protein ECHIDNA	P:GO:0009306 protein secretion
A0A1D5S4G8	Golgi apparatus membrane protein-like protein ECHIDNA	P:GO:0016192 vesicle-mediated transport
A0A1D5WND0	Tubulin beta chain	C:GO:0005737 cytoplasm					Cell structure
A0A1D5WND0	Tubulin beta chain	C:GO:0005856 cytoskeleton
A0A1D5WND0	Tubulin beta chain	C:GO:0005874 microtubule
A0A1D5WND0	Tubulin beta chain	F:GO:0000166 nucleotide binding
A0A1D5WND0	Tubulin beta chain	F:GO:0005198 structural molecule activity
A0A1D5WND0	Tubulin beta chain	F:GO:0016787 hydrolase activity
A0A1D5WND0	Tubulin beta chain	F:GO:0003924 GTPase activity
A0A1D5WND0	Tubulin beta chain	F:GO:0005200 structural constituent of cytoskeleton
A0A1D5WND0	Tubulin beta chain	F:GO:0005525 GTP binding
A0A1D5WND0	Tubulin beta chain	P:GO:0016043 cellular component organization
A0A1D5WND0	Tubulin beta chain	P:GO:0007017 microtubule-based process
A4K4Y1	Alpha tubulin1	C:GO:0005737 cytoplasm					Cell structure
A4K4Y1	Alpha tubulin1	C:GO:0005856 cytoskeleton
A4K4Y1	Alpha tubulin1	C:GO:0005874 microtubule
A4K4Y1	Alpha tubulin1	F:GO:0000166 nucleotide binding
A4K4Y1	Alpha tubulin1	F:GO:0005198 structural molecule activity
A4K4Y1	Alpha tubulin1	F:GO:0016787 hydrolase activity
A4K4Y1	Alpha tubulin1	F:GO:0003924 GTPase activity
A4K4Y1	Alpha tubulin1	F:GO:0005200 structural constituent of cytoskeleton
A4K4Y1	Alpha tubulin1	F:GO:0005525 GTP binding
A4K4Y1	Alpha tubulin1	P:GO:0016043 cellular component organization
A4K4Y1	Alpha tubulin1	P:GO:0007017 microtubule-based process
A0A1D5YN83	Annexin D5	F:GO:0005515 protein binding					Cell structure
A0A1D5YN83	Annexin D5	F:GO:0005509 calcium ion binding
A0A1D5YN83	Annexin D5	F:GO:0005544 calcium-dependent phospholipid binding
A0A1D5YN83	Annexin D5	F:GO:0008289 lipid binding
A0A1D5YN83	Annexin D5	P:GO:0006950 response to stress
A0A1D5YN83	Annexin D5	P:GO:0007275 multicellular organism development
A0A1D5YN83	Annexin D5	P:GO:0009628 response to abiotic stimulus
A0A1D5YN83	Annexin D5	P:GO:0009653 anatomical structure morphogenesis
A0A1D5YN83	Annexin D5	P:GO:0009856 pollination
A0A1D5YN83	Annexin D5	P:GO:0016043 cellular component organization
A0A1D5YN83	Annexin D5	P:GO:0016049 cell growth
A0A1D5YN83	Annexin D5	P:GO:0030154 cell differentiation
W5ENQ3	CHCH domain containing protein, expressed	C:GO:0005634 nucleus					Cell structure
W5ENQ3	CHCH domain containing protein, expressed	C:GO:0005739 mitochondrion
W5ENQ3	CHCH domain containing protein, expressed	P:GO:0016043 cellular component organization
A0A1D5ST90	DNA replication licensing factor MCM3	C:GO:0000347 THO complex					Cell growth/division
A0A1D5ST90	DNA replication licensing factor MCM3	C:GO:0042555 MCM complex
A0A1D5ST90	DNA replication licensing factor MCM3	F:GO:0003677 DNA binding
A0A1D5ST90	DNA replication licensing factor MCM3	F:GO:0004386 helicase activity
A0A1D5ST90	DNA replication licensing factor MCM3	F:GO:0005524 ATP binding
A0A1D5ST90	DNA replication licensing factor MCM3	P:GO:0006270 DNA replication initiation
A0A1D5ST90	DNA replication licensing factor MCM3	P:GO:0007049 cell cycle
A0A1D5ST90	DNA replication licensing factor MCM3	P:GO:0006260 DNA replication
W5FPI3	DNA replication licensing factor MCM7	C:GO:0000347 THO complex					Cell growth/division
W5FPI3	DNA replication licensing factor MCM7	C:GO:0005737 cytoplasm
W5FPI3	DNA replication licensing factor MCM7	C:GO:0042555 MCM complex
W5FPI3	DNA replication licensing factor MCM7	C:GO:0005634 nucleus
W5FPI3	DNA replication licensing factor MCM7	F:GO:0003677 DNA binding
W5FPI3	DNA replication licensing factor MCM7	F:GO:0003678 DNA helicase activity
W5FPI3	DNA replication licensing factor MCM7	F:GO:0005524 ATP binding
W5FPI3	DNA replication licensing factor MCM7	P:GO:0006270 DNA replication initiation
W5FPI3	DNA replication licensing factor MCM7	P:GO:0007049 cell cycle
W5FPI3	DNA replication licensing factor MCM7	P:GO:0032508 DNA duplex unwinding
W5FPI3	DNA replication licensing factor MCM7	P:GO:0006260 DNA replication
A0A1D5UQF4	Topless-related protein 2	P:GO:0009793 embryo development ending in seed dormancy					Cell growth/division
A0A1D5U093	Predicted protein	P:GO:0000003 reproduction					Cell growth/division
A0A1D5U093	Predicted protein	P:GO:0009790 embryo development
A0A1D5U093	Predicted protein	P:GO:0009791 post-embryonic development
A0A1D5U093	Predicted protein	P:GO:0009793 embryo development ending in seed dormancy
A0A1D5UZA9	Glycine-rich RNA-binding protein 4, mitochondrial-like	F:GO:0003723 RNA binding					Transcription
A0A1D5UZA9	Glycine-rich RNA-binding protein 4, mitochondrial-like	F:GO:0003676 nucleic acid binding
A0A1D6AYF2	KH domain-containing protein	C:GO:0005829 cytosol					Transcription
A0A1D6AYF2	KH domain-containing protein	F:GO:0003729 mRNA binding
A0A1D6AYF2	KH domain-containing protein	F:GO:0003676 nucleic acid binding
A0A1D6AYF2	KH domain-containing protein	F:GO:0003723 RNA binding
A0A1D6C5W5	RNA exonuclease 4	F:GO:0003676 nucleic acid binding					Transcription
A0A1D6C5W5	RNA exonuclease 4	F:GO:0004518 nuclease activity
A0A1D6C5W5	RNA exonuclease 4	F:GO:0016740 transferase activity
A0A1D6C5W5	RNA exonuclease 4	F:GO:0008408 3'-5' exonuclease activity
A0A1D6C5W5	RNA exonuclease 4	P:GO:0006364 rRNA processing
A0A1D6CRD4	RNA-binding (RRM/RBD/RNP motifs) family protein	F:GO:0003729 mRNA binding					Transcription
A0A1D6CRD4	RNA-binding (RRM/RBD/RNP motifs) family protein	F:GO:0003676 nucleic acid binding
A0A1D5YEH0	Globulin-1 S allele	C:GO:0005615 extracellular space					Storage protein
A0A1D5YEH0	Globulin-1 S allele	F:GO:0005488 binding
A0A1D5YEH0	Globulin-1 S allele	F:GO:0045735 nutrient reservoir activity
A0A1D5YEH0	Globulin-1 S allele	F:GO:0016787 hydrolase activity
A0A1D5YEH0	Globulin-1 S allele	P:GO:0016043 cellular component organization
A0A1D5YEH0	Globulin-1 S allele	P:GO:0019538 protein metabolic process
I6QQ39	Globulin-1 S allele	F:GO:0005488 binding					Storage protein
I6QQ39	Globulin-1 S allele	F:GO:0045735 nutrient reservoir activity
W5ECA4	Globulin-1 S allele	F:GO:0003674 molecular_function					Storage protein
W5ECA4	Globulin-1 S allele	F:GO:0045735 nutrient reservoir activity
A0A1D5ZZT8	Globulin-1 S allele-like	C:GO:0005615 extracellular space					Storage protein
A0A1D5ZZT8	Globulin-1 S allele-like	F:GO:0005488 binding
A0A1D5ZZT8	Globulin-1 S allele-like	F:GO:0016787 hydrolase activity
A0A1D5ZZT8	Globulin-1 S allele-like	F:GO:0045735 nutrient reservoir activity
A0A1D5ZZT8	Globulin-1 S allele-like	P:GO:0016043 cellular component organization
A0A1D5ZZT8	Globulin-1 S allele-like	P:GO:0019538 protein metabolic process
A0A1D5U8D4	Probable protein phosphatase 2C 58	F:GO:0004722 protein serine/threonine phosphatase activity					Signal transduction
A0A1D5U8D4	Probable protein phosphatase 2C 58	F:GO:0003824 catalytic activity
A0A1D5U8D4	Probable protein phosphatase 2C 58	P:GO:0006470 protein dephosphorylation
A0A1D6AT75	Putative dynamin homolog	C:GO:0005737 cytoplasm					Signal transduction
A0A1D6AT75	Putative dynamin homolog	F:GO:0000166 nucleotide binding
A0A1D6AT75	Putative dynamin homolog	F:GO:0005515 protein binding
A0A1D6AT75	Putative dynamin homolog	F:GO:0016787 hydrolase activity
A0A1D6AT75	Putative dynamin homolog	F:GO:0003924 GTPase activity
A0A1D6AT75	Putative dynamin homolog	F:GO:0005525 GTP binding
A0A1D6AT75	Putative dynamin homolog	P:GO:0016043 cellular component organization
A0A1D6ASM7	Uncharacterized GTP-binding protein YjiA-like	C:GO:0009536 plastid					Unknown
W5BGG8	Uncharacterized protein LOC109781115						Unknown
A0A1D6BIB2	Hypothetical protein TRIUR3_06375						Unknown
A0A1D5UJV6	Naked endosperm1	F:GO:0003676 nucleic acid binding					Unknown
A0A0F7GA49	WSI18 protein	C:GO:0005634 nucleus					Unknown
A0A1D5XIA7	Predicted protein	C:GO:0016020 membrane					Unknown
A0A1D6AZR7	Predicted protein						Unknown
A0A1D6AI79	Predicted protein						Unknown
A0A1D6BF74	Predicted protein						Unknown
W5CQP6	Predicted protein	C:GO:0005634 nucleus					Unknown
W5CQP6	Predicted protein	F:GO:0000166 nucleotide binding
W5CQP6	Predicted protein	F:GO:0016787 hydrolase activity
W5CQP6	Predicted protein	F:GO:0005524 ATP binding

## Sheet: GO annotation of DAPs in SS
Protein acccession	Sequence description	GO in Extended Format(GO Category GOID GOTerm)						Functional category
A0A1D5WW07	Late embryogenesis abundant protein EMB564	C:GO:0005829 cytosol						Cell defense and rescue
A0A1D5WW07	Late embryogenesis abundant protein EMB564	P:GO:0000003 reproduction
A0A1D5WW07	Late embryogenesis abundant protein EMB564	P:GO:0009719 response to endogenous stimulus
A0A1D5WW07	Late embryogenesis abundant protein EMB564	P:GO:0009791 post-embryonic development
A0A1D5SU52	Late embryogenesis abundant protein B19.4							Cell defense and rescue
W5A4Z8	Late embryogenesis abundant protein B19.4							Cell defense and rescue
A0A1D5XF71	Late embryogenesis abundant protein D-34							Cell defense and rescue
A0A1D5YGW1	Late embryogenesis abundant protein D-34							Cell defense and rescue
A0A1D5YW17	Late embryogenesis abundant protein D-34							Cell defense and rescue
A0A1D5Z500	Late embryogenesis abundant protein D-34							Cell defense and rescue
A0A1D6RWC3	Late embryogenesis abundant protein D-34							Cell defense and rescue
W5FP47	Late embryogenesis abundant protein D-34							Cell defense and rescue
W5CUW2	Late embryogenesis abundant protein Lea14-A	P:GO:0006950 response to stress						Cell defense and rescue
W5CUW2	Late embryogenesis abundant protein Lea14-A	P:GO:0009628 response to abiotic stimulus
W5CUW2	Late embryogenesis abundant protein Lea14-A	P:GO:0009269 response to desiccation
A0A1D6CR43	11 kDa late embryogenesis abundant protein	P:GO:0000003 reproduction						Cell defense and rescue
A0A1D6CR43	11 kDa late embryogenesis abundant protein	P:GO:0009790 embryo development
A0A1D6CR43	11 kDa late embryogenesis abundant protein	P:GO:0009791 post-embryonic development
A0A1D6CR43	11 kDa late embryogenesis abundant protein	P:GO:0009793 embryo development ending in seed dormancy
A0A1D5YRV8	Heat shock cognate 70 kDa protein 2-like	F:GO:0000166 nucleotide binding						Cell defense and rescue
W5CL83	Em-like protein	C:GO:0005829 cytosol						Cell defense and rescue
W5CL83	Em-like protein	P:GO:0000003 reproduction
W5CL83	Em-like protein	P:GO:0009719 response to endogenous stimulus
W5CL83	Em-like protein	P:GO:0009791 post-embryonic development
W5FZJ8	DnaJ protein homolog	F:GO:0000166 nucleotide binding						Cell defense and rescue
W5FZJ8	DnaJ protein homolog	F:GO:0005515 protein binding
W5FZJ8	DnaJ protein homolog	F:GO:0005524 ATP binding
W5FZJ8	DnaJ protein homolog	F:GO:0031072 heat shock protein binding
W5FZJ8	DnaJ protein homolog	F:GO:0051082 unfolded protein binding
W5FZJ8	DnaJ protein homolog	P:GO:0006950 response to stress
W5FZJ8	DnaJ protein homolog	P:GO:0009628 response to abiotic stimulus
W5FZJ8	DnaJ protein homolog	P:GO:0009987 cellular process
W5FZJ8	DnaJ protein homolog	P:GO:0006457 protein folding
W5FZJ8	DnaJ protein homolog	P:GO:0009408 response to heat
W5G9P1	DnaJ protein homolog 2-like isoform X2	F:GO:0000166 nucleotide binding						Cell defense and rescue
W5G9P1	DnaJ protein homolog 2-like isoform X2	F:GO:0005515 protein binding
W5G9P1	DnaJ protein homolog 2-like isoform X2	F:GO:0005524 ATP binding
W5G9P1	DnaJ protein homolog 2-like isoform X2	F:GO:0031072 heat shock protein binding
W5G9P1	DnaJ protein homolog 2-like isoform X2	F:GO:0051082 unfolded protein binding
W5G9P1	DnaJ protein homolog 2-like isoform X2	P:GO:0006950 response to stress
W5G9P1	DnaJ protein homolog 2-like isoform X2	P:GO:0009628 response to abiotic stimulus
W5G9P1	DnaJ protein homolog 2-like isoform X2	P:GO:0009987 cellular process
W5G9P1	DnaJ protein homolog 2-like isoform X2	P:GO:0006457 protein folding
W5G9P1	DnaJ protein homolog 2-like isoform X2	P:GO:0009408 response to heat
Q53WS3	Early-methionine-labelled polypeptide							Cell defense and rescue
Q9ZR70	Early-methionine-labelled polypeptide							Cell defense and rescue
A0A1D5WHT5	Universal stress protein family	P:GO:0006950 response to stress						Cell defense and rescue
W5FIX9	Macrophage migration inhibitory factor homolog isoform X2	C:GO:0005777 peroxisome						Cell defense and rescue
A0A080YUM7	Calmodulin-binding protein 60 F-like isoform X2	C:GO:0005840 ribosome						Cell defense and rescue
A0A080YUM7	Calmodulin-binding protein 60 F-like isoform X2	C:GO:0005622 intracellular
A0A080YUM7	Calmodulin-binding protein 60 F-like isoform X2	F:GO:0003676 nucleic acid binding
A0A080YUM7	Calmodulin-binding protein 60 F-like isoform X2	F:GO:0003735 structural constituent of ribosome
A0A080YUM7	Calmodulin-binding protein 60 F-like isoform X2	F:GO:0005516 calmodulin binding
A0A080YUM7	Calmodulin-binding protein 60 F-like isoform X2	P:GO:0006412 translation
A0A080YUM7	Calmodulin-binding protein 60 F-like isoform X2	P:GO:0006950 response to stress
W5FTF6	Ubiquitin-conjugating enzyme E2 variant 1C	C:GO:0005634 nucleus						Cell defense and rescue
W5FTF6	Ubiquitin-conjugating enzyme E2 variant 1C	C:GO:0005737 cytoplasm
W5FTF6	Ubiquitin-conjugating enzyme E2 variant 1C	F:GO:0005515 protein binding
W5FTF6	Ubiquitin-conjugating enzyme E2 variant 1C	F:GO:0016740 transferase activity
W5FTF6	Ubiquitin-conjugating enzyme E2 variant 1C	P:GO:0006259 DNA metabolic process
W5FTF6	Ubiquitin-conjugating enzyme E2 variant 1C	P:GO:0006464 cellular protein modification process
W5FTF6	Ubiquitin-conjugating enzyme E2 variant 1C	P:GO:0006950 response to stress
A0A1D5RSF5	Predicted protein	P:GO:0006091 generation of precursor metabolites and energy						Cell defense and rescue
A0A1D5RSF5	Predicted protein	P:GO:0006950 response to stress
A0A1D6BJM1	Peroxidase 16	C:GO:0005576 extracellular region						Cell defense and rescue
A0A1D6BJM1	Peroxidase 16	F:GO:0003824 catalytic activity
A0A1D6BJM1	Peroxidase 16	F:GO:0005488 binding
A0A1D6BJM1	Peroxidase 16	F:GO:0020037 heme binding
A0A1D6BJM1	Peroxidase 16	F:GO:0004601 peroxidase activity
A0A1D6BJM1	Peroxidase 16	P:GO:0006950 response to stress
A0A1D6BJM1	Peroxidase 16	P:GO:0009056 catabolic process
A0A1D6BJM1	Peroxidase 16	P:GO:0009987 cellular process
A0A1D6BJM1	Peroxidase 16	P:GO:0006979 response to oxidative stress
A0A1D6BJM1	Peroxidase 16	P:GO:0042744 hydrogen peroxide catabolic process
A0A1D6BJM1	Peroxidase 16	P:GO:0055114 oxidation-reduction process
W5B6C4	Peroxidase 16	C:GO:0005576 extracellular region						Cell defense and rescue
W5B6C4	Peroxidase 16	F:GO:0003824 catalytic activity
W5B6C4	Peroxidase 16	F:GO:0005488 binding
W5B6C4	Peroxidase 16	F:GO:0020037 heme binding
W5B6C4	Peroxidase 16	F:GO:0004601 peroxidase activity
W5B6C4	Peroxidase 16	P:GO:0006950 response to stress
W5B6C4	Peroxidase 16	P:GO:0009056 catabolic process
W5B6C4	Peroxidase 16	P:GO:0009987 cellular process
W5B6C4	Peroxidase 16	P:GO:0006979 response to oxidative stress
W5B6C4	Peroxidase 16	P:GO:0042744 hydrogen peroxide catabolic process
W5B6C4	Peroxidase 16	P:GO:0055114 oxidation-reduction process
A0A1D6BUC2	Thioredoxin domain-containing protein PLP3A	C:GO:0005737 cytoplasm						Cell defense and rescue
A0A1D6BUC2	Thioredoxin domain-containing protein PLP3A	F:GO:0000166 nucleotide binding
A0A1D6BUC2	Thioredoxin domain-containing protein PLP3A	F:GO:0016740 transferase activity
A0A1D6BUC2	Thioredoxin domain-containing protein PLP3A	P:GO:0006139 nucleobase-containing compound metabolic process
A0A1D6BUC2	Thioredoxin domain-containing protein PLP3A	P:GO:0009058 biosynthetic process
A0A1D6BUC2	Thioredoxin domain-containing protein PLP3A	P:GO:0019725 cellular homeostasis
A0A1D6BUC2	Thioredoxin domain-containing protein PLP3A	P:GO:0045454 cell redox homeostasis
W5EJK0	L-ascorbate peroxidase 1, cytosolic	C:GO:0009507 chloroplast						Cell defense and rescue
W5EJK0	L-ascorbate peroxidase 1, cytosolic	F:GO:0004130 cytochrome-c peroxidase activity
W5EJK0	L-ascorbate peroxidase 1, cytosolic	F:GO:0016688 L-ascorbate peroxidase activity
W5EJK0	L-ascorbate peroxidase 1, cytosolic	F:GO:0020037 heme binding
W5EJK0	L-ascorbate peroxidase 1, cytosolic	F:GO:0046872 metal ion binding
W5EJK0	L-ascorbate peroxidase 1, cytosolic	F:GO:0004601 peroxidase activity
W5EJK0	L-ascorbate peroxidase 1, cytosolic	P:GO:0000302 response to reactive oxygen species
W5EJK0	L-ascorbate peroxidase 1, cytosolic	P:GO:0034599 cellular response to oxidative stress
W5EJK0	L-ascorbate peroxidase 1, cytosolic	P:GO:0042744 hydrogen peroxide catabolic process
W5EJK0	L-ascorbate peroxidase 1, cytosolic	P:GO:0055114 oxidation-reduction process
W5EJK0	L-ascorbate peroxidase 1, cytosolic	P:GO:0098869 cellular oxidant detoxification
W5EJK0	L-ascorbate peroxidase 1, cytosolic	P:GO:0006979 response to oxidative stress
A0A077RWS5	S-adenosylmethionine synthase 1	C:GO:0005829 cytosol						Metabolism
A0A077RWS5	S-adenosylmethionine synthase 1	F:GO:0000166 nucleotide binding
A0A077RWS5	S-adenosylmethionine synthase 1	F:GO:0016740 transferase activity
A0A077RWS5	S-adenosylmethionine synthase 1	F:GO:0004478 methionine adenosyltransferase activity
A0A077RWS5	S-adenosylmethionine synthase 1	F:GO:0005524 ATP binding
A0A077RWS5	S-adenosylmethionine synthase 1	P:GO:0009058 biosynthetic process
A0A077RWS5	S-adenosylmethionine synthase 1	P:GO:0009987 cellular process
A0A077RWS5	S-adenosylmethionine synthase 1	P:GO:0006556 S-adenosylmethionine biosynthetic process
A0A1D5XUF5	Outer envelope protein 64, chloroplastic	C:GO:0031359 integral component of chloroplast outer membrane						Metabolism
A0A1D5XUF5	Outer envelope protein 64, chloroplastic	F:GO:0004040 amidase activity
A0A1D5XUF5	Outer envelope protein 64, chloroplastic	F:GO:0005515 protein binding
A0A1D5WYC0	Phosphoglucomutase, cytoplasmic	C:GO:0005829 cytosol						Metabolism
A0A1D5WYC0	Phosphoglucomutase, cytoplasmic	C:GO:0009570 chloroplast stroma
A0A1D5WYC0	Phosphoglucomutase, cytoplasmic	C:GO:0010319 stromule
A0A1D5WYC0	Phosphoglucomutase, cytoplasmic	F:GO:0000287 magnesium ion binding
A0A1D5WYC0	Phosphoglucomutase, cytoplasmic	F:GO:0004614 phosphoglucomutase activity
A0A1D5WYC0	Phosphoglucomutase, cytoplasmic	F:GO:0016868 intramolecular transferase activity, phosphotransferases
A0A1D5WYC0	Phosphoglucomutase, cytoplasmic	P:GO:0005978 glycogen biosynthetic process
A0A1D5WYC0	Phosphoglucomutase, cytoplasmic	P:GO:0006006 glucose metabolic process
A0A1D5WYC0	Phosphoglucomutase, cytoplasmic	P:GO:0009590 detection of gravity
A0A1D5WYC0	Phosphoglucomutase, cytoplasmic	P:GO:0019252 starch biosynthetic process
A0A1D5WYC0	Phosphoglucomutase, cytoplasmic	P:GO:0019388 galactose catabolic process
A0A1D5WYC0	Phosphoglucomutase, cytoplasmic	P:GO:0005975 carbohydrate metabolic process
A0A1D5WYC0	Phosphoglucomutase, cytoplasmic	P:GO:0071704 organic substance metabolic process
A0A1D6BAP2	Alpha-amylase 1	F:GO:0004556 alpha-amylase activity						Metabolism
A0A1D6BAP2	Alpha-amylase 1	F:GO:0005509 calcium ion binding
A0A1D6BAP2	Alpha-amylase 1	F:GO:0103025 alpha-amylase activity (releasing maltohexaose)
A0A1D6BAP2	Alpha-amylase 1	F:GO:0003824 catalytic activity
A0A1D6BAP2	Alpha-amylase 1	F:GO:0043169 cation binding
A0A1D6BAP2	Alpha-amylase 1	P:GO:0005975 carbohydrate metabolic process
W5AFS8	Aldose reductase	F:GO:0004032 alditol:NADP+ 1-oxidoreductase activity						Metabolism
W5AFS8	Aldose reductase	F:GO:0016491 oxidoreductase activity
W5AFS8	Aldose reductase	P:GO:0055114 oxidation-reduction process
A0A077RVB3	UDP-arabinopyranose mutase 1-like	C:GO:0005794 Golgi apparatus						Metabolism
A0A077RVB3	UDP-arabinopyranose mutase 1-like	C:GO:0005829 cytosol
A0A077RVB3	UDP-arabinopyranose mutase 1-like	F:GO:0016757 transferase activity, transferring glycosyl groups
A0A077RVB3	UDP-arabinopyranose mutase 1-like	F:GO:0052691 UDP-arabinopyranose mutase activity
A0A077RVB3	UDP-arabinopyranose mutase 1-like	F:GO:0016866 intramolecular transferase activity
A0A077RVB3	UDP-arabinopyranose mutase 1-like	P:GO:0009832 plant-type cell wall biogenesis
A0A077RVB3	UDP-arabinopyranose mutase 1-like	P:GO:0033356 UDP-L-arabinose metabolic process
A0A077RVB3	UDP-arabinopyranose mutase 1-like	P:GO:0071669 plant-type cell wall organization or biogenesis
W5E174	Inositol-3-phosphate synthase	C:GO:0005737 cytoplasm						Metabolism
W5E174	Inositol-3-phosphate synthase	F:GO:0003824 catalytic activity
W5E174	Inositol-3-phosphate synthase	F:GO:0004512 inositol-3-phosphate synthase activity
W5E174	Inositol-3-phosphate synthase	P:GO:0005975 carbohydrate metabolic process
W5E174	Inositol-3-phosphate synthase	P:GO:0006629 lipid metabolic process
W5E174	Inositol-3-phosphate synthase	P:GO:0009058 biosynthetic process
W5E174	Inositol-3-phosphate synthase	P:GO:0009987 cellular process
W5E174	Inositol-3-phosphate synthase	P:GO:0006021 inositol biosynthetic process
W5E174	Inositol-3-phosphate synthase	P:GO:0008654 phospholipid biosynthetic process
W5FEY4	Predicted protein	C:GO:0005829 cytosol						Metabolism
W5FEY4	Predicted protein	F:GO:0005524 ATP binding
W5FEY4	Predicted protein	F:GO:0008865 fructokinase activity
W5FEY4	Predicted protein	F:GO:0016773 phosphotransferase activity, alcohol group as acceptor
W5FEY4	Predicted protein	P:GO:0006000 fructose metabolic process
W5FEY4	Predicted protein	P:GO:0019252 starch biosynthetic process
W5FEY4	Predicted protein	P:GO:0046835 carbohydrate phosphorylation
W5AVN7	3-hydroxyacyl-[acyl-carrier-protein] dehydratase FabZ	C:GO:0005737 cytoplasm						Metabolism
W5AVN7	3-hydroxyacyl-[acyl-carrier-protein] dehydratase FabZ	F:GO:0003824 catalytic activity
W5AVN7	3-hydroxyacyl-[acyl-carrier-protein] dehydratase FabZ	F:GO:0016836 hydro-lyase activity
W5AVN7	3-hydroxyacyl-[acyl-carrier-protein] dehydratase FabZ	P:GO:0006629 lipid metabolic process
W5AVN7	3-hydroxyacyl-[acyl-carrier-protein] dehydratase FabZ	P:GO:0009058 biosynthetic process
W5AVN7	3-hydroxyacyl-[acyl-carrier-protein] dehydratase FabZ	P:GO:0009987 cellular process
W5AVN7	3-hydroxyacyl-[acyl-carrier-protein] dehydratase FabZ	P:GO:0006633 fatty acid biosynthetic process
A0A1D5STK8	UDP-glucose:2-hydroxyflavanone C-glucosyltransferase-like	C:GO:0043231 intracellular membrane-bounded organelle						Metabolism
A0A1D5STK8	UDP-glucose:2-hydroxyflavanone C-glucosyltransferase-like	F:GO:0000166 nucleotide binding
A0A1D5STK8	UDP-glucose:2-hydroxyflavanone C-glucosyltransferase-like	F:GO:0080043 quercetin 3-O-glucosyltransferase activity
A0A1D5STK8	UDP-glucose:2-hydroxyflavanone C-glucosyltransferase-like	F:GO:0080044 quercetin 7-O-glucosyltransferase activity
A0A1D5STK8	UDP-glucose:2-hydroxyflavanone C-glucosyltransferase-like	F:GO:0016758 transferase activity, transferring hexosyl groups
A0A1D5STK8	UDP-glucose:2-hydroxyflavanone C-glucosyltransferase-like	P:GO:0008152 metabolic process
A0A1D5U5C8	Probable pyridoxal 5'-phosphate synthase subunit PDX1.1	F:GO:0003824 catalytic activity						Metabolism
A0A1D5U5C8	Probable pyridoxal 5'-phosphate synthase subunit PDX1.1	F:GO:0036381 pyridoxal 5'-phosphate synthase (glutamine hydrolysing) activity
A0A1D5U5C8	Probable pyridoxal 5'-phosphate synthase subunit PDX1.1	P:GO:0042823 pyridoxal phosphate biosynthetic process
A0A1D5U5C8	Probable pyridoxal 5'-phosphate synthase subunit PDX1.1	P:GO:0008152 metabolic process
A0A1D5U5C8	Probable pyridoxal 5'-phosphate synthase subunit PDX1.1	P:GO:0042819 vitamin B6 biosynthetic process
A0A1D5RZA3	Tubulin beta-5 chain	C:GO:0005737 cytoplasm						Cell structure
A0A1D5RZA3	Tubulin beta-5 chain	C:GO:0005856 cytoskeleton
A0A1D5RZA3	Tubulin beta-5 chain	C:GO:0005874 microtubule
A0A1D5RZA3	Tubulin beta-5 chain	F:GO:0000166 nucleotide binding
A0A1D5RZA3	Tubulin beta-5 chain	F:GO:0005198 structural molecule activity
A0A1D5RZA3	Tubulin beta-5 chain	F:GO:0016787 hydrolase activity
A0A1D5RZA3	Tubulin beta-5 chain	F:GO:0003924 GTPase activity
A0A1D5RZA3	Tubulin beta-5 chain	F:GO:0005200 structural constituent of cytoskeleton
A0A1D5RZA3	Tubulin beta-5 chain	F:GO:0005525 GTP binding
A0A1D5RZA3	Tubulin beta-5 chain	P:GO:0016043 cellular component organization
A0A1D5RZA3	Tubulin beta-5 chain	P:GO:0007017 microtubule-based process
A0A1D5WND0	Tubulin beta chain	C:GO:0005737 cytoplasm						Cell structure
A0A1D5WND0	Tubulin beta chain	C:GO:0005856 cytoskeleton
A0A1D5WND0	Tubulin beta chain	C:GO:0005874 microtubule
A0A1D5WND0	Tubulin beta chain	F:GO:0000166 nucleotide binding
A0A1D5WND0	Tubulin beta chain	F:GO:0005198 structural molecule activity
A0A1D5WND0	Tubulin beta chain	F:GO:0016787 hydrolase activity
A0A1D5WND0	Tubulin beta chain	F:GO:0003924 GTPase activity
A0A1D5WND0	Tubulin beta chain	F:GO:0005200 structural constituent of cytoskeleton
A0A1D5WND0	Tubulin beta chain	F:GO:0005525 GTP binding
A0A1D5WND0	Tubulin beta chain	P:GO:0016043 cellular component organization
A0A1D5WND0	Tubulin beta chain	P:GO:0007017 microtubule-based process
A0A1D6RY87	Alanine--tRNA ligase-like	C:GO:0005739 mitochondrion						Protein synthesis and destination
A0A1D6RY87	Alanine--tRNA ligase-like	C:GO:0005737 cytoplasm
A0A1D6RY87	Alanine--tRNA ligase-like	F:GO:0000049 tRNA binding
A0A1D6RY87	Alanine--tRNA ligase-like	F:GO:0004813 alanine-tRNA ligase activity
A0A1D6RY87	Alanine--tRNA ligase-like	F:GO:0005524 ATP binding
A0A1D6RY87	Alanine--tRNA ligase-like	F:GO:0008270 zinc ion binding
A0A1D6RY87	Alanine--tRNA ligase-like	F:GO:0000166 nucleotide binding
A0A1D6RY87	Alanine--tRNA ligase-like	F:GO:0003676 nucleic acid binding
A0A1D6RY87	Alanine--tRNA ligase-like	F:GO:0004812 aminoacyl-tRNA ligase activity
A0A1D6RY87	Alanine--tRNA ligase-like	P:GO:0070143 mitochondrial alanyl-tRNA aminoacylation
A0A1D6RY87	Alanine--tRNA ligase-like	P:GO:0006419 alanyl-tRNA aminoacylation
A0A1D6RY87	Alanine--tRNA ligase-like	P:GO:0043039 tRNA aminoacylation
Q7XYD5	60S acidic ribosomal protein P2B	C:GO:0005840 ribosome						Protein synthesis and destination
Q7XYD5	60S acidic ribosomal protein P2B	C:GO:0005622 intracellular
Q7XYD5	60S acidic ribosomal protein P2B	F:GO:0003735 structural constituent of ribosome
Q7XYD5	60S acidic ribosomal protein P2B	P:GO:0006414 translational elongation
A0A1D6CVG5	ABC transporter F family member 1	F:GO:0000166 nucleotide binding						Transporters
A0A1D6CVG5	ABC transporter F family member 1	F:GO:0016787 hydrolase activity
A0A1D6CVG5	ABC transporter F family member 1	F:GO:0005524 ATP binding
A0A1D6CVG5	ABC transporter F family member 1	F:GO:0016887 ATPase activity
Q9ZR95	Aquaporin TIP1-1	C:GO:0005887 integral component of plasma membrane						Transporters
Q9ZR95	Aquaporin TIP1-1	C:GO:0009705 plant-type vacuole membrane
Q9ZR95	Aquaporin TIP1-1	C:GO:0042807 central vacuole
Q9ZR95	Aquaporin TIP1-1	C:GO:0016020 membrane
Q9ZR95	Aquaporin TIP1-1	F:GO:0015250 water channel activity
Q9ZR95	Aquaporin TIP1-1	F:GO:0015267 channel activity
Q9ZR95	Aquaporin TIP1-1	P:GO:0006833 water transport
Q9ZR95	Aquaporin TIP1-1	P:GO:0034220 ion transmembrane transport
Q9ZR95	Aquaporin TIP1-1	P:GO:0055085 transmembrane transport
W5EMC7	Outer envelope pore protein 16-2, chloroplastic	C:GO:0005739 mitochondrion						Transporters
W5EMC7	Outer envelope pore protein 16-2, chloroplastic	C:GO:0016020 membrane
W5EMC7	Outer envelope pore protein 16-2, chloroplastic	P:GO:0006810 transport
W5EMC7	Outer envelope pore protein 16-2, chloroplastic	P:GO:0016043 cellular component organization
W5GJK4	ADP,ATP carrier protein, mitochondrial	C:GO:0005743 mitochondrial inner membrane						Transporters
W5GJK4	ADP,ATP carrier protein, mitochondrial	C:GO:0016021 integral component of membrane
W5GJK4	ADP,ATP carrier protein, mitochondrial	F:GO:0005471 ATP:ADP antiporter activity
W5GJK4	ADP,ATP carrier protein, mitochondrial	F:GO:0022857 transmembrane transporter activity
W5GJK4	ADP,ATP carrier protein, mitochondrial	P:GO:0009409 response to cold
W5GJK4	ADP,ATP carrier protein, mitochondrial	P:GO:0009651 response to salt stress
W5GJK4	ADP,ATP carrier protein, mitochondrial	P:GO:0015866 ADP transport
W5GJK4	ADP,ATP carrier protein, mitochondrial	P:GO:0015867 ATP transport
W5GJK4	ADP,ATP carrier protein, mitochondrial	P:GO:0046902 regulation of mitochondrial membrane permeability
W5GJK4	ADP,ATP carrier protein, mitochondrial	P:GO:0055085 transmembrane transport
W5GYF2	ADP,ATP carrier protein, mitochondrial	C:GO:0005743 mitochondrial inner membrane						Transporters
W5GYF2	ADP,ATP carrier protein, mitochondrial	C:GO:0016021 integral component of membrane
W5GYF2	ADP,ATP carrier protein, mitochondrial	F:GO:0005471 ATP:ADP antiporter activity
W5GYF2	ADP,ATP carrier protein, mitochondrial	F:GO:0022857 transmembrane transporter activity
W5GYF2	ADP,ATP carrier protein, mitochondrial	P:GO:0009409 response to cold
W5GYF2	ADP,ATP carrier protein, mitochondrial	P:GO:0009651 response to salt stress
W5GYF2	ADP,ATP carrier protein, mitochondrial	P:GO:0015866 ADP transport
W5GYF2	ADP,ATP carrier protein, mitochondrial	P:GO:0015867 ATP transport
W5GYF2	ADP,ATP carrier protein, mitochondrial	P:GO:0046902 regulation of mitochondrial membrane permeability
W5GYF2	ADP,ATP carrier protein, mitochondrial	P:GO:0055085 transmembrane transport
A0A1D5YEH0	Globulin-1 S allele	C:GO:0005615 extracellular space						Storage protein
A0A1D5YEH0	Globulin-1 S allele	F:GO:0005488 binding
A0A1D5YEH0	Globulin-1 S allele	F:GO:0016787 hydrolase activity
A0A1D5YEH0	Globulin-1 S allele	F:GO:0045735 nutrient reservoir activity
A0A1D5YEH0	Globulin-1 S allele	P:GO:0016043 cellular component organization
A0A1D5YEH0	Globulin-1 S allele	P:GO:0019538 protein metabolic process
B7U6L5	Globulin-1 S allele	F:GO:0003674 molecular_function						Storage protein
B7U6L5	Globulin-1 S allele	F:GO:0045735 nutrient reservoir activity
W5EST8	Globulin-1 S allele	F:GO:0003674 molecular_function						Storage protein
W5EST8	Globulin-1 S allele	F:GO:0045735 nutrient reservoir activity
A0A1D5UVJ6	Serine/arginine-rich splicing factor RS31	C:GO:0005681 spliceosomal complex						Transcription
A0A1D5UVJ6	Serine/arginine-rich splicing factor RS31	F:GO:0003723 RNA binding
A0A1D5UVJ6	Serine/arginine-rich splicing factor RS31	F:GO:0003676 nucleic acid binding
A0A1D5UVJ6	Serine/arginine-rich splicing factor RS31	P:GO:0000398 mRNA splicing, via spliceosome
W5CRM8	Glycine-rich RNA-binding protein 4, mitochondrial	F:GO:0003723 RNA binding						Transcription
W5CRM8	Glycine-rich RNA-binding protein 4, mitochondrial	F:GO:0003676 nucleic acid binding
A0A1D6RFY9	BAHD acyltransferase DCR	C:GO:0005737 cytoplasm						Cell growth/division
A0A1D6RFY9	BAHD acyltransferase DCR	F:GO:0016740 transferase activity
A0A1D6RFY9	BAHD acyltransferase DCR	F:GO:0016747 transferase activity, transferring acyl groups other than amino-acyl groups
A0A1D6RFY9	BAHD acyltransferase DCR	P:GO:0009058 biosynthetic process
A0A1D6RFY9	BAHD acyltransferase DCR	P:GO:0009653 anatomical structure morphogenesis
A0A1D6RFY9	BAHD acyltransferase DCR	P:GO:0016043 cellular component organization
A0A1D6RFY9	BAHD acyltransferase DCR	P:GO:0030154 cell differentiation
W5GVD2	NAP1-related protein 2	C:GO:0005634 nucleus						Cell growth/division
W5GVD2	NAP1-related protein 2	C:GO:0005737 cytoplasm
W5GVD2	NAP1-related protein 2	P:GO:0016043 cellular component organization
W5GVD2	NAP1-related protein 2	P:GO:0006334 nucleosome assembly
A0A1D5UQF4	Topless-related protein 2	P:GO:0009793 embryo development ending in seed dormancy						Cell growth/division
A0A1D5U093	Predicted protein	P:GO:0000003 reproduction						Cell growth/division
A0A1D5U093	Predicted protein	P:GO:0009790 embryo development
A0A1D5U093	Predicted protein	P:GO:0009791 post-embryonic development
A0A1D5U093	Predicted protein	P:GO:0009793 embryo development ending in seed dormancy
A0A1D5U8D4	Probable protein phosphatase 2C 58	F:GO:0004722 protein serine/threonine phosphatase activity						Signal transduction
A0A1D5U8D4	Probable protein phosphatase 2C 58	F:GO:0003824 catalytic activity
A0A1D5U8D4	Probable protein phosphatase 2C 58	P:GO:0006470 protein dephosphorylation
A0A1D5SCB2	DNA-binding protein DDB_G0278111	C:GO:0005634 nucleus						Signal transduction
A0A1D5SCB2	DNA-binding protein DDB_G0278111	C:GO:0005829 cytosol
A0A1D5SCB2	DNA-binding protein DDB_G0278111	F:GO:0003684 damaged DNA binding
A0A1D5SCB2	DNA-binding protein DDB_G0278111	F:GO:0003677 DNA binding
A0A1D5SCB2	DNA-binding protein DDB_G0278111	P:GO:0006281 DNA repair
A0A1D5SCB2	DNA-binding protein DDB_G0278111	P:GO:0012501 programmed cell death
A0A1D6BU25	Profilin	C:GO:0005737 cytoplasm						Signal transduction
A0A1D6BU25	Profilin	C:GO:0005856 cytoskeleton
A0A1D6BU25	Profilin	F:GO:0005515 protein binding
A0A1D6BU25	Profilin	F:GO:0003779 actin binding
A0A1D5ZUF9	Ribosome-binding ATPase YchF	C:GO:0005737 cytoplasm						Signal transduction
A0A1D5ZUF9	Ribosome-binding ATPase YchF	F:GO:0000166 nucleotide binding
A0A1D5ZUF9	Ribosome-binding ATPase YchF	F:GO:0016787 hydrolase activity
A0A1D5ZUF9	Ribosome-binding ATPase YchF	F:GO:0005525 GTP binding
A0A1D6BIB2	Hypothetical protein TRIUR3_06375							Unknown
W5FQE2	Oil body-associated protein 1A	C:GO:0005622 intracellular						Unknown
A0A1D6BIR9	Predicted protein							Unknown
A0A1D6SDR0	Predicted protein							Unknown
A0A1D6CUR4	Predicted protein							Unknown
