# Supplementary material for: Comparative Proteomics at the Critical Node of Vigor Loss in Wheat Seeds Differing in Storability
Source: Front Plant Sci. 2021 Aug 30;12:707184. doi: 10.3389/fpls.2021.707184 (PMC8435634; doi:10.3389/fpls.2021.707184)
Supplement: Supplementary file 5 [file Table_4.XLSX]

## Sheet: ST-Special UDAPs
ST-Special differetially abundance proteins in up-regulation (UDAP) with significant trend
Protein acccession	Protein description	Fold (T1vsT0)	Adjusted P value	Fold (T2vsT0)	Adjusted P value	Fold (T3vsT0)	Adjusted P value	Expressional pattern			Function	Category
A0A1D5ZRK3	Late embryogenesis abundant protein 3	1.917	0.062169	1.9205	0.0662553	2.39674	0.0165018	-	-	UP	Stress response	Celll defense and rescue
W5FLF3	Late embryogenesis abundant protein D-34	1.48994	0.102015	1.27255	0.299712	1.59324	0.0478283	-	-	UP	Stress response	Celll defense and rescue
A0A1D5XWV5	Late embryogenesis abundant protein D-34	1.84656	0.0235472	2.03034	0.0159236	2.18285	0.0078108	UP	UP	UP	Stress response	Celll defense and rescue
A0A1D5WW07	Late embryogenesis abundant protein EMB564	5.53104	0.0152586	5.72182	0.0109356	4.99218	0.0188563	UP	UP	UP	Stress response	Celll defense and rescue
A0A1D5SU11	Em protein	2.50567	0.00611975	2.40274	0.0103933	2.62591	0.00486124	UP	UP	UP	Stress response	Celll defense and rescue
W5CL83	Em-like protein	2.4725	0.0339255	2.24195	0.0641727	3.42513	0.00534761	UP	-	UP	Stress response	Celll defense and rescue
A0A0H4MAT1	Dehydrin 1	1.72759	0.0394309	1.60587	0.0753192	1.56182	0.0768805	UP	-	-	Stress response	Celll defense and rescue
Q41579	Dehydrin 4	2.33531	0.0222031	1.83214	0.111918	2.05886	0.046273	UP	-	UP	Stress response	Celll defense and rescue
W5GW81	Dehydrin 4	1.67199	0.0308482	1.43514	0.121164	1.74677	0.0200688	UP	-	UP	Stress response	Celll defense and rescue
W5ERW2	Dehydrin 6	1.61364	0.0235472	1.26622	0.259203	1.62424	0.0214602	-	-	UP	Stress response	Celll defense and rescue
A0A1D6REH6	Embryonic protein DC-8	2.2623	0.0189959	1.67586	0.147839	2.0326	0.0336462	UP	-	UP	Stress response	Celll defense and rescue
W5EJM2	Seed maturation protein PM41	1.56152	0.019375	1.39111	0.0853517	1.49846	0.0296196	UP	-	UP	Stress response	Celll defense and rescue
E6Y2L2	Seed maturation protein PM41	2.73752	0.0189959	2.0478	0.0751937	1.87269	0.0873371	UP	-	UP	Stress response	Celll defense and rescue
A0A1D5URY0	LEA domain-containing protein	1.72639	0.126664	1.7477	0.119613	1.94678	0.0491729	-	-	UP	Stress response	Celll defense and rescue
W4ZQK5	Small hydrophilic plant seed protein	2.15897	0.0482871	1.68602	0.159505	1.79487	0.0936542	UP	-	-	Stress response	Celll defense and rescue
A0A1D6C183	16.9 kDa class I heat shock protein 1-like	2.26045	0.0404814	1.7668	0.159505	2.05152	0.0612235	UP	-	-	Stress response	Celll defense and rescue
A0A1D6CJL6	16.9 kDa class I heat shock protein 1-like	1.82761	0.0111481	1.71502	0.0243311	1.85036	0.00872979	UP	UP	UP	Stress response	Celll defense and rescue
W5BBE4	23.2 kDa heat shock protein	2.40187	0.00105679	2.12774	0.00350567	1.61934	0.0245703	UP	UP	UP	Stress response	Celll defense and rescue
A0A1D6CKF4	Oleosin 16.4 kDa-like	1.94648	0.00278862	1.84645	0.00527932	1.48708	0.0491729	UP	UP	UP	Stress response	Celll defense and rescue
A0A1D5STX4	Predicted protein	1.83126	0.000994131	1.84552	0.00127772	2.18539	9.06193e-05	UP	UP	UP	Stress response	Celll defense and rescue
A0A1D6CB85	Lactoylglutathione lyase	1.77236	0.0111481	1.44032	0.0753192	1.50162	0.0442962	UP	-	UP	Detoxifacation	Celll defense and rescue
A0A1D5ZD36	Glutathione-dependent formaldehyde-activating enzyme	1.50811	0.0489047	1.4053	0.0963917	1.4624	0.0549269	UP	-	-	Detoxification	Celll defense and rescue
Q6W8Q2	1-Cys peroxiredoxin PER1	1.52526	0.0871585	1.6282	0.0530471	1.60855	0.046273	-	-	UP	Detoxifacation	Celll defense and rescue
A0A1D5TZ33	Protein-L-isoaspartate O-methyltransferase	1.54078	0.220411	1.56265	0.203689	1.95871	0.0478283	-	-	UP	Cell rescue	Celll defense and rescue
W5A6D0	Aldose reductase	1.9617	0.0220687	2.14048	0.0131428	2.00115	0.0177171	UP	UP	UP	Carbohydrate metabolism	Metabolism
A0A1D5XI63	Ricin B-like lectin R40C1	2.05309	0.0331446	2.62781	0.00673623	1.72366	0.0865364	UP	UP	-	Carbohydrate metabolism	Metabolism
W4ZUK2	Glucose and ribitol dehydrogenase homolog	1.3584	0.258133	1.4387	0.182201	1.71559	0.0403517	-	-	UP	Carbohydrate metabolism	Metabolism
C7C4X1	Glyceraldehyde-3-phosphate dehydrogenase	1.81095	0.0212568	1.31533	0.265903	1.57468	0.0671579	UP	-	-	Energy	Metabolism
Q1PBI3	Glucose-6-phosphate isomerase, cytosolic	1.69344	0.0235472	1.27137	0.254104	1.31923	0.185319	UP	-	-	Energy	Metabolism
A0A1D5Z340	60S ribosomal protein L7a	2.00837	0.0222031	1.5151	0.182201	1.65117	0.0825285	UP	-	-	Protein synthesis	Protein synthesis and destination
A0A1D6ASL7	60S ribosomal protein L6-like	1.26427	0.203511	1.54978	0.0226537	1.31565	0.11586	-	UP	-	Protein synthesis	Protein synthesis and destination
A0A1D5Z5S3	D-aminoacyl-tRNA deacylase	1.16439	0.458925	1.3265	0.197826	1.6045	0.0379531	-	-	UP	Protein synthesis	Protein synthesis and destination
W5EC46	Non-specific lipid-transfer protein 4-like	1.89078	0.0371496	2.08233	0.0231662	1.34471	0.260198	UP	UP	-	lipids transport	Transporters
A0A1D6CN29	Copper transport protein ATX1	1.67996	0.0212568	1.83062	0.0131428	1.58334	0.0327885	UP	UP	UP	Ions transport	Transporters
W5F7M9	Putative chaperone GrpE type 2	1.06262	0.610247	1.25123	0.34662	2.00125	0.0177171	-	-	UP	Protein transport	Transporters
A0A1D5ZZT8	Globulin-1 S allele-like	1.91631	0.0435773	1.85	0.0604212	2.20008	0.0133429	UP	-	UP	Nutrient reservoir	Storage protein
I6QQ39	Globulin-1 S allele	3.29823	0.0163557	2.07359	0.296397	2.7998	0.139665	UP	-	-	Nutrient reservoir	Storage protein
A0A1D6AI79	Predicted protein	1.79834	0.00512	1.41088	0.0901787	1.97102	0.00194421	UP	-	UP	Unknown	Unknown
W5CQP6	Predicted protein	1.66371	0.0189959	1.72925	0.0131428	1.72494	0.0105175	UP	UP	UP	Unknown	Unknown
A0A1D6AZR7	Predicted protein	2.42694	0.0382349	2.25031	0.196377	3.44936	0.029972	UP	-	UP	Unknown	Unknown
A0A1D5XIA7	Predicted protein	1.56302	0.165885	1.60549	0.15372	1.88606	0.0409413	-	-	UP	Unknown	Unknown
W5BGG8	Uncharacterized protein LOC109781115	1.67685	0.0482871	1.33277	0.235781	1.57184	0.0671579	UP	-	-	Unknown	Unknown

## Sheet: ST-Special DDAPs
ST-Special differetially abundance proteins in down-regulation (DDAP) with significant trend
Protein acccession	Protein description	Fold (T1vsT0)	Adjusted P value	Fold (T2vsT0)	Adjusted P value	Fold (T3vsT0)	Adjusted P value	Expressional pattern			Function	Category
A0A1D5YB80	Heat shock 70 kDa protein, mitochondrial-like	0.518264	0.00105679	0.550308	0.00344906	0.478304	0.000376477	DOWN	DOWN	DOWN	Stress response	Celll defense and rescue
W5FEE5	Heat shock cognate 70 kDa protein 2-like	0.362704	0.013905	0.409278	0.0270793	0.256349	0.00367823	DOWN	DOWN	DOWN	Stress response	Celll defense and rescue
W5FA12	Lamin-like protein	0.347699	0.0214124	0.369731	0.029684	0.39811	0.0355025	DOWN	DOWN	DOWN	Stress response	Celll defense and rescue
A0A1D5U1N2	GYF domain-containing protein	0.694979	0.141302	0.69874	0.157577	0.561129	0.0243788	-	-	DOWN	Stress response	Celll defense and rescue
A0A1D5V9V3	Peroxidase 2-like	0.453957	0.0199093	0.452746	0.0231662	0.495131	0.0308444	DOWN	DOWN	DOWN	Detoxifacation	Celll defense and rescue
C3VQ52	Ascorbate peroxidase	0.586369	0.00478039	0.682465	0.035857	0.63712	0.0120678	DOWN	DOWN	DOWN	Detoxifacation	Celll defense and rescue
A0A1D5TUQ5	Cationic peroxidase SPC4-like	0.614798	0.174622	0.728639	0.333585	0.488615	0.0478283	-	-	DOWN	Detoxification	Celll defense and rescue
A0A1D5UU04	Cationic peroxidase SPC4-like	0.710001	0.0740376	0.800677	0.240001	0.610204	0.0105175	-	-	DOWN	Detoxification	Celll defense and rescue
Q8GTB8	Glutathione S-transferase 3-like	0.399065	0.00278862	0.333005	0.00127772	0.557529	0.0243788	DOWN	DOWN	DOWN	Detoxifacation	Celll defense and rescue
A0A1D6A4I6	Glutathione S-transferase zeta class	0.777752	0.225903	0.855945	0.386558	0.58323	0.0177171	-	-	DOWN	Detoxifacation	Celll defense and rescue
A0A1D6C6R0	Indole-3-glycerol phosphate synthase, chloroplastic	0.614006	0.0562683	0.550923	0.0260729	0.563091	0.0243788	-	DOWN	DOWN	Amino acid metabolism	Metabolism
Q8W430	Sucrose:sucrose 1-fructosyltransferase	0.280899	0.0235472	0.340153	0.0573108	0.260524	0.0180635	DOWN	-	DOWN	Carbohydrate metabolism	Metabolism
A0A1D5RYR3	UDP-glucuronic acid decarboxylase 2	0.60623	0.062169	0.615418	0.0741395	0.577255	0.0403517	-	-	DOWN	Carbohydrate metabolism	Metabolism
A0A1D6CYP4	Probable galactinol--sucrose galactosyltransferase 1	0.459139	0.0189959	0.544809	0.0570637	0.619317	0.0896922	DOWN	-	-	Carbohydrate metabolism	Metabolism
W5FDW8	UDP-glucose 6-dehydrogenase 4	0.297232	0.00611975	0.441991	0.0433085	0.427875	0.0310644	DOWN	DOWN	DOWN	Carbohydrate metabolism	Metabolism
A0A1D6RST6	Mannose-1-phosphate guanylyltransferase 1	0.639607	0.0913519	0.545409	0.029684	0.490193	0.0119635	-	DOWN	DOWN	Carbohydrate metabolism	Metabolism
W5GW19	Predicted protein	0.73896	0.146454	0.611907	0.0226537	0.687169	0.0592513	-	DOWN	-	Nucleotide metabolism	Metabolism
A0A1D6S4A3	Deoxyuridine 5'-triphosphate nucleotidohydrolase	0.680234	0.179426	0.6711	0.174065	0.550503	0.0442962	-	-	DOWN	Nucleotide metabolism	Metabolism
A0A1D5Z4H3	Lipoxygenase 2	0.325924	0.0013258	0.561179	0.159505	0.406787	0.0188563	DOWN	-	DOWN	Lipid metabolism	Metabolism
A0A1D5RUI5	3-ketoacyl-CoA thiolase 2, peroxisomal	0.346095	0.0560228	0.371579	0.0942032	0.322588	0.0491729	-	-	DOWN	Lipid metabolism	Metabolism
A0A1D5TUT9	Anthocyanidin reductase	0.565098	0.0620346	0.670478	0.1783	0.517789	0.0314255	-	-	DOWN	Secondary metabolism	Metabolism
A0A1D5UWN7	Phospho-2-dehydro-3-deoxyheptonate aldolase 2, chloroplastic	0.484353	0.0191846	0.518636	0.0288406	0.44262	0.0085812	DOWN	DOWN	DOWN	Secondary metabolism	Metabolism
A0A1D5Z1D2	Anthranilate synthase alpha subunit 1, chloroplastic	0.773642	0.062169	0.661691	0.0046463	0.767282	0.0479127	-	DOWN	DOWN	Secondary metabolism	Metabolism
A0A1D6RQI0	3-dehydroquinate dehydratase/shikimate dehydrogenase, chloroplastic-like isoform X1	0.607024	0.000464834	0.635635	0.00142076	0.690814	0.00534761	DOWN	DOWN	DOWN	Secondary metabolism	Metabolism
A0A1D5U6U1	Adenylylsulfate kinase	0.578227	0.154992	0.726049	0.340905	0.387166	0.0186418	-	-	DOWN	Secondary metabolism	Metabolism
W5H102	Soluble inorganic pyrophosphatase 6, chloroplastic	0.730015	0.226819	0.576207	0.0366045	0.691483	0.14049	-	DOWN	-	Energy	Metabolism
A0A1D5YFC1	Phenylalanine--tRNA ligase alpha subunit, cytoplasmic	0.886627	0.574258	0.881704	0.519362	0.547164	0.0415693	-	-	DOWN	Protein synthesis	Protein synthesis and destination
W5AC26	Histidine--tRNA ligase, cytoplasmic	0.420955	0.0144267	0.657888	0.188371	0.66831	0.180963	DOWN	-	-	Protein synthesis	Protein synthesis and destination
Q8L806	40S ribosomal protein S18	0.0879416	0.000219985	0.127376	0.000700376	0.115884	0.000352788	DOWN	DOWN	DOWN	Protein synthesis	Protein synthesis and destination
A0A1D5RS63	Ribosomal L1 domain-containing protein 1-like	0.867593	0.511554	0.818744	0.381293	0.617317	0.0491729	-	-	DOWN	Protein synthesis	Protein synthesis and destination
W5ATU2	Polyadenylate-binding protein RBP47	0.567886	0.0235472	0.421494	0.00350567	0.426904	0.00403632	DOWN	DOWN	DOWN	Protein synthesis	Protein synthesis and destination
A0A1D6BMF2	Protease 2	0.461379	0.0381073	0.541018	0.0938623	0.584493	0.111036	DOWN	-	-	Protein degradation	Protein synthesis and destination
W5EJA6	ATP-dependent Clp protease proteolytic subunit 5, chloroplastic	0.773429	0.342213	0.847093	0.455815	0.554612	0.0403517	-	-	DOWN	Protein degradation	Protein synthesis and destination
W5ASV0	Oryzain alpha chain	0.372406	0.00627774	0.602833	0.116265	0.429788	0.0131059	DOWN	-	DOWN	Protein degradation	Protein synthesis and destination
A0A1D6CRD4	RNA-binding (RRM/RBD/RNP motifs) family protein	0.603427	0.0482871	0.887782	0.505366	0.720655	0.157592	DOWN	-	-	mRNA process	Transcription
A0A1D5UZA9	Glycine-rich RNA-binding protein 4, mitochondrial-like	0.708642	0.10563	0.613644	0.0247691	0.77149	0.20173	-	DOWN	-	RNA bind	Transcription
A0A1D6C5W5	RNA exonuclease 4	0.948374	0.673848	0.842697	0.44683	0.564347	0.0442962	-	-	DOWN	rRNA synthesis	Transcription
A0A1D6AYF2	KH domain-containing protein	0.256551	0.0252513	0.264114	0.0203576	0.326182	0.0790567	DOWN	DOWN	-	mRNAsynthesis	Transcription
A0A1D5YJB1	AP-2 complex subunit alpha-2-like	0.579594	0.013905	0.791506	0.265903	0.682055	0.0673382	DOWN	-	-	Protein transporter	Transporters
A0A1D5S4G8	Golgi apparatus membrane protein-like protein ECHIDNA	0.657617	0.248297	0.617025	0.190877	0.471296	0.0446011	-	-	DOWN	Others	Transporters
A0A1D5UDS7	Mitochondrial import inner membrane translocase subunit TIM44-2	0.732773	0.170266	0.638307	0.062839	0.583199	0.0243788	-	-	DOWN	Others	Transporters
A0A1D5SL30	Mitochondrial dicarboxylate/tricarboxylate transporter DTC-like	0.686472	0.0582697	0.6277	0.0231662	0.61267	0.0133429	-	DOWN	DOWN	Others	Transporters
A4K4Y1	Alpha tubulin1	0.565671	0.06717	0.558769	0.0675168	0.503523	0.0296196	-	-	DOWN	Cytoskeleton	Cell structure
A0A1D5YN83	Annexin D5	0.764656	0.441165	0.88256	0.563442	0.430855	0.0289305	-	-	DOWN	Others	Cell structure
A0A1D5ST90	DNA replication licensing factor MCM3	0.360013	0.00844659	0.441262	0.0270113	0.399643	0.0131059	DOWN	DOWN	DOWN	DNA replication	Cell growth/division
W5FPI3	DNA replication licensing factor MCM7	0.2812	0.000994131	0.355754	0.00350567	0.411985	0.00715439	DOWN	DOWN	DOWN	DNA replication	Cell growth/division
A0A1D5UJV6	Naked endosperm1	0.646353	0.195979	0.480932	0.0435103	0.587775	0.0996426	-	DOWN	-	Unknown	Unknown

## Sheet: The common DAPs
The common differetially abundance proteins in up-regulation and down-regulation (DDAP) with significant trend
														Expressional pattern
Protein acccession	Protein description	Fold (T1vsT0)	Adjusted P value	Fold (T2vsT0)	Adjusted P value	Fold (T3vsT0)	Adjusted P value	Fold (T5vsT4)	Adjusted P value	Fold (T6vsT4)	Adjusted P value	Fold (T7vsT4)	Adjusted P value	ST seed			SS seed			Function	Category
A0A1D5Z500	Late embryogenesis abundant protein D-34	3.26938	0.000343007	3.08165	0.000700376	4.12912	9.06193e-05	1.24391	0.568158	2.05887	0.0524124	1.89253	0.0381042	UP	UP	UP	-	-	UP	Stress response	Celll defense and rescue
W5FP47	Late embryogenesis abundant protein D-34	1.91633	0.00404588	1.51449	0.0579011	1.85947	0.00534761	1.25426	0.404709	1.60466	0.0488788	1.63341	0.0118706	UP	-	UP	-	UP	UP	Stress response	Celll defense and rescue
A0A1D6CR43	11 kDa late embryogenesis abundant protein	1.90208	0.0110208	2.11031	0.00406016	1.98663	0.00642733	2.00243	0.00255581	2.18498	0.000144191	2.09942	0.0002011	UP	UP	UP	UP	UP	UP	Stress response	Celll defense and rescue
A0A1D5SU52	Late embryogenesis abundant protein B19.4	4.5953	1.75042e-05	3.83761	9.86816e-05	4.9172	8.70504e-06	1.43472	0.313528	1.71494	0.0403532	1.84532	0.0105774	UP	UP	UP	-	UP	UP	Stress response	Celll defense and rescue
W5A4Z8	Late embryogenesis abundant protein B19.4	3.39924	0.00212682	2.82366	0.029684	3.32172	0.0116779	1.3851	0.601067	1.84338	0.041955	1.88451	0.018765	UP	UP	UP	-	UP	UP	Stress response	Celll defense and rescue
W5CUW2	Late embryogenesis abundant protein 14-A	1.17297	0.492158	1.48257	0.168619	2.03289	0.0186418	1.4001	0.425368	2.55256	0.0183622	2.37294	0.0115874	-	-	UP	-	UP	UP	Stress response	Celll defense and rescue
A0A1D6BIR9	Seed maturation protein	2.73972	0.0702227	2.92484	0.094995	3.56608	0.0448123	1.25	0.683902	2.56139	0.0488788	2.88903	0.018765	-	-	UP	-	UP	UP	Stress response	Celll defense and rescue
A0A1D6CUR4	Seed maturation protein	2.3654	0.00567862	1.93039	0.029684	2.44649	0.00486124	1.73873	0.0987394	2.65109	0.000144191	2.98611	2.40296e-05	UP	UP	UP	-	UP	UP	Stress response	Celll defense and rescue
A0A1D6SDR0	Seed maturation protein	1.92281	0.0235472	1.74965	0.0604212	2.5002	0.00367823	1.79134	0.0229684	2.9919	9.10703e-06	3.39306	2.55677e-06	UP	-	UP	UP	UP	UP	Stress response	Celll defense and rescue
Q53WS3	Early-methionine-labelled polypeptide	6.30354	0.000343007	6.38265	4.02275e-05	6.08067	0.000314627	1.13858	0.804924	1.72583	0.104396	1.65225	0.0419327	UP	UP	UP	-	-	UP	Stress response	Celll defense and rescue
Q9ZR70	Early-methionine-labelled polypeptide	2.15365	0.013905	1.86979	0.0433085	2.40855	0.00534761	1.79114	0.401065	2.99241	0.00143679	3.67331	0.000717756	UP	UP	UP	-	UP	UP	Stress response	Celll defense and rescue
A0A1D5RSF5	Predicted protein	2.72247	0.0093093	2.29864	0.0295216	3.12217	0.00436037	1.41424	0.429315	1.67643	0.0564228	1.90076	0.018765	UP	UP	UP	-	-	UP	Stress response	Celll defense and rescue
W5FZJ8	DnaJ protein homolog	0.476427	0.019375	0.494101	0.0279602	0.527097	0.0379531	0.688865	0.366469	0.598244	0.0386988	0.548891	0.016267	DOWN	DOWN	DOWN	-	DOWN	DOWN	Stress response	Celll defense and rescue
A0A1D6BJM1	Peroxidase 16	0.509107	0.00550648	0.572734	0.0226537	0.506586	0.00534761	0.83112	0.581036	0.679929	0.253792	0.616529	0.0312501	DOWN	DOWN	DOWN	-	-	DOWN	Detoxification	Celll defense and rescue
W5B6C4	Peroxidase 16	0.588301	0.203511	0.700046	0.346073	0.391552	0.02224	0.617634	0.30716	0.534772	0.0281744	0.405941	0.00342961	-	-	DOWN	-	DOWN	DOWN	Detoxification	Celll defense and rescue
W5EJK0	L-ascorbate peroxidase 1, cytosolic	0.26786	0.00105679	0.311027	0.00103137	0.278316	0.00184526	0.56295	0.13942	0.407939	0.00115044	0.388113	0.000481432	DOWN	DOWN	DOWN	-	DOWN	DOWN	Detoxification	Celll defense and rescue
A0A077RWS5	S-adenosylmethionine synthase 1	0.397158	0.00442609	0.440583	0.0274236	0.374371	0.00803063	0.73501	0.401065	0.662873	0.0403532	0.566952	0.0165674	DOWN	DOWN	DOWN	-	DOWN	DOWN	Amino acid metabolism	Metabolism
W5AFS8	Aldose reductase	2.35541	0.00550648	2.30313	0.00724213	2.17349	0.00971267	2.14224	0.193527	2.23845	0.0163224	1.78883	0.0312501	UP	UP	UP	-	UP	UP	Carbohydrate metabolism	Metabolism
A0A1D6BAP2	Alpha-amylase 1	0.222009	0.0163557	0.411764	0.293568	0.318168	0.0503512	0.433518	0.279275	0.76531	0.574475	0.223253	0.0250923	DOWN	-	-	-	-	DOWN	Carbohydrate metabolism	Metabolism
W5FEY4	Predicted protein	0.270339	0.00201256	0.34652	0.00724213	0.298758	0.00381697	0.71833	0.478204	0.526493	0.0841976	0.36488	0.0105774	DOWN	DOWN	DOWN	-	-	DOWN	Carbohydrate metabolism	Metabolism
A0A077RVB3	UDP-arabinopyranose mutase 1-like	0.603111	0.158216	0.655092	0.22862	0.458944	0.0243788	0.527501	0.305911	0.608621	0.0323364	0.777037	0.541196	-	-	DOWN	-	DOWN	-	Carbohydrate metabolism	Metabolism
A0A1D5UQF4	Topless-related protein 2	4.46916	0.00331312	4.10155	0.00813678	3.70132	0.0188563	1.73231	0.147423	2.13099	0.0144226	2.19889	0.0199262	UP	UP	UP	-	UP	UP	Cell growth	Cell growth/division
A0A1D5U093	Predicted protein	3.60245	0.0235784	3.10883	0.0694795	3.20098	0.029972	1.4251	0.490981	2.27727	0.0163224	2.24655	0.0250923	UP	-	UP	-	UP	UP	Cell growth	Cell growth/division
A0A1D5U8D4	Probable protein phosphatase 2C 58	2.21893	0.133579	2.07062	0.168582	2.75328	0.0461583	1.22062	0.6226	1.94205	0.0219294	2.11839	0.0115874	-	-	UP	-	UP	UP	Phosphatases	Signal transduction
A0A1D5YEH0	Globulin-1 S allele	2.66062	0.00313304	2.23493	0.0134399	2.36406	0.00717253	1.26214	0.490981	1.48581	0.11253	1.71517	0.0260474	UP	UP	UP	-	-	UP	Nutrient reservoir	Storage protein
A0A1D6CVG5	ABC transporter F family member 1	0.473778	0.000130216	0.602505	0.00344906	0.503837	0.000202377	0.660935	0.0229684	0.597379	0.000927622	0.560918	0.0002011	DOWN	DOWN	DOWN	DOWN	DOWN	DOWN	ABC-type	Transports
A0A1D5WND0	Tubulin beta chain	0.286235	0.00374507	0.381068	0.00963146	0.49205	0.258557	0.56969	0.147423	0.457164	0.00143679	0.47743	0.004877	DOWN	DOWN	-	-	DOWN	DOWN	Cytoskeleton	Cell structure
A0A1D6BIB2	Hypothetical protein TRIUR3_06375	2.59417	0.000464834	2.31712	0.00159864	2.19337	0.00302151	1.51694	0.104542	2.56102	9.10703e-06	2.49375	1.18506e-05	UP	UP	UP	-	UP	UP	Unknown	Unknown

## Sheet: SS-Special DAPs
SS-Special differetially abundance proteins in up- and down-regulation and down-regulation with significant trend
Protein acccession	Protein description	Fold (T5vsT4)	Adjusted P value	Fold (T6vsT4)	Adjusted P value	Fold (T7vsT4)	Adjusted P value	Expressional pattern			Function	Category
A0A1D5YGW1	Late embryogenesis abundant protein D-34	1.55421	0.279275	1.94297	0.0386988	1.99614	0.018765	UP	-	UP	Stress response	Celll defense and rescue
A0A1D5YW17	Late embryogenesis abundant protein D-34	1.48733	0.478204	1.84877	0.0403532	1.87351	0.018765	UP	-	UP	Stress response	Celll defense and rescue
A0A1D6RWC3	Late embryogenesis abundant protein D-34	1.47465	0.378125	1.84313	0.0318875	2.37716	0.00342961	UP	-	UP	Stress response	Celll defense and rescue
A0A1D5XF71	Late embryogenesis abundant protein D-34	1.35056	0.568104	1.71568	0.445601	1.90854	0.0363622	-	-	UP	Stress response	Celll defense and rescue
A0A080YUM7	Calmodulin-binding protein 60 F-like isoform X2	2.14328	0.193527	2.03835	0.0845377	2.20396	0.043626	-	-	UP	Stress response	Celll defense and rescue
A0A1D5WYC0	Phosphoglucomutase, cytoplasmic	1.87928	0.401065	1.60022	0.271844	1.82092	0.0460854	-	-	UP	Carbohydrate metabolism	Metabolism
W5E174	Inositol-3-phosphate synthase	2.68071	0.401065	1.89408	0.0666138	2.02837	0.0250923	-	-	UP	Carbohydrate metabolism	Metabolism
W5EST8	Globulin-1 S allele	1.87653	0.147423	1.61288	0.0488788	1.81655	0.0303823	UP	-	UP	Nutrient reservoir	Storage protein
B7U6L5	Globulin-1 S allele	1.88553	0.511799	1.66166	0.507962	1.75736	0.0274125	-	-	UP	Nutrient reservoir	Storage protein
A0A1D5ZUF9	Ribosome-binding ATPase YchF	1.58247	0.507984	1.60117	0.566203	1.78451	0.0483841	-	-	UP	Mediators	Signal transduction
W5EMC7	Outer envelope pore protein 16-2, chloroplastic	1.36457	0.256114	1.29772	0.365845	1.53066	0.0210649	-	UP		Others	Transports
W5G9P1	DnaJ protein homolog 2-like isoform X2	0.625981	0.401065	0.595924	0.041955	0.484175	0.004877	DOWN	-	DOWN	Stress response	Celll defense and rescue
A0A1D5YRV8	Heat shock cognate 70 kDa protein 2-like	0.658472	0.615224	0.624318	0.0845377	0.428735	0.0419327	-	-	DOWN	Stress response	Celll defense and rescue
W5FIX9	Macrophage migration inhibitory factor homolog isoform X2	0.728617	0.618551	0.769785	0.691437	0.587327	0.0203318	-	-	DOWN	Stress response	Celll defense and rescue
A0A1D5XUF5	Outer envelope protein 64, chloroplastic	0.820989	0.591268	0.867434	0.582389	0.515613	0.0108357	-	-	DOWN	Amino acid metabolism	Metabolism
A0A1D5U5C8	Probable pyridoxal 5'-phosphate synthase subunit PDX1.1	0.740166	0.369599	0.670509	0.0482647	0.588766	0.0165674	DOWN	-	DOWN	Secondary metabolism	Metabolism
Q9ZR95	Aquaporin TIP1-1	0.741846	0.570711	0.656541	0.0601321	0.613491	0.0395703	-	-	DOWN	Ions transport	Transporters
W5GYF2	ADP,ATP carrier protein, mitochondrial	0.614135	0.55324	0.628358	0.722083	0.591629	0.0429703	-	-	DOWN	Others	Transporters
A0A1D6BU25	Profilin	0.926818	0.774066	0.891405	0.602606	0.639636	0.0411357	-	-	DOWN	Mediators	Signal transduction
A0A1D5SCB2	DNA-binding protein DDB_G0278111	0.832547	0.640373	0.689675	0.176897	0.485367	0.0263542	-	-	DOWN	Mediators	Signal transduction
Q7XYD5	60S acidic ribosomal protein P2B	0.877256	0.815416	0.653551	0.0666138	0.581687	0.0303823	-	-	DOWN	Protein synthesis	Protein synthesis and destination
W5CRM8	Glycine-rich RNA-binding protein 4, mitochondrial	0.79772	0.675005	0.882687	0.745266	0.581658	0.0203318	-	-	DOWN	mRNA process	Transcription
A0A1D6RFY9	BAHD acyltransferase DCR	0.933	0.820763	0.747593	0.703099	0.446579	0.0381042	-	-	DOWN	Others	Cell growth/division
A0A1D5RZA3	Tubulin beta-5 chain	0.786091	0.638051	0.631586	0.0515175	0.503884	0.0109202	-	-	DOWN	Cytoskeleton	Cell structure
